# Supplementary material for: Using minor variant genomes and machine learning to study the genome biology of SARS-CoV-2 over time
Source: Nucleic Acids Res. 2025 Feb 19;53(4):gkaf077. doi: 10.1093/nar/gkaf077 (PMC11838042; doi:10.1093/nar/gkaf077)
Supplement: gkaf077_Supplemental_Files [file gkaf077_supplemental_files.zip]

Archive with 8 entries (8 files):
- Supplementary Sound.mp3
- Supplementary table and sound legends.docx
- Supplementary_Figures.docx
- Supplementary_Materials.docx
- Supplementary_Tables_S1-S2.xlsx
- Supplementary_Tables_S3.xlsx
- Supplementary_Tables_S4-S5.xlsx
- Supplementary_Tables_S6-S10.xlsx
