# Supplementary material for: Using minor variant genomes and machine learning to study the genome biology of SARS-CoV-2 over time
Source: Nucleic Acids Res. 2025 Feb 19;53(4):gkaf077. doi: 10.1093/nar/gkaf077 (PMC11838042; doi:10.1093/nar/gkaf077)
Supplement: gkaf077_Supplemental_Files [file gkaf077_supplemental_files.zip › Supplementary_Tables_S3.xlsx]

## Sheet: Supplementary Table S3
Month	Gene	Location on genome	Average variation frequency	Variant
2020_03	ORF1ab	1	0.00542166	Others
2020_03	ORF1ab	2	0.00329618	Others
2020_03	ORF1ab	3	0.00518776	Others
2020_03	ORF1ab	4	0.00907553	Others
2020_03	ORF1ab	5	0.00282993	Others
2020_03	ORF1ab	6	0.00355177	Others
2020_03	ORF1ab	7	0.00475321	Others
2020_03	ORF1ab	8	0.00363628	Others
2020_03	ORF1ab	9	0.00568223	Others
2020_03	ORF1ab	10	0.00351507	Others
2020_03	ORF1ab	11	0.00353161	Others
2020_03	ORF1ab	12	0.00261498	Others
2020_03	ORF1ab	13	0.0086525	Others
2020_03	ORF1ab	14	0.00256455	Others
2020_03	ORF1ab	15	0.0064245	Others
2020_03	ORF1ab	16	0.00196938	Others
2020_03	ORF1ab	17	0.00454744	Others
2020_03	ORF1ab	18	0.00272828	Others
2020_03	ORF1ab	19	0.00319267	Others
2020_03	ORF1ab	20	0.00208523	Others
2020_03	ORF1ab	21	0.00229322	Others
2020_03	ORF1ab	22	0.00408147	Others
2020_03	ORF1ab	23	0.00157937	Others
2020_03	ORF1ab	24	0.00198889	Others
2020_03	ORF1ab	25	0.00448083	Others
2020_03	ORF1ab	26	0.00114621	Others
2020_03	ORF1ab	27	0.00347754	Others
2020_03	ORF1ab	28	0.00210375	Others
2020_03	ORF1ab	29	0.00235775	Others
2020_03	ORF1ab	30	0.0023369	Others
2020_03	ORF1ab	31	0.00513086	Others
2020_03	ORF1ab	32	0.00206556	Others
2020_03	ORF1ab	33	0.00311409	Others
2020_03	ORF1ab	34	0.00240193	Others
2020_03	ORF1ab	35	0.00324727	Others
2020_03	ORF1ab	36	0.00273021	Others
2020_03	ORF1ab	37	0.00411372	Others
2020_03	ORF1ab	38	0.00196498	Others
2020_03	ORF1ab	39	0.00213595	Others
2020_03	ORF1ab	40	0.00164467	Others
2020_03	ORF1ab	41	0.0030495	Others
2020_03	ORF1ab	42	0.00281577	Others
2020_03	ORF1ab	43	0.00204432	Others
2020_03	ORF1ab	44	0.00240303	Others
2020_03	ORF1ab	45	0.00603909	Others
2020_03	ORF1ab	46	0.00275017	Others
2020_03	ORF1ab	47	0.00163274	Others
2020_03	ORF1ab	48	0.00349785	Others
2020_03	ORF1ab	49	0.00463012	Others
2020_03	ORF1ab	50	0.00191909	Others
2020_03	ORF1ab	51	0.00379475	Others
2020_03	ORF1ab	52	0.00210873	Others
2020_03	ORF1ab	53	0.0147421	Others
2020_03	ORF1ab	54	0.00240908	Others
2020_03	ORF1ab	55	0.0106408	Others
2020_03	ORF1ab	56	0.00636032	Others
2020_03	ORF1ab	57	0.00458246	Others
2020_03	ORF1ab	58	0.00870886	Others
2020_03	ORF1ab	59	0.00338886	Others
2020_03	ORF1ab	60	0.00776227	Others
2020_03	ORF1ab	61	0.00535678	Others
2020_03	ORF1ab	62	0.0058802	Others
2020_03	ORF1ab	63	0.00383494	Others
2020_03	ORF1ab	64	0.00406826	Others
2020_03	ORF1ab	65	0.00539745	Others
2020_03	ORF1ab	66	0.0057138	Others
2020_03	ORF1ab	67	0.00572018	Others
2020_03	ORF1ab	68	0.0170343	Others
2020_03	ORF1ab	69	0.00431534	Others
2020_03	ORF1ab	70	0.00971506	Others
2020_03	ORF1ab	71	0.00806538	Others
2020_03	ORF1ab	72	0.00881987	Others
2020_03	ORF1ab	73	0.00519363	Others
2020_03	ORF1ab	74	0.0093126	Others
2020_03	ORF1ab	75	0.00638561	Others
2020_03	ORF1ab	76	0.00703925	Others
2020_03	ORF1ab	77	0.00446126	Others
2020_03	ORF1ab	78	0.00835768	Others
2020_03	ORF1ab	79	0.00438611	Others
2020_03	ORF1ab	80	0.00521657	Others
2020_03	ORF1ab	81	0.0389731	Others
2020_03	ORF1ab	82	0.00657503	Others
2020_03	ORF1ab	83	0.0501279	Others
2020_03	ORF1ab	84	0.0184683	Others
2020_03	ORF1ab	85	0.02768	Others
2020_03	ORF1ab	86	0.0115208	Others
2020_03	ORF1ab	87	0.00835428	Others
2020_03	ORF1ab	88	0.00922401	Others
2020_03	ORF1ab	89	0.0180418	Others
2020_03	ORF1ab	90	0.00608234	Others
2020_03	ORF1ab	91	0.0175162	Others
2020_03	ORF1ab	92	0.00422033	Others
2020_03	ORF1ab	93	0.0319339	Others
2020_03	ORF1ab	94	0.00768091	Others
2020_03	ORF1ab	95	0.0219523	Others
2020_03	ORF1ab	96	0.00609676	Others
2020_03	ORF1ab	97	0.0141904	Others
2020_03	ORF1ab	98	0.00476616	Others
2020_03	ORF1ab	99	0.00367938	Others
2020_03	ORF1ab	100	0.0159797	Others
2020_03	ORF1ab	101	0.00430867	Others
2020_03	ORF1ab	102	0.00525839	Others
2020_03	ORF1ab	103	0.00380804	Others
2020_03	ORF1ab	104	0.00810651	Others
2020_03	ORF1ab	105	0.00347995	Others
2020_03	ORF1ab	106	0.00424559	Others
2020_03	ORF1ab	107	0.0087884	Others
2020_03	ORF1ab	108	0.00617765	Others
2020_03	ORF1ab	109	0.00317698	Others
2020_03	ORF1ab	110	0.0170029	Others
2020_03	ORF1ab	111	0.00353281	Others
2020_03	ORF1ab	112	0.00458229	Others
2020_03	ORF1ab	113	0.00673289	Others
2020_03	ORF1ab	114	0.0164128	Others
2020_03	ORF1ab	115	0.00200573	Others
2020_03	ORF1ab	116	0.00504081	Others
2020_03	ORF1ab	117	0.00404174	Others
2020_03	ORF1ab	118	0.00337093	Others
2020_03	ORF1ab	119	0.00262583	Others
2020_03	ORF1ab	120	0.00700372	Others
2020_03	ORF1ab	121	0.0045387	Others
2020_03	ORF1ab	122	0.00588196	Others
2020_03	ORF1ab	123	0.0073449	Others
2020_03	ORF1ab	124	0.00565631	Others
2020_03	ORF1ab	125	0.00524903	Others
2020_03	ORF1ab	126	0.00329495	Others
2020_03	ORF1ab	127	0.00301818	Others
2020_03	ORF1ab	128	0.00603274	Others
2020_03	ORF1ab	129	0.0363964	Others
2020_03	ORF1ab	130	0.00474903	Others
2020_03	ORF1ab	131	0.00311733	Others
2020_03	ORF1ab	132	0.00269573	Others
2020_03	ORF1ab	133	0.00294862	Others
2020_03	ORF1ab	134	0.00300288	Others
2020_03	ORF1ab	135	0.0032812	Omicron
2020_03	ORF1ab	136	0.00235887	Others
2020_03	ORF1ab	137	0.00220693	Others
2020_03	ORF1ab	138	0.00281207	Others
2020_03	ORF1ab	139	0.00326855	Others
2020_03	ORF1ab	140	0.00257951	Others
2020_03	ORF1ab	141	0.00381862	Others
2020_03	ORF1ab	142	0.00237915	Others
2020_03	ORF1ab	143	0.00703139	Others
2020_03	ORF1ab	144	0.00250651	Others
2020_03	ORF1ab	145	0.00198011	Others
2020_03	ORF1ab	146	0.00224119	Others
2020_03	ORF1ab	147	0.00192845	Others
2020_03	ORF1ab	148	0.00212237	Others
2020_03	ORF1ab	149	0.00287458	Others
2020_03	ORF1ab	150	0.00277068	Others
2020_03	ORF1ab	151	0.00157864	Others
2020_03	ORF1ab	152	0.00324632	Others
2020_03	ORF1ab	153	0.00223367	Others
2020_03	ORF1ab	154	0.00680725	Others
2020_03	ORF1ab	155	0.00205596	Others
2020_03	ORF1ab	156	0.00596304	Others
2020_03	ORF1ab	157	0.00315251	Others
2020_03	ORF1ab	158	0.00391959	Others
2020_03	ORF1ab	159	0.00455005	Others
2020_03	ORF1ab	160	0.00596607	Others
2020_03	ORF1ab	161	0.00381634	Others
2020_03	ORF1ab	162	0.00642702	Others
2020_03	ORF1ab	163	0.00224032	Others
2020_03	ORF1ab	164	0.00563624	Others
2020_03	ORF1ab	165	0.00468921	Others
2020_03	ORF1ab	166	0.00539571	Others
2020_03	ORF1ab	167	0.00631631	Others
2020_03	ORF1ab	168	0.00231097	Others
2020_03	ORF1ab	169	0.00263211	Others
2020_03	ORF1ab	170	0.00486034	Others
2020_03	ORF1ab	171	0.00339697	Others
2020_03	ORF1ab	172	0.00443808	Others
2020_03	ORF1ab	173	0.00356188	Others
2020_03	ORF1ab	174	0.00916062	Others
2020_03	ORF1ab	175	0.00518891	Others
2020_03	ORF1ab	176	0.00536814	Others
2020_03	ORF1ab	177	0.00518273	Others
2020_03	ORF1ab	178	0.00997551	Others
2020_03	ORF1ab	179	0.00428034	Others
2020_03	ORF1ab	180	0.00296317	Others
2020_03	ORF1ab	1	0.00255769	Others
2020_03	ORF1ab	2	0.00641153	Others
2020_03	ORF1ab	3	0.00445727	Others
2020_03	ORF1ab	4	0.0050531	Others
2020_03	ORF1ab	5	0.0148725	Others
2020_03	ORF1ab	6	0.00567829	Others
2020_03	ORF1ab	7	0.0149344	Others
2020_03	ORF1ab	8	0.0221098	Others
2020_03	ORF1ab	9	0.0396213	Others
2020_03	ORF1ab	10	0.0326145	Others
2020_03	ORF1ab	11	0.0143495	Others
2020_03	ORF1ab	12	0.00416954	Others
2020_03	ORF1ab	13	0.00472038	Others
2020_03	ORF1ab	14	0.0204359	Others
2020_03	ORF1ab	15	0.00764804	Others
2020_03	ORF1ab	16	0.01787	Others
2020_03	ORF1ab	17	0.00863867	Others
2020_03	ORF1ab	18	0.0173466	Others
2020_03	ORF1ab	19	0.00727854	Others
2020_03	ORF1ab	20	0.0106833	Others
2020_03	ORF1ab	21	0.0139192	Others
2020_03	ORF1ab	22	0.0123581	Others
2020_03	ORF1ab	23	0.0085217	Others
2020_03	ORF1ab	24	0.00973405	Others
2020_03	ORF1ab	25	0.0142279	Others
2020_03	ORF1ab	26	0.00587974	Others
2020_03	ORF1ab	27	0.0065536	Others
2020_03	ORF1ab	28	0.00664796	Others
2020_03	ORF1ab	29	0.00860372	Others
2020_03	ORF1ab	30	0.0116847	Others
2020_03	ORF1ab	31	0.00704787	Others
2020_03	ORF1ab	32	0.0038382	Others
2020_03	ORF1ab	33	0.00587393	Others
2020_03	ORF1ab	34	0.00573119	Others
2020_03	ORF1ab	35	0.00461482	Others
2020_03	ORF1ab	36	0.00318682	Others
2020_03	ORF1ab	37	0.00812068	Others
2020_03	ORF1ab	38	0.00672154	Others
2020_03	ORF1ab	39	0.00345189	Others
2020_03	ORF1ab	40	0.00662424	Others
2020_03	ORF1ab	41	0.00171177	Others
2020_03	ORF1ab	42	0.00568605	Others
2020_03	ORF1ab	43	0.00551872	Others
2020_03	ORF1ab	44	0.00730218	Others
2020_03	ORF1ab	45	0.0047039	Others
2020_03	ORF1ab	46	0.00418556	Others
2020_03	ORF1ab	47	0.00359333	Others
2020_03	ORF1ab	48	0.00195528	Others
2020_03	ORF1ab	49	0.00413622	Others
2020_03	ORF1ab	50	0.00323861	Others
2020_03	ORF1ab	51	0.00378054	Others
2020_03	ORF1ab	52	0.0039484	Others
2020_03	ORF1ab	53	0.00500073	Others
2020_03	ORF1ab	54	0.00406042	Others
2020_03	ORF1ab	55	0.00361938	Others
2020_03	ORF1ab	56	0.00341048	Others
2020_03	ORF1ab	57	0.00318907	Others
2020_03	ORF1ab	58	0.0043222	Others
2020_03	ORF1ab	59	0.00355814	Others
2020_03	ORF1ab	60	0.00331037	Others
2020_03	ORF1ab	61	0.00265742	Others
2020_03	ORF1ab	62	0.00267403	Others
2020_03	ORF1ab	63	0.0035227	Others
2020_03	ORF1ab	64	0.0026346	Others
2020_03	ORF1ab	65	0.00264607	Others
2020_03	ORF1ab	66	0.00280378	Others
2020_03	ORF1ab	67	0.00385587	Others
2020_03	ORF1ab	68	0.00227159	Others
2020_03	ORF1ab	69	0.00286098	Others
2020_03	ORF1ab	70	0.00287352	Others
2020_03	ORF1ab	71	0.00331532	Others
2020_03	ORF1ab	72	0.00358745	Others
2020_03	ORF1ab	73	0.00112405	Others
2020_03	ORF1ab	74	0.00262464	Others
2020_03	ORF1ab	75	0.00366965	Others
2020_03	ORF1ab	76	0.00253699	Others
2020_03	ORF1ab	77	0.00359714	Others
2020_03	ORF1ab	78	0.00405263	Others
2020_03	ORF1ab	79	0.00455692	Others
2020_03	ORF1ab	80	0.00402325	Others
2020_03	ORF1ab	81	0.00731158	Others
2020_03	ORF1ab	82	0.00229628	Others
2020_03	ORF1ab	83	0.00430948	Others
2020_03	ORF1ab	84	0.00372239	Others
2020_03	ORF1ab	85	0.046646	Others
2020_03	ORF1ab	86	0.00723746	Others
2020_03	ORF1ab	87	0.00657773	Others
2020_03	ORF1ab	88	0.00428351	Others
2020_03	ORF1ab	89	0.037605	Others
2020_03	ORF1ab	90	0.00576895	Others
2020_03	ORF1ab	91	0.00648433	Others
2020_03	ORF1ab	92	0.0214003	Others
2020_03	ORF1ab	93	0.0135324	Others
2020_03	ORF1ab	94	0.00381879	Others
2020_03	ORF1ab	95	0.00467852	Others
2020_03	ORF1ab	96	0.0122018	Others
2020_03	ORF1ab	97	0.00611818	Others
2020_03	ORF1ab	98	0.00686591	Others
2020_03	ORF1ab	99	0.00662388	Others
2020_03	ORF1ab	100	0.0081661	Others
2020_03	ORF1ab	101	0.00547028	Others
2020_03	ORF1ab	102	0.0147098	Others
2020_03	ORF1ab	103	0.00374769	Others
2020_03	ORF1ab	104	0.00846961	Others
2020_03	ORF1ab	105	0.0121155	Others
2020_03	ORF1ab	106	0.0145255	Others
2020_03	ORF1ab	107	0.0127876	Others
2020_03	ORF1ab	108	0.0146823	Others
2020_03	ORF1ab	109	0.0138861	Others
2020_03	ORF1ab	110	0.02078	Others
2020_03	ORF1ab	111	0.0124736	Others
2020_03	ORF1ab	112	0.0264012	Others
2020_03	ORF1ab	113	0.0124738	Others
2020_03	ORF1ab	114	0.0108401	Others
2020_03	ORF1ab	115	0.00864217	Others
2020_03	ORF1ab	116	0.0196655	Others
2020_03	ORF1ab	117	0.0170356	Others
2020_03	ORF1ab	118	0.0106201	Others
2020_03	ORF1ab	119	0.00807008	Others
2020_03	ORF1ab	120	0.0124944	Others
2020_03	ORF1ab	121	0.00431225	Others
2020_03	ORF1ab	122	0.00664142	Others
2020_03	ORF1ab	123	0.00470114	Others
2020_03	ORF1ab	124	0.0115927	Others
2020_03	ORF1ab	125	0.00433326	Others
2020_03	ORF1ab	126	0.0104262	Others
2020_03	ORF1ab	127	0.00504595	Others
2020_03	ORF1ab	128	0.00353663	Others
2020_03	ORF1ab	129	0.00764208	Others
2020_03	ORF1ab	130	0.0177654	Others
2020_03	ORF1ab	131	0.0133064	Others
2020_03	ORF1ab	132	0.00802217	Others
2020_03	ORF1ab	133	0.00520545	Others
2020_03	ORF1ab	134	0.00805819	Others
2020_03	ORF1ab	135	0.0268856	Others
2020_03	ORF1ab	136	0.0070766	Others
2020_03	ORF1ab	137	0.00371136	Others
2020_03	ORF1ab	138	0.00304407	Others
2020_03	ORF1ab	139	0.0041238	Others
2020_03	ORF1ab	140	0.00476686	Others
2020_03	ORF1ab	141	0.0143982	Others
2020_03	ORF1ab	142	0.00871102	Others
2020_03	ORF1ab	143	0.00400731	Others
2020_03	ORF1ab	144	0.00412381	Others
2020_03	ORF1ab	145	0.00702564	Others
2020_03	ORF1ab	146	0.00296412	Others
2020_03	ORF1ab	147	0.00305106	Others
2020_03	ORF1ab	148	0.00357754	Others
2020_03	ORF1ab	149	0.00363244	Others
2020_03	ORF1ab	150	0.00203622	Others
2020_03	ORF1ab	151	0.00335752	Others
2020_03	ORF1ab	152	0.00324054	Others
2020_03	ORF1ab	153	0.004376	Others
2020_03	ORF1ab	154	0.0024284	Others
2020_03	ORF1ab	155	0.002993	Others
2020_03	ORF1ab	156	0.00135958	Others
2020_03	ORF1ab	157	0.00195078	Others
2020_03	ORF1ab	158	0.00264911	Others
2020_03	ORF1ab	159	0.00268591	Others
2020_03	ORF1ab	160	0.0024491	Others
2020_03	ORF1ab	161	0.0027776	Others
2020_03	ORF1ab	162	0.00424202	Others
2020_03	ORF1ab	163	0.00135202	Others
2020_03	ORF1ab	164	0.00172805	Others
2020_03	ORF1ab	165	0.00250244	Others
2020_03	ORF1ab	166	0.00270296	Others
2020_03	ORF1ab	167	0.00365857	Others
2020_03	ORF1ab	168	0.00356156	Others
2020_03	ORF1ab	169	0.00190551	Others
2020_03	ORF1ab	170	0.00446347	Others
2020_03	ORF1ab	171	0.00276198	Others
2020_03	ORF1ab	172	0.00883709	Others
2020_03	ORF1ab	173	0.00334725	Others
2020_03	ORF1ab	174	0.00363953	Others
2020_03	ORF1ab	175	0.00209146	Others
2020_03	ORF1ab	176	0.0024368	Others
2020_03	ORF1ab	177	0.00464085	Others
2020_03	ORF1ab	178	0.00214547	Others
2020_03	ORF1ab	179	0.00563218	Others
2020_03	ORF1ab	180	0.00519133	Others
2020_03	ORF1ab	181	0.00553366	Others
2020_03	ORF1ab	182	0.00791578	Others
2020_03	ORF1ab	183	0.00285671	Others
2020_03	ORF1ab	184	0.00581043	Others
2020_03	ORF1ab	185	0.0115156	Others
2020_03	ORF1ab	186	0.00804842	Others
2020_03	ORF1ab	187	0.00749039	Others
2020_03	ORF1ab	188	0.010281	Others
2020_03	ORF1ab	189	0.00608487	Others
2020_03	ORF1ab	190	0.00583819	Others
2020_03	ORF1ab	191	0.00620779	Others
2020_03	ORF1ab	192	0.00587318	Others
2020_03	ORF1ab	193	0.0086213	Others
2020_03	ORF1ab	194	0.00745074	Others
2020_03	ORF1ab	195	0.0125277	Others
2020_03	ORF1ab	196	0.00762437	Others
2020_03	ORF1ab	197	0.0108685	Others
2020_03	ORF1ab	198	0.00878208	Others
2020_03	ORF1ab	199	0.00806195	Others
2020_03	ORF1ab	200	0.00725741	Others
2020_03	ORF1ab	201	0.00600422	Others
2020_03	ORF1ab	202	0.0152334	Others
2020_03	ORF1ab	203	0.0132357	Others
2020_03	ORF1ab	204	0.00630236	Others
2020_03	ORF1ab	205	0.0148944	Others
2020_03	ORF1ab	206	0.0179189	Others
2020_03	ORF1ab	207	0.0141903	Others
2020_03	ORF1ab	208	0.0208305	Others
2020_03	ORF1ab	209	0.0178001	Others
2020_03	ORF1ab	210	0.020438	Others
2020_03	ORF1ab	211	0.0149833	Others
2020_03	ORF1ab	212	0.0431221	Others
2020_03	ORF1ab	213	0.0158235	Others
2020_03	ORF1ab	214	0.00932154	Others
2020_03	ORF1ab	215	0.00960094	Others
2020_03	ORF1ab	216	0.0191067	Others
2020_03	ORF1ab	217	0.0271197	Others
2020_03	ORF1ab	218	0.0138067	Others
2020_03	ORF1ab	219	0.0342702	Others
2020_03	ORF1ab	220	0.00638332	Others
2020_03	ORF1ab	221	0.00605645	Others
2020_03	ORF1ab	222	0.00950412	Others
2020_03	ORF1ab	223	0.0128528	Others
2020_03	ORF1ab	224	0.046698	Others
2020_03	ORF1ab	225	0.00827912	Others
2020_03	ORF1ab	226	0.0236747	Others
2020_03	ORF1ab	227	0.00540496	Others
2020_03	ORF1ab	228	0.00557562	Others
2020_03	ORF1ab	229	0.00847734	Others
2020_03	ORF1ab	230	0.004377	Others
2020_03	ORF1ab	231	0.0121531	Others
2020_03	ORF1ab	232	0.00873238	Others
2020_03	ORF1ab	233	0.0192361	Others
2020_03	ORF1ab	234	0.00596497	Others
2020_03	ORF1ab	235	0.00849499	Others
2020_03	ORF1ab	236	0.00975451	Others
2020_03	ORF1ab	237	0.0377366	Others
2020_03	ORF1ab	238	0.00793763	Others
2020_03	ORF1ab	239	0.0129164	Others
2020_03	ORF1ab	240	0.0066327	Others
2020_03	ORF1ab	241	0.00584477	Others
2020_03	ORF1ab	242	0.0179526	Others
2020_03	ORF1ab	243	0.00812072	Others
2020_03	ORF1ab	244	0.00937192	Others
2020_03	ORF1ab	245	0.00352596	Others
2020_03	ORF1ab	246	0.00411384	Others
2020_03	ORF1ab	247	0.00467951	Others
2020_03	ORF1ab	248	0.00656534	Others
2020_03	ORF1ab	249	0.00758251	Others
2020_03	ORF1ab	250	0.00848437	Others
2020_03	ORF1ab	251	0.00402866	Others
2020_03	ORF1ab	252	0.00675074	Others
2020_03	ORF1ab	253	0.00354583	Others
2020_03	ORF1ab	254	0.00672794	Others
2020_03	ORF1ab	255	0.00403715	Others
2020_03	ORF1ab	256	0.00370977	Others
2020_03	ORF1ab	257	0.00547104	Others
2020_03	ORF1ab	258	0.00281074	Others
2020_03	ORF1ab	259	0.00282519	Others
2020_03	ORF1ab	260	0.00678596	Others
2020_03	ORF1ab	261	0.00641153	Others
2020_03	ORF1ab	262	0.00555442	Others
2020_03	ORF1ab	263	0.00290202	Others
2020_03	ORF1ab	264	0.00383522	Others
2020_03	ORF1ab	265	0.00272673	Others
2020_03	ORF1ab	266	0.00273982	Others
2020_03	ORF1ab	267	0.00765805	Others
2020_03	ORF1ab	268	0.0523956	Others
2020_03	ORF1ab	269	0.0020131	Others
2020_03	ORF1ab	270	0.00236133	Others
2020_03	ORF1ab	271	0.00293855	Others
2020_03	ORF1ab	272	0.00181647	Others
2020_03	ORF1ab	273	0.00121046	Others
2020_03	ORF1ab	274	0.00210027	Others
2020_03	ORF1ab	275	0.00396841	Others
2020_03	ORF1ab	276	0.00241108	Others
2020_03	ORF1ab	277	0.00328752	Others
2020_03	ORF1ab	278	0.00133183	Others
2020_03	ORF1ab	279	0.00236153	Others
2020_03	ORF1ab	280	0.00283489	Others
2020_03	ORF1ab	281	0.00430112	Others
2020_03	ORF1ab	282	0.00615095	Others
2020_03	ORF1ab	283	0.00370782	Others
2020_03	ORF1ab	284	0.00349895	Others
2020_03	ORF1ab	285	0.00394488	Others
2020_03	ORF1ab	286	0.00407373	Others
2020_03	ORF1ab	287	0.00528811	Others
2020_03	ORF1ab	288	0.00613049	Others
2020_03	ORF1ab	289	0.00339889	Others
2020_03	ORF1ab	290	0.00530851	Others
2020_03	ORF1ab	291	0.00548384	Others
2020_03	ORF1ab	292	0.0107347	Others
2020_03	ORF1ab	293	0.00183092	Others
2020_03	ORF1ab	294	0.00521571	Others
2020_03	ORF1ab	295	0.00680398	Others
2020_03	ORF1ab	296	0.010952	Others
2020_03	ORF1ab	297	0.00572853	Others
2020_03	ORF1ab	298	0.00544853	Others
2020_03	ORF1ab	299	0.00312011	Others
2020_03	ORF1ab	300	0.00420907	Others
2020_03	ORF1ab	301	0.00508074	Others
2020_03	ORF1ab	302	0.00774547	Others
2020_03	ORF1ab	303	0.00500166	Others
2020_03	ORF1ab	304	0.0055795	Others
2020_03	ORF1ab	305	0.015998	Others
2020_03	ORF1ab	306	0.00785685	Others
2020_03	ORF1ab	307	0.0216117	Others
2020_03	ORF1ab	308	0.00570139	Others
2020_03	ORF1ab	309	0.0100551	Others
2020_03	ORF1ab	310	0.0106637	Others
2020_03	ORF1ab	311	0.009735	Others
2020_03	ORF1ab	312	0.0202555	Others
2020_03	ORF1ab	313	0.00714008	Others
2020_03	ORF1ab	314	0.0296405	Others
2020_03	ORF1ab	315	0.0200483	Others
2020_03	ORF1ab	316	0.0101932	Others
2020_03	ORF1ab	317	0.0139109	Others
2020_03	ORF1ab	318	0.0209358	Others
2020_03	ORF1ab	319	0.0155602	Others
2020_03	ORF1ab	320	0.0196959	Others
2020_03	ORF1ab	321	0.0177724	Others
2020_03	ORF1ab	322	0.0222882	Others
2020_03	ORF1ab	323	0.0109076	Others
2020_03	ORF1ab	324	0.0152466	Others
2020_03	ORF1ab	325	0.00882526	Others
2020_03	ORF1ab	326	0.0104097	Others
2020_03	ORF1ab	327	0.0148169	Others
2020_03	ORF1ab	328	0.0107435	Others
2020_03	ORF1ab	329	0.00992349	Others
2020_03	ORF1ab	330	0.0122757	Others
2020_03	ORF1ab	331	0.0083231	Others
2020_03	ORF1ab	332	0.00451887	Others
2020_03	ORF1ab	333	0.0180029	Others
2020_03	ORF1ab	334	0.0117091	Others
2020_03	ORF1ab	335	0.0125976	Others
2020_03	ORF1ab	336	0.00719192	Others
2020_03	ORF1ab	337	0.00809068	Others
2020_03	ORF1ab	338	0.0267263	Others
2020_03	ORF1ab	339	0.00844619	Others
2020_03	ORF1ab	340	0.00466265	Others
2020_03	ORF1ab	341	0.00703858	Others
2020_03	ORF1ab	342	0.00720542	Others
2020_03	ORF1ab	343	0.00475674	Others
2020_03	ORF1ab	344	0.00417805	Others
2020_03	ORF1ab	345	0.00472964	Others
2020_03	ORF1ab	346	0.00397494	Others
2020_03	ORF1ab	347	0.00715808	Others
2020_03	ORF1ab	348	0.00359348	Others
2020_03	ORF1ab	349	0.0108459	Others
2020_03	ORF1ab	350	0.00327633	Others
2020_03	ORF1ab	351	0.00390521	Others
2020_03	ORF1ab	352	0.00239894	Others
2020_03	ORF1ab	353	0.00535361	Others
2020_03	ORF1ab	354	0.00281923	Others
2020_03	ORF1ab	355	0.00292543	Others
2020_03	ORF1ab	356	0.0151722	Others
2020_03	ORF1ab	357	0.00290967	Others
2020_03	ORF1ab	358	0.00113828	Others
2020_03	ORF1ab	359	0.00295827	Others
2020_03	ORF1ab	360	0.00419954	Others
2020_03	ORF1ab	361	0.00476548	Others
2020_03	ORF1ab	362	0.00208716	Others
2020_03	ORF1ab	363	0.00174962	Others
2020_03	ORF1ab	364	0.00136402	Others
2020_03	ORF1ab	365	0.00188369	Others
2020_03	ORF1ab	366	0.00185207	Others
2020_03	ORF1ab	367	0.0103989	Others
2020_03	ORF1ab	368	0.0031146	Others
2020_03	ORF1ab	369	0.00149991	Others
2020_03	ORF1ab	370	0.00267032	Others
2020_03	ORF1ab	371	0.00144768	Others
2020_03	ORF1ab	372	0.00216587	Others
2020_03	ORF1ab	373	0.00204478	Others
2020_03	ORF1ab	374	0.00168752	Others
2020_03	ORF1ab	375	0.00311245	Others
2020_03	ORF1ab	376	0.00274084	Omicron
2020_03	ORF1ab	377	0.00293518	Others
2020_03	ORF1ab	378	0.00320894	Others
2020_03	ORF1ab	379	0.00177647	Others
2020_03	ORF1ab	380	0.00387904	Others
2020_03	ORF1ab	381	0.00273983	Others
2020_03	ORF1ab	382	0.00273889	Others
2020_03	ORF1ab	383	0.00718599	Others
2020_03	ORF1ab	384	0.00558316	Others
2020_03	ORF1ab	385	0.00370851	Others
2020_03	ORF1ab	386	0.00292486	Others
2020_03	ORF1ab	387	0.00420537	Others
2020_03	ORF1ab	388	0.00294456	Others
2020_03	ORF1ab	389	0.00685234	Others
2020_03	ORF1ab	390	0.00344156	Others
2020_03	ORF1ab	391	0.00695991	Others
2020_03	ORF1ab	392	0.00393341	Others
2020_03	ORF1ab	393	0.00810625	Others
2020_03	ORF1ab	394	0.00296486	Others
2020_03	ORF1ab	395	0.00458456	Others
2020_03	ORF1ab	396	0.00523274	Others
2020_03	ORF1ab	397	0.00423076	Others
2020_03	ORF1ab	398	0.00485571	Others
2020_03	ORF1ab	399	0.00449792	Others
2020_03	ORF1ab	400	0.00523945	Others
2020_03	ORF1ab	401	0.0123374	Others
2020_03	ORF1ab	402	0.00683854	Others
2020_03	ORF1ab	403	0.00578221	Others
2020_03	ORF1ab	404	0.0111889	Others
2020_03	ORF1ab	405	0.0102741	Others
2020_03	ORF1ab	406	0.00807797	Others
2020_03	ORF1ab	407	0.00455182	Others
2020_03	ORF1ab	408	0.00608105	Others
2020_03	ORF1ab	409	0.0132715	Others
2020_03	ORF1ab	410	0.00937137	Others
2020_03	ORF1ab	411	0.0078797	Others
2020_03	ORF1ab	412	0.00824018	Others
2020_03	ORF1ab	413	0.0122664	Others
2020_03	ORF1ab	414	0.0238112	Others
2020_03	ORF1ab	415	0.0146982	Others
2020_03	ORF1ab	416	0.0109194	Others
2020_03	ORF1ab	417	0.00668505	Others
2020_03	ORF1ab	418	0.0192387	Others
2020_03	ORF1ab	419	0.0122674	Others
2020_03	ORF1ab	420	0.0115274	Others
2020_03	ORF1ab	421	0.0167788	Others
2020_03	ORF1ab	422	0.00915758	Others
2020_03	ORF1ab	423	0.00585721	Others
2020_03	ORF1ab	424	0.0070092	Others
2020_03	ORF1ab	425	0.00741887	Others
2020_03	ORF1ab	426	0.00753431	Others
2020_03	ORF1ab	427	0.0109493	Others
2020_03	ORF1ab	428	0.00612386	Others
2020_03	ORF1ab	429	0.0150082	Others
2020_03	ORF1ab	430	0.00412866	Others
2020_03	ORF1ab	431	0.0128554	Others
2020_03	ORF1ab	432	0.015142	Others
2020_03	ORF1ab	433	0.00639538	Others
2020_03	ORF1ab	434	0.00714332	Others
2020_03	ORF1ab	435	0.0110962	Others
2020_03	ORF1ab	436	0.00863567	Others
2020_03	ORF1ab	437	0.0113552	Others
2020_03	ORF1ab	438	0.0074385	Others
2020_03	ORF1ab	439	0.00456274	Others
2020_03	ORF1ab	440	0.00643281	Others
2020_03	ORF1ab	441	0.00706029	Others
2020_03	ORF1ab	442	0.00925385	Others
2020_03	ORF1ab	443	0.0125024	Others
2020_03	ORF1ab	444	0.00249619	Others
2020_03	ORF1ab	445	0.0133344	Others
2020_03	ORF1ab	446	0.00260835	Others
2020_03	ORF1ab	447	0.00381845	Others
2020_03	ORF1ab	448	0.00396348	Others
2020_03	ORF1ab	449	0.00666237	Others
2020_03	ORF1ab	450	0.00715591	Others
2020_03	ORF1ab	451	0.00879733	Others
2020_03	ORF1ab	452	0.00386076	Others
2020_03	ORF1ab	453	0.00483603	Others
2020_03	ORF1ab	454	0.00477669	Others
2020_03	ORF1ab	455	0.00473877	Others
2020_03	ORF1ab	456	0.00528918	Others
2020_03	ORF1ab	457	0.00486766	Others
2020_03	ORF1ab	458	0.00380752	Others
2020_03	ORF1ab	459	0.00223138	Others
2020_03	ORF1ab	460	0.00261692	Others
2020_03	ORF1ab	461	0.00115511	Others
2020_03	ORF1ab	462	0.00345513	Others
2020_03	ORF1ab	463	0.00248339	Others
2020_03	ORF1ab	464	0.00349087	Others
2020_03	ORF1ab	465	0.00384005	Others
2020_03	ORF1ab	466	0.00379793	Others
2020_03	ORF1ab	467	0.00293796	Others
2020_03	ORF1ab	468	0.00230514	Others
2020_03	ORF1ab	469	0.00144373	Others
2020_03	ORF1ab	470	0.00311378	Others
2020_03	ORF1ab	471	0.00360977	Others
2020_03	ORF1ab	472	0.0016319	Others
2020_03	ORF1ab	473	0.00142771	Others
2020_03	ORF1ab	474	0.00230688	Others
2020_03	ORF1ab	475	0.00201679	Others
2020_03	ORF1ab	476	0.00281317	Others
2020_03	ORF1ab	477	0.00191211	Others
2020_03	ORF1ab	478	0.00210047	Others
2020_03	ORF1ab	479	0.00176451	Others
2020_03	ORF1ab	480	0.00236967	Others
2020_03	ORF1ab	481	0.00283814	Others
2020_03	ORF1ab	482	0.00345041	Others
2020_03	ORF1ab	483	0.00225206	Others
2020_03	ORF1ab	484	0.00363772	Others
2020_03	ORF1ab	485	0.00349192	Others
2020_03	ORF1ab	486	0.00305611	Others
2020_03	ORF1ab	487	0.00622085	Others
2020_03	ORF1ab	488	0.00388974	Others
2020_03	ORF1ab	489	0.00812905	Others
2020_03	ORF1ab	490	0.0100286	Others
2020_03	ORF1ab	491	0.00844451	Others
2020_03	ORF1ab	492	0.00660691	Others
2020_03	ORF1ab	493	0.0066271	Others
2020_03	ORF1ab	494	0.00403083	Others
2020_03	ORF1ab	495	0.00294524	Others
2020_03	ORF1ab	496	0.00687884	Others
2020_03	ORF1ab	497	0.00274141	Others
2020_03	ORF1ab	498	0.00677451	Others
2020_03	ORF1ab	499	0.00738088	Others
2020_03	ORF1ab	500	0.00675074	Others
2020_03	ORF1ab	501	0.00804908	Others
2020_03	ORF1ab	502	0.00316059	Others
2020_03	ORF1ab	503	0.00570122	Others
2020_03	ORF1ab	504	0.00841431	Others
2020_03	ORF1ab	505	0.0134211	Others
2020_03	ORF1ab	506	0.0100548	Others
2020_03	ORF1ab	507	0.0100381	Others
2020_03	ORF1ab	508	0.00914834	Others
2020_03	ORF1ab	509	0.00464987	Others
2020_03	ORF1ab	510	0.00943002	Others
2020_03	ORF1ab	511	0.0100204	Others
2020_03	ORF1ab	512	0.00699362	Others
2020_03	ORF1ab	513	0.0196781	Others
2020_03	ORF1ab	514	0.0319817	Others
2020_03	ORF1ab	515	0.0171284	Others
2020_03	ORF1ab	516	0.0113331	Others
2020_03	ORF1ab	517	0.0068965	Others
2020_03	ORF1ab	518	0.00934695	Others
2020_03	ORF1ab	519	0.0227025	Others
2020_03	ORF1ab	520	0.0103452	Others
2020_03	ORF1ab	521	0.0182252	Others
2020_03	ORF1ab	522	0.0260114	Others
2020_03	ORF1ab	523	0.0224321	Others
2020_03	ORF1ab	524	0.0174667	Others
2020_03	ORF1ab	525	0.0106052	Others
2020_03	ORF1ab	526	0.0107642	Others
2020_03	ORF1ab	527	0.0109238	Others
2020_03	ORF1ab	528	0.00881196	Others
2020_03	ORF1ab	529	0.0143019	Others
2020_03	ORF1ab	530	0.00450997	Others
2020_03	ORF1ab	531	0.00606795	Others
2020_03	ORF1ab	532	0.00740941	Others
2020_03	ORF1ab	533	0.00708767	Others
2020_03	ORF1ab	534	0.029554	Others
2020_03	ORF1ab	535	0.014098	Others
2020_03	ORF1ab	536	0.0126049	Others
2020_03	ORF1ab	537	0.0112725	Others
2020_03	ORF1ab	538	0.00724701	Others
2020_03	ORF1ab	539	0.0226833	Others
2020_03	ORF1ab	540	0.00689558	Others
2020_03	ORF1ab	541	0.00815538	Others
2020_03	ORF1ab	542	0.0157883	Others
2020_03	ORF1ab	543	0.00639414	Others
2020_03	ORF1ab	544	0.00439257	Others
2020_03	ORF1ab	545	0.00905449	Others
2020_03	ORF1ab	546	0.0111828	Others
2020_03	ORF1ab	547	0.00986593	Others
2020_03	ORF1ab	548	0.00678362	Others
2020_03	ORF1ab	549	0.00917633	Others
2020_03	ORF1ab	550	0.00467558	Others
2020_03	ORF1ab	551	0.00897428	Others
2020_03	ORF1ab	552	0.0044605	Others
2020_03	ORF1ab	553	0.00737608	Others
2020_03	ORF1ab	554	0.0145435	Others
2020_03	ORF1ab	555	0.00425703	Others
2020_03	ORF1ab	556	0.00404708	Others
2020_03	ORF1ab	557	0.0122163	Others
2020_03	ORF1ab	558	0.00788043	Others
2020_03	ORF1ab	559	0.112932	Others
2020_03	ORF1ab	560	0.0035295	Others
2020_03	ORF1ab	561	0.0066226	Others
2020_03	ORF1ab	562	0.0040566	Others
2020_03	ORF1ab	563	0.00451659	Others
2020_03	ORF1ab	564	0.00394452	Others
2020_03	ORF1ab	565	0.0035258	Others
2020_03	ORF1ab	566	0.00202071	Others
2020_03	ORF1ab	567	0.00498328	Others
2020_03	ORF1ab	568	0.00498706	Others
2020_03	ORF1ab	569	0.00203352	Others
2020_03	ORF1ab	570	0.00430831	Others
2020_03	ORF1ab	571	0.00186065	Others
2020_03	ORF1ab	572	0.00183245	Others
2020_03	ORF1ab	573	0.00184369	Others
2020_03	ORF1ab	574	0.00548456	Others
2020_03	ORF1ab	575	0.0043807	Others
2020_03	ORF1ab	576	0.00276532	Others
2020_03	ORF1ab	577	0.00236436	Others
2020_03	ORF1ab	578	0.0026754	Others
2020_03	ORF1ab	579	0.001834	Others
2020_03	ORF1ab	580	0.00194849	Others
2020_03	ORF1ab	581	0.00299674	Others
2020_03	ORF1ab	582	0.00249795	Others
2020_03	ORF1ab	583	0.00206871	Others
2020_03	ORF1ab	584	0.00268713	Others
2020_03	ORF1ab	585	0.112115	Others
2020_03	ORF1ab	586	0.00259835	Others
2020_03	ORF1ab	587	0.00354535	Others
2020_03	ORF1ab	588	0.00243434	Others
2020_03	ORF1ab	589	0.0050567	Others
2020_03	ORF1ab	590	0.00285196	Others
2020_03	ORF1ab	591	0.00475746	Others
2020_03	ORF1ab	592	0.00287738	Others
2020_03	ORF1ab	593	0.00939716	Others
2020_03	ORF1ab	594	0.00445765	Others
2020_03	ORF1ab	595	0.0040262	Others
2020_03	ORF1ab	596	0.00530481	Others
2020_03	ORF1ab	597	0.00389789	Others
2020_03	ORF1ab	598	0.00652055	Others
2020_03	ORF1ab	599	0.00424701	Others
2020_03	ORF1ab	600	0.00465832	Others
2020_03	ORF1ab	601	0.00335241	Others
2020_03	ORF1ab	602	0.00424261	Others
2020_03	ORF1ab	603	0.00547125	Others
2020_03	ORF1ab	604	0.00523483	Others
2020_03	ORF1ab	605	0.00359285	Others
2020_03	ORF1ab	606	0.00517484	Others
2020_03	ORF1ab	607	0.00529799	Others
2020_03	ORF1ab	608	0.00567943	Others
2020_03	ORF1ab	609	0.00627987	Others
2020_03	ORF1ab	610	0.00760775	Others
2020_03	ORF1ab	611	0.00650952	Others
2020_03	ORF1ab	612	0.00449229	Others
2020_03	ORF1ab	613	0.0047883	Others
2020_03	ORF1ab	614	0.00407217	Others
2020_03	ORF1ab	615	0.012533	Others
2020_03	ORF1ab	616	0.00399771	Others
2020_03	ORF1ab	617	0.0106954	Others
2020_03	ORF1ab	618	0.0118274	Others
2020_03	ORF1ab	619	0.00822237	Others
2020_03	ORF1ab	620	0.00858732	Others
2020_03	ORF1ab	621	0.00834511	Others
2020_03	ORF1ab	622	0.00892048	Others
2020_03	ORF1ab	623	0.00636144	Others
2020_03	ORF1ab	624	0.00960279	Others
2020_03	ORF1ab	625	0.0177285	Others
2020_03	ORF1ab	626	0.0158507	Others
2020_03	ORF1ab	627	0.0163068	Others
2020_03	ORF1ab	628	0.011006	Others
2020_03	ORF1ab	629	0.00809787	Others
2020_03	ORF1ab	630	0.014355	Others
2020_03	ORF1ab	631	0.0318396	Others
2020_03	ORF1ab	632	0.011054	Others
2020_03	ORF1ab	633	0.0172778	Others
2020_03	ORF1ab	634	0.0120681	Others
2020_03	ORF1ab	635	0.0105672	Others
2020_03	ORF1ab	636	0.110027	Others
2020_03	ORF1ab	637	0.0117306	Others
2020_03	ORF1ab	638	0.00784761	Others
2020_03	ORF1ab	1	0.00742387	Others
2020_03	ORF1ab	2	0.00667801	Others
2020_03	ORF1ab	3	0.0148475	Others
2020_03	ORF1ab	4	0.0654553	Others
2020_03	ORF1ab	5	0.016277	Others
2020_03	ORF1ab	6	0.00758154	Others
2020_03	ORF1ab	7	0.0116658	Others
2020_03	ORF1ab	8	0.00634197	Others
2020_03	ORF1ab	9	0.0101577	Others
2020_03	ORF1ab	10	0.00565915	Others
2020_03	ORF1ab	11	0.0056115	Others
2020_03	ORF1ab	12	0.00509294	Others
2020_03	ORF1ab	13	0.00658435	Others
2020_03	ORF1ab	14	0.0152016	Others
2020_03	ORF1ab	15	0.00586585	Others
2020_03	ORF1ab	16	0.0101203	Others
2020_03	ORF1ab	17	0.00731663	Others
2020_03	ORF1ab	18	0.00517633	Others
2020_03	ORF1ab	19	0.00937132	Others
2020_03	ORF1ab	20	0.00724451	Others
2020_03	ORF1ab	21	0.00421434	Others
2020_03	ORF1ab	22	0.00627091	Others
2020_03	ORF1ab	23	0.00597082	Others
2020_03	ORF1ab	24	0.00514998	Omicron
2020_03	ORF1ab	25	0.00744206	Others
2020_03	ORF1ab	26	0.0065624	Others
2020_03	ORF1ab	27	0.00544368	Others
2020_03	ORF1ab	28	0.00673967	Others
2020_03	ORF1ab	29	0.00906415	Others
2020_03	ORF1ab	30	0.00621835	Others
2020_03	ORF1ab	31	0.00484161	Others
2020_03	ORF1ab	32	0.0044838	Others
2020_03	ORF1ab	33	0.00640036	Others
2020_03	ORF1ab	34	0.00381174	Others
2020_03	ORF1ab	35	0.00295061	Others
2020_03	ORF1ab	36	0.00536122	Others
2020_03	ORF1ab	37	0.00567637	Others
2020_03	ORF1ab	38	0.00717076	Omicron
2020_03	ORF1ab	39	0.0039996	Others
2020_03	ORF1ab	40	0.00205203	Others
2020_03	ORF1ab	41	0.00224081	Others
2020_03	ORF1ab	42	0.00412311	Others
2020_03	ORF1ab	43	0.00353814	Others
2020_03	ORF1ab	44	0.00279781	Others
2020_03	ORF1ab	45	0.00249088	Others
2020_03	ORF1ab	46	0.00215723	Others
2020_03	ORF1ab	47	0.00221463	Others
2020_03	ORF1ab	48	0.00207772	Others
2020_03	ORF1ab	49	0.00445999	Others
2020_03	ORF1ab	50	0.00261164	Others
2020_03	ORF1ab	51	0.00469602	Others
2020_03	ORF1ab	52	0.00292081	Others
2020_03	ORF1ab	53	0.00233094	Others
2020_03	ORF1ab	54	0.0022283	Others
2020_03	ORF1ab	55	0.00468881	Others
2020_03	ORF1ab	56	0.00254038	Others
2020_03	ORF1ab	57	0.00185709	Others
2020_03	ORF1ab	58	0.0356643	Others
2020_03	ORF1ab	59	0.00435184	Others
2020_03	ORF1ab	60	0.00238167	Others
2020_03	ORF1ab	61	0.00167695	Others
2020_03	ORF1ab	62	0.00169568	Others
2020_03	ORF1ab	63	0.00242054	Others
2020_03	ORF1ab	64	0.0047529	Others
2020_03	ORF1ab	65	0.00392184	Others
2020_03	ORF1ab	66	0.00297895	Others
2020_03	ORF1ab	67	0.00414767	Others
2020_03	ORF1ab	68	0.00219833	Others
2020_03	ORF1ab	69	0.00309292	Others
2020_03	ORF1ab	70	0.00452117	Others
2020_03	ORF1ab	71	0.00391109	Others
2020_03	ORF1ab	72	0.0026947	Others
2020_03	ORF1ab	73	0.00419728	Others
2020_03	ORF1ab	74	0.00531571	Others
2020_03	ORF1ab	75	0.00565151	Others
2020_03	ORF1ab	76	0.00233481	Others
2020_03	ORF1ab	77	0.0456953	Others
2020_03	ORF1ab	78	0.00669191	Others
2020_03	ORF1ab	79	0.00503144	Others
2020_03	ORF1ab	80	0.00511772	Others
2020_03	ORF1ab	81	0.00560284	Others
2020_03	ORF1ab	82	0.00536113	Others
2020_03	ORF1ab	83	0.00282212	Others
2020_03	ORF1ab	84	0.00623358	Others
2020_03	ORF1ab	85	0.00543545	Others
2020_03	ORF1ab	86	0.0057511	Others
2020_03	ORF1ab	87	0.0108095	Others
2020_03	ORF1ab	88	0.0169105	Others
2020_03	ORF1ab	89	0.0238337	Others
2020_03	ORF1ab	90	0.0149651	Others
2020_03	ORF1ab	91	0.0146158	Others
2020_03	ORF1ab	92	0.0118823	Others
2020_03	ORF1ab	93	0.00617622	Others
2020_03	ORF1ab	94	0.00690006	Others
2020_03	ORF1ab	95	0.011162	Others
2020_03	ORF1ab	96	0.0294235	Others
2020_03	ORF1ab	97	0.020944	Others
2020_03	ORF1ab	98	0.0151931	Others
2020_03	ORF1ab	99	0.0119145	Others
2020_03	ORF1ab	100	0.00725488	Others
2020_03	ORF1ab	101	0.0441266	Others
2020_03	ORF1ab	102	0.042196	Others
2020_03	ORF1ab	103	0.0300823	Others
2020_03	ORF1ab	104	0.0189208	Others
2020_03	ORF1ab	105	0.0104699	Others
2020_03	ORF1ab	106	0.0201673	Others
2020_03	ORF1ab	107	0.0305983	Others
2020_03	ORF1ab	108	0.00602167	Others
2020_03	ORF1ab	109	0.0037298	Others
2020_03	ORF1ab	110	0.014	Others
2020_03	ORF1ab	111	0.0129304	Others
2020_03	ORF1ab	112	0.0101283	Others
2020_03	ORF1ab	113	0.0128259	Others
2020_03	ORF1ab	114	0.0104341	Others
2020_03	ORF1ab	115	0.010336	Others
2020_03	ORF1ab	116	0.00744239	Others
2020_03	ORF1ab	117	0.0139367	Others
2020_03	ORF1ab	118	0.0071639	Others
2020_03	ORF1ab	119	0.00917203	Others
2020_03	ORF1ab	120	0.00743185	Others
2020_03	ORF1ab	121	0.010447	Others
2020_03	ORF1ab	122	0.00847036	Others
2020_03	ORF1ab	123	0.0102369	Others
2020_03	ORF1ab	124	0.00587764	Others
2020_03	ORF1ab	125	0.00571062	Others
2020_03	ORF1ab	126	0.00836611	Others
2020_03	ORF1ab	127	0.002883	Others
2020_03	ORF1ab	128	0.00666195	Others
2020_03	ORF1ab	129	0.0053783	Others
2020_03	ORF1ab	130	0.00859022	Others
2020_03	ORF1ab	131	0.00540365	Others
2020_03	ORF1ab	132	0.00421512	Others
2020_03	ORF1ab	133	0.00380177	Others
2020_03	ORF1ab	134	0.00621934	Others
2020_03	ORF1ab	135	0.005576	Others
2020_03	ORF1ab	136	0.00464534	Others
2020_03	ORF1ab	137	0.0042217	Others
2020_03	ORF1ab	138	0.00637974	Others
2020_03	ORF1ab	139	0.00525034	Others
2020_03	ORF1ab	140	0.00304566	Others
2020_03	ORF1ab	141	0.00310978	Others
2020_03	ORF1ab	142	0.00296935	Others
2020_03	ORF1ab	143	0.0041541	Others
2020_03	ORF1ab	144	0.00116948	Others
2020_03	ORF1ab	145	0.0023566	Others
2020_03	ORF1ab	146	0.0029147	Others
2020_03	ORF1ab	147	0.00228543	Others
2020_03	ORF1ab	148	0.00197235	Others
2020_03	ORF1ab	149	0.00265424	Others
2020_03	ORF1ab	150	0.00214335	Others
2020_03	ORF1ab	151	0.00204112	Others
2020_03	ORF1ab	152	0.00251687	Others
2020_03	ORF1ab	153	0.00259676	Others
2020_03	ORF1ab	154	0.00298923	Others
2020_03	ORF1ab	155	0.00332122	Others
2020_03	ORF1ab	156	0.00262145	Others
2020_03	ORF1ab	157	0.00455083	Others
2020_03	ORF1ab	158	0.00381412	Others
2020_03	ORF1ab	159	0.00395936	Others
2020_03	ORF1ab	160	0.00683274	Others
2020_03	ORF1ab	161	0.00341163	Others
2020_03	ORF1ab	162	0.00409681	Others
2020_03	ORF1ab	163	0.00234917	Others
2020_03	ORF1ab	164	0.00258143	Others
2020_03	ORF1ab	165	0.00291801	Others
2020_03	ORF1ab	166	0.00404391	Others
2020_03	ORF1ab	167	0.00191677	Others
2020_03	ORF1ab	168	0.00209594	Others
2020_03	ORF1ab	169	0.00197684	Others
2020_03	ORF1ab	170	0.00317344	Others
2020_03	ORF1ab	171	0.00332353	Others
2020_03	ORF1ab	172	0.00157074	Others
2020_03	ORF1ab	173	0.00239619	Others
2020_03	ORF1ab	174	0.0145207	Others
2020_03	ORF1ab	175	0.00323283	Others
2020_03	ORF1ab	176	0.00383562	Others
2020_03	ORF1ab	177	0.00339142	Others
2020_03	ORF1ab	178	0.00289145	Others
2020_03	ORF1ab	179	0.00532058	Others
2020_03	ORF1ab	180	0.00433887	Others
2020_03	ORF1ab	181	0.00191353	Others
2020_03	ORF1ab	182	0.00264431	Others
2020_03	ORF1ab	183	0.00291226	Alpha
2020_03	ORF1ab	184	0.00614522	Others
2020_03	ORF1ab	185	0.00315073	Others
2020_03	ORF1ab	186	0.00718211	Others
2020_03	ORF1ab	187	0.00966374	Others
2020_03	ORF1ab	188	0.00419689	Others
2020_03	ORF1ab	189	0.00544587	Others
2020_03	ORF1ab	190	0.00463544	Others
2020_03	ORF1ab	191	0.00432763	Others
2020_03	ORF1ab	192	0.0067823	Others
2020_03	ORF1ab	193	0.0104497	Others
2020_03	ORF1ab	194	0.02045	Others
2020_03	ORF1ab	195	0.00707904	Others
2020_03	ORF1ab	196	0.00753362	Others
2020_03	ORF1ab	197	0.0112312	Others
2020_03	ORF1ab	198	0.0052412	Others
2020_03	ORF1ab	199	0.00444189	Others
2020_03	ORF1ab	200	0.00848772	Others
2020_03	ORF1ab	201	0.0124483	Others
2020_03	ORF1ab	202	0.00763842	Others
2020_03	ORF1ab	203	0.0116296	Others
2020_03	ORF1ab	204	0.0104934	Others
2020_03	ORF1ab	205	0.0264352	Others
2020_03	ORF1ab	206	0.0225519	Others
2020_03	ORF1ab	207	0.0116318	Others
2020_03	ORF1ab	208	0.0142978	Others
2020_03	ORF1ab	209	0.014038	Others
2020_03	ORF1ab	210	0.0138919	Others
2020_03	ORF1ab	211	0.013822	Others
2020_03	ORF1ab	212	0.0193693	Others
2020_03	ORF1ab	213	0.00882138	Others
2020_03	ORF1ab	214	0.0119661	Others
2020_03	ORF1ab	215	0.0148119	Others
2020_03	ORF1ab	216	0.00734317	Others
2020_03	ORF1ab	217	0.0051149	Others
2020_03	ORF1ab	218	0.0208476	Others
2020_03	ORF1ab	219	0.015715	Others
2020_03	ORF1ab	220	0.00811207	Others
2020_03	ORF1ab	221	0.00751066	Others
2020_03	ORF1ab	222	0.0138875	Others
2020_03	ORF1ab	223	0.00780906	Others
2020_03	ORF1ab	224	0.00771602	Others
2020_03	ORF1ab	225	0.0052498	Others
2020_03	ORF1ab	226	0.010666	Others
2020_03	ORF1ab	227	0.0175149	Others
2020_03	ORF1ab	228	0.00269606	Others
2020_03	ORF1ab	229	0.00613123	Others
2020_03	ORF1ab	230	0.00556873	Others
2020_03	ORF1ab	231	0.0070017	Others
2020_03	ORF1ab	232	0.00606501	Others
2020_03	ORF1ab	233	0.00769716	Others
2020_03	ORF1ab	234	0.00412542	Others
2020_03	ORF1ab	235	0.00995248	Others
2020_03	ORF1ab	236	0.00450788	Others
2020_03	ORF1ab	237	0.00402458	Others
2020_03	ORF1ab	238	0.00406684	Others
2020_03	ORF1ab	239	0.00295897	Others
2020_03	ORF1ab	240	0.00242772	Others
2020_03	ORF1ab	241	0.0036734	Others
2020_03	ORF1ab	242	0.00397423	Others
2020_03	ORF1ab	243	0.00512238	Others
2020_03	ORF1ab	244	0.00400317	Others
2020_03	ORF1ab	245	0.00119877	Others
2020_03	ORF1ab	246	0.00346055	Others
2020_03	ORF1ab	247	0.00180959	Others
2020_03	ORF1ab	248	0.00276072	Others
2020_03	ORF1ab	249	0.00650096	Others
2020_03	ORF1ab	250	0.00310677	Others
2020_03	ORF1ab	251	0.00296809	Others
2020_03	ORF1ab	252	0.00373085	Others
2020_03	ORF1ab	253	0.0021843	Others
2020_03	ORF1ab	254	0.00229173	Others
2020_03	ORF1ab	255	0.00290701	Others
2020_03	ORF1ab	256	0.00339069	Others
2020_03	ORF1ab	257	0.00168672	Others
2020_03	ORF1ab	258	0.00189938	Others
2020_03	ORF1ab	259	0.00296939	Others
2020_03	ORF1ab	260	0.00390779	Others
2020_03	ORF1ab	261	0.00173273	Others
2020_03	ORF1ab	262	0.00200099	Others
2020_03	ORF1ab	263	0.00251302	Others
2020_03	ORF1ab	264	0.00433154	Others
2020_03	ORF1ab	265	0.00215568	Others
2020_03	ORF1ab	266	0.00370177	Others
2020_03	ORF1ab	267	0.00262933	Others
2020_03	ORF1ab	268	0.00256642	Others
2020_03	ORF1ab	269	0.00229517	Others
2020_03	ORF1ab	270	0.00281095	Others
2020_03	ORF1ab	271	0.00280508	Others
2020_03	ORF1ab	272	0.00324741	Others
2020_03	ORF1ab	273	0.00206152	Others
2020_03	ORF1ab	274	0.0060793	Others
2020_03	ORF1ab	275	0.00307723	Others
2020_03	ORF1ab	276	0.0062141	Others
2020_03	ORF1ab	277	0.00386069	Others
2020_03	ORF1ab	278	0.00374063	Others
2020_03	ORF1ab	279	0.00283734	Others
2020_03	ORF1ab	280	0.00490396	Others
2020_03	ORF1ab	281	0.00414966	Others
2020_03	ORF1ab	282	0.00400664	Others
2020_03	ORF1ab	283	0.00291684	Others
2020_03	ORF1ab	284	0.00649703	Others
2020_03	ORF1ab	285	0.0043234	Others
2020_03	ORF1ab	286	0.00296804	Others
2020_03	ORF1ab	287	0.00383028	Others
2020_03	ORF1ab	288	0.00810775	Others
2020_03	ORF1ab	289	0.00358014	Others
2020_03	ORF1ab	290	0.00385061	Others
2020_03	ORF1ab	291	0.00973887	Others
2020_03	ORF1ab	292	0.00467591	Others
2020_03	ORF1ab	293	0.00573714	Others
2020_03	ORF1ab	294	0.00527443	Others
2020_03	ORF1ab	295	0.00810503	Others
2020_03	ORF1ab	296	0.00658265	Others
2020_03	ORF1ab	297	0.00454957	Others
2020_03	ORF1ab	298	0.0079085	Others
2020_03	ORF1ab	299	0.00486408	Others
2020_03	ORF1ab	300	0.00493207	Others
2020_03	ORF1ab	301	0.00718137	Others
2020_03	ORF1ab	302	0.00601165	Others
2020_03	ORF1ab	303	0.0126624	Others
2020_03	ORF1ab	304	0.006054	Others
2020_03	ORF1ab	305	0.00916206	Others
2020_03	ORF1ab	306	0.040349	Others
2020_03	ORF1ab	307	0.0165676	Others
2020_03	ORF1ab	308	0.0130986	Others
2020_03	ORF1ab	309	0.0175875	Others
2020_03	ORF1ab	310	0.00887869	Others
2020_03	ORF1ab	311	0.0111451	Others
2020_03	ORF1ab	312	0.0109805	Others
2020_03	ORF1ab	313	0.0122425	Others
2020_03	ORF1ab	314	0.0178475	Others
2020_03	ORF1ab	315	0.012635	Others
2020_03	ORF1ab	316	0.0238392	Others
2020_03	ORF1ab	317	0.0128795	Others
2020_03	ORF1ab	318	0.0170096	Others
2020_03	ORF1ab	319	0.0130389	Others
2020_03	ORF1ab	320	0.0118755	Others
2020_03	ORF1ab	321	0.0240376	Others
2020_03	ORF1ab	322	0.0175562	Others
2020_03	ORF1ab	323	0.0108105	Others
2020_03	ORF1ab	324	0.0157118	Others
2020_03	ORF1ab	325	0.00930672	Others
2020_03	ORF1ab	326	0.0120571	Others
2020_03	ORF1ab	327	0.0126254	Others
2020_03	ORF1ab	328	0.00700882	Others
2020_03	ORF1ab	329	0.00943258	Others
2020_03	ORF1ab	330	0.0123245	Others
2020_03	ORF1ab	331	0.0118623	Others
2020_03	ORF1ab	332	0.00322704	Others
2020_03	ORF1ab	333	0.00960679	Others
2020_03	ORF1ab	334	0.00896947	Others
2020_03	ORF1ab	335	0.00686826	Others
2020_03	ORF1ab	336	0.0129783	Others
2020_03	ORF1ab	337	0.00480891	Others
2020_03	ORF1ab	338	0.00394544	Others
2020_03	ORF1ab	339	0.0047529	Others
2020_03	ORF1ab	340	0.00681769	Others
2020_03	ORF1ab	341	0.0145378	Others
2020_03	ORF1ab	342	0.0114783	Others
2020_03	ORF1ab	343	0.00612828	Others
2020_03	ORF1ab	344	0.00864316	Others
2020_03	ORF1ab	345	0.00589678	Others
2020_03	ORF1ab	346	0.00498932	Others
2020_03	ORF1ab	347	0.00318802	Others
2020_03	ORF1ab	348	0.00272158	Others
2020_03	ORF1ab	349	0.00466241	Others
2020_03	ORF1ab	350	0.00295537	Others
2020_03	ORF1ab	351	0.00377163	Others
2020_03	ORF1ab	352	0.00364443	Others
2020_03	ORF1ab	353	0.00322325	Others
2020_03	ORF1ab	354	0.00545951	Others
2020_03	ORF1ab	355	0.00222673	Others
2020_03	ORF1ab	356	0.0036811	Others
2020_03	ORF1ab	357	0.00364376	Others
2020_03	ORF1ab	358	0.00354894	Others
2020_03	ORF1ab	359	0.00228804	Others
2020_03	ORF1ab	360	0.0029991	Others
2020_03	ORF1ab	361	0.00198917	Others
2020_03	ORF1ab	362	0.00142741	Others
2020_03	ORF1ab	363	0.00153076	Others
2020_03	ORF1ab	364	0.00235226	Others
2020_03	ORF1ab	365	0.00311558	Others
2020_03	ORF1ab	366	0.00270235	Others
2020_03	ORF1ab	367	0.00198675	Others
2020_03	ORF1ab	368	0.00280917	Others
2020_03	ORF1ab	369	0.0018624	Others
2020_03	ORF1ab	370	0.00237856	Others
2020_03	ORF1ab	371	0.00609844	Others
2020_03	ORF1ab	372	0.00628224	Others
2020_03	ORF1ab	373	0.00481605	Others
2020_03	ORF1ab	374	0.00530073	Others
2020_03	ORF1ab	375	0.00477243	Others
2020_03	ORF1ab	376	0.00785753	Others
2020_03	ORF1ab	377	0.00317559	Others
2020_03	ORF1ab	378	0.00291602	Others
2020_03	ORF1ab	379	0.00739556	Others
2020_03	ORF1ab	380	0.00625331	Others
2020_03	ORF1ab	381	0.00390351	Others
2020_03	ORF1ab	382	0.00382447	Others
2020_03	ORF1ab	383	0.00397245	Others
2020_03	ORF1ab	384	0.00754803	Others
2020_03	ORF1ab	385	0.00261824	Others
2020_03	ORF1ab	386	0.00531886	Others
2020_03	ORF1ab	387	0.00414011	Others
2020_03	ORF1ab	388	0.0031419	Others
2020_03	ORF1ab	389	0.0070029	Others
2020_03	ORF1ab	390	0.00683083	Others
2020_03	ORF1ab	391	0.00686817	Others
2020_03	ORF1ab	392	0.0224712	Others
2020_03	ORF1ab	393	0.00677275	Others
2020_03	ORF1ab	394	0.00981584	Others
2020_03	ORF1ab	395	0.0105259	Others
2020_03	ORF1ab	396	0.0113864	Others
2020_03	ORF1ab	397	0.00235938	Others
2020_03	ORF1ab	398	0.00543425	Others
2020_03	ORF1ab	399	0.00630467	Others
2020_03	ORF1ab	400	0.00723511	Others
2020_03	ORF1ab	401	0.00691266	Others
2020_03	ORF1ab	402	0.0134524	Others
2020_03	ORF1ab	403	0.00682605	Others
2020_03	ORF1ab	404	0.00988549	Others
2020_03	ORF1ab	405	0.0102623	Others
2020_03	ORF1ab	406	0.0106111	Others
2020_03	ORF1ab	407	0.00802698	Others
2020_03	ORF1ab	408	0.0103745	Others
2020_03	ORF1ab	409	0.0136047	Others
2020_03	ORF1ab	410	0.0217249	Others
2020_03	ORF1ab	411	0.0213498	Others
2020_03	ORF1ab	412	0.0301865	Others
2020_03	ORF1ab	413	0.0154909	Others
2020_03	ORF1ab	414	0.0196194	Others
2020_03	ORF1ab	415	0.0249682	Others
2020_03	ORF1ab	416	0.0226571	Others
2020_03	ORF1ab	417	0.0171609	Others
2020_03	ORF1ab	418	0.0176638	Others
2020_03	ORF1ab	419	0.0157538	Others
2020_03	ORF1ab	420	0.0213812	Others
2020_03	ORF1ab	421	0.0158042	Others
2020_03	ORF1ab	422	0.0119376	Others
2020_03	ORF1ab	423	0.0107001	Others
2020_03	ORF1ab	424	0.00799125	Others
2020_03	ORF1ab	425	0.00663145	Others
2020_03	ORF1ab	426	0.00820864	Others
2020_03	ORF1ab	427	0.00966943	Others
2020_03	ORF1ab	428	0.0253022	Others
2020_03	ORF1ab	429	0.0149086	Others
2020_03	ORF1ab	430	0.0309509	Others
2020_03	ORF1ab	431	0.0055732	Others
2020_03	ORF1ab	432	0.00391436	Others
2020_03	ORF1ab	433	0.00808655	Others
2020_03	ORF1ab	434	0.0141139	Others
2020_03	ORF1ab	435	0.00896361	Others
2020_03	ORF1ab	436	0.00414284	Others
2020_03	ORF1ab	437	0.00679414	Others
2020_03	ORF1ab	438	0.00300089	Others
2020_03	ORF1ab	439	0.00868686	Others
2020_03	ORF1ab	440	0.00665842	Others
2020_03	ORF1ab	441	0.0103209	Others
2020_03	ORF1ab	442	0.0115156	Others
2020_03	ORF1ab	443	0.00597221	Others
2020_03	ORF1ab	444	0.00339376	Others
2020_03	ORF1ab	445	0.00433576	Others
2020_03	ORF1ab	446	0.00267958	Others
2020_03	ORF1ab	447	0.00306334	Others
2020_03	ORF1ab	448	0.0060167	Others
2020_03	ORF1ab	449	0.00249287	Others
2020_03	ORF1ab	450	0.00389853	Others
2020_03	ORF1ab	451	0.00236755	Others
2020_03	ORF1ab	452	0.00454495	Others
2020_03	ORF1ab	453	0.00262937	Others
2020_03	ORF1ab	454	0.00238599	Others
2020_03	ORF1ab	455	0.00199865	Others
2020_03	ORF1ab	456	0.00244987	Others
2020_03	ORF1ab	457	0.00251564	Others
2020_03	ORF1ab	458	0.00187139	Others
2020_03	ORF1ab	459	0.0022365	Others
2020_03	ORF1ab	460	0.00263722	Others
2020_03	ORF1ab	461	0.00269579	Others
2020_03	ORF1ab	462	0.00422141	Others
2020_03	ORF1ab	463	0.00233553	Others
2020_03	ORF1ab	464	0.0029702	Others
2020_03	ORF1ab	465	0.00568878	Others
2020_03	ORF1ab	466	0.00273853	Others
2020_03	ORF1ab	467	0.00743172	Others
2020_03	ORF1ab	468	0.00368366	Others
2020_03	ORF1ab	469	0.00344515	Others
2020_03	ORF1ab	470	0.00240189	Others
2020_03	ORF1ab	471	0.00498264	Others
2020_03	ORF1ab	472	0.00300568	Others
2020_03	ORF1ab	473	0.00234714	Others
2020_03	ORF1ab	474	0.00412805	Others
2020_03	ORF1ab	475	0.00400908	Others
2020_03	ORF1ab	476	0.00305038	Others
2020_03	ORF1ab	477	0.00411092	Others
2020_03	ORF1ab	478	0.00627899	Others
2020_03	ORF1ab	479	0.0054269	Others
2020_03	ORF1ab	480	0.00275214	Others
2020_03	ORF1ab	481	0.00192006	Others
2020_03	ORF1ab	482	0.00447935	Others
2020_03	ORF1ab	483	0.00289013	Others
2020_03	ORF1ab	484	0.00600432	Others
2020_03	ORF1ab	485	0.00312897	Others
2020_03	ORF1ab	486	0.00401166	Others
2020_03	ORF1ab	487	0.00650853	Others
2020_03	ORF1ab	488	0.00599815	Delta
2020_03	ORF1ab	489	0.00486986	Omicron
2020_03	ORF1ab	490	0.00293406	Others
2020_03	ORF1ab	491	0.00454168	Others
2020_03	ORF1ab	492	0.0068664	Others
2020_03	ORF1ab	493	0.00611292	Others
2020_03	ORF1ab	494	0.00759047	Others
2020_03	ORF1ab	495	0.00401223	Others
2020_03	ORF1ab	496	0.00704258	Others
2020_03	ORF1ab	497	0.0170003	Others
2020_03	ORF1ab	498	0.0098326	Others
2020_03	ORF1ab	499	0.0174395	Others
2020_03	ORF1ab	500	0.00644802	Others
2020_03	ORF1ab	501	0.0146276	Others
2020_03	ORF1ab	502	0.00685976	Others
2020_03	ORF1ab	503	0.0079317	Others
2020_03	ORF1ab	504	0.00706332	Others
2020_03	ORF1ab	505	0.0127844	Others
2020_03	ORF1ab	506	0.0310386	Others
2020_03	ORF1ab	507	0.0135547	Others
2020_03	ORF1ab	508	0.0113067	Others
2020_03	ORF1ab	509	0.0172914	Others
2020_03	ORF1ab	510	0.0101351	Others
2020_03	ORF1ab	511	0.0228131	Others
2020_03	ORF1ab	512	0.00807899	Others
2020_03	ORF1ab	513	0.00842068	Others
2020_03	ORF1ab	514	0.0191169	Others
2020_03	ORF1ab	515	0.010893	Others
2020_03	ORF1ab	516	0.00611939	Others
2020_03	ORF1ab	517	0.0172792	Others
2020_03	ORF1ab	518	0.0101293	Others
2020_03	ORF1ab	519	0.00897	Others
2020_03	ORF1ab	520	0.00670483	Others
2020_03	ORF1ab	521	0.00841253	Others
2020_03	ORF1ab	522	0.00799879	Others
2020_03	ORF1ab	523	0.00826497	Others
2020_03	ORF1ab	524	0.00761292	Others
2020_03	ORF1ab	525	0.0145365	Others
2020_03	ORF1ab	526	0.00410333	Others
2020_03	ORF1ab	527	0.0046628	Others
2020_03	ORF1ab	528	0.00917029	Others
2020_03	ORF1ab	529	0.0056443	Others
2020_03	ORF1ab	530	0.0070395	Others
2020_03	ORF1ab	531	0.0053701	Others
2020_03	ORF1ab	532	0.00684732	Others
2020_03	ORF1ab	533	0.00765425	Others
2020_03	ORF1ab	534	0.00614893	Others
2020_03	ORF1ab	535	0.00840836	Others
2020_03	ORF1ab	536	0.0028859	Others
2020_03	ORF1ab	537	0.00207482	Others
2020_03	ORF1ab	538	0.00470544	Others
2020_03	ORF1ab	539	0.00303023	Others
2020_03	ORF1ab	540	0.00472998	Others
2020_03	ORF1ab	541	0.00730686	Others
2020_03	ORF1ab	542	0.00498668	Others
2020_03	ORF1ab	543	0.00254447	Others
2020_03	ORF1ab	544	0.00800264	Others
2020_03	ORF1ab	545	0.00314438	Others
2020_03	ORF1ab	546	0.00340567	Others
2020_03	ORF1ab	547	0.00317485	Others
2020_03	ORF1ab	548	0.0038504	Others
2020_03	ORF1ab	549	0.00331929	Others
2020_03	ORF1ab	550	0.00365017	Others
2020_03	ORF1ab	551	0.00265882	Others
2020_03	ORF1ab	552	0.00261988	Others
2020_03	ORF1ab	553	0.00394538	Others
2020_03	ORF1ab	554	0.00284484	Others
2020_03	ORF1ab	555	0.00319877	Others
2020_03	ORF1ab	556	0.00268761	Others
2020_03	ORF1ab	557	0.00268345	Others
2020_03	ORF1ab	558	0.00191535	Others
2020_03	ORF1ab	559	0.00240707	Others
2020_03	ORF1ab	560	0.00391413	Others
2020_03	ORF1ab	561	0.00308832	Others
2020_03	ORF1ab	562	0.00396882	Others
2020_03	ORF1ab	563	0.00417331	Others
2020_03	ORF1ab	564	0.00448431	Others
2020_03	ORF1ab	565	0.00663216	Others
2020_03	ORF1ab	566	0.00531199	Others
2020_03	ORF1ab	567	0.0041382	Others
2020_03	ORF1ab	568	0.00419787	Others
2020_03	ORF1ab	569	0.00735222	Others
2020_03	ORF1ab	570	0.00922281	Others
2020_03	ORF1ab	571	0.00815728	Others
2020_03	ORF1ab	572	0.0115405	Others
2020_03	ORF1ab	573	0.00388483	Others
2020_03	ORF1ab	574	0.00521226	Others
2020_03	ORF1ab	575	0.00291319	Others
2020_03	ORF1ab	576	0.0171866	Others
2020_03	ORF1ab	577	0.00564999	Others
2020_03	ORF1ab	578	0.00854233	Others
2020_03	ORF1ab	579	0.00859032	Others
2020_03	ORF1ab	580	0.0133003	Others
2020_03	ORF1ab	581	0.00678216	Others
2020_03	ORF1ab	582	0.0053141	Others
2020_03	ORF1ab	583	0.0103953	Others
2020_03	ORF1ab	584	0.0079496	Others
2020_03	ORF1ab	585	0.0158135	Others
2020_03	ORF1ab	586	0.0125717	Others
2020_03	ORF1ab	587	0.0257457	Others
2020_03	ORF1ab	588	0.0316652	Others
2020_03	ORF1ab	589	0.0297767	Others
2020_03	ORF1ab	590	0.025214	Others
2020_03	ORF1ab	591	0.0347941	Others
2020_03	ORF1ab	592	0.0212254	Others
2020_03	ORF1ab	593	0.0119305	Others
2020_03	ORF1ab	594	0.0208544	Others
2020_03	ORF1ab	595	0.0171744	Others
2020_03	ORF1ab	596	0.0118196	Others
2020_03	ORF1ab	597	0.00515642	Others
2020_03	ORF1ab	598	0.0105666	Others
2020_03	ORF1ab	599	0.0087121	Others
2020_03	ORF1ab	600	0.0127621	Others
2020_03	ORF1ab	601	0.00870213	Others
2020_03	ORF1ab	602	0.0131013	Others
2020_03	ORF1ab	603	0.00664825	Others
2020_03	ORF1ab	604	0.00720141	Others
2020_03	ORF1ab	605	0.00770585	Others
2020_03	ORF1ab	606	0.0153079	Others
2020_03	ORF1ab	607	0.00744159	Others
2020_03	ORF1ab	608	0.00659439	Others
2020_03	ORF1ab	609	0.00686586	Others
2020_03	ORF1ab	610	0.00561223	Others
2020_03	ORF1ab	611	0.00322231	Others
2020_03	ORF1ab	612	0.00454277	Others
2020_03	ORF1ab	613	0.00658715	Others
2020_03	ORF1ab	614	0.00531672	Others
2020_03	ORF1ab	615	0.00252276	Others
2020_03	ORF1ab	616	0.00568224	Others
2020_03	ORF1ab	617	0.00271488	Others
2020_03	ORF1ab	618	0.00379286	Others
2020_03	ORF1ab	619	0.00264286	Others
2020_03	ORF1ab	620	0.00303755	Others
2020_03	ORF1ab	621	0.00535883	Others
2020_03	ORF1ab	622	0.00412761	Others
2020_03	ORF1ab	623	0.00465483	Others
2020_03	ORF1ab	624	0.00920219	Others
2020_03	ORF1ab	625	0.00852876	Others
2020_03	ORF1ab	626	0.00491174	Others
2020_03	ORF1ab	627	0.00525534	Others
2020_03	ORF1ab	628	0.00184564	Others
2020_03	ORF1ab	629	0.00281689	Others
2020_03	ORF1ab	630	0.00461111	Others
2020_03	ORF1ab	631	0.0028765	Others
2020_03	ORF1ab	632	0.00447203	Others
2020_03	ORF1ab	633	0.00339915	Others
2020_03	ORF1ab	634	0.00201454	Others
2020_03	ORF1ab	635	0.000978436	Others
2020_03	ORF1ab	636	0.00223477	Others
2020_03	ORF1ab	637	0.00305943	Others
2020_03	ORF1ab	638	0.0032541	Others
2020_03	ORF1ab	639	0.00147694	Others
2020_03	ORF1ab	640	0.00297406	Others
2020_03	ORF1ab	641	0.00220117	Others
2020_03	ORF1ab	642	0.0030185	Others
2020_03	ORF1ab	643	0.00260276	Others
2020_03	ORF1ab	644	0.00248113	Others
2020_03	ORF1ab	645	0.00291485	Others
2020_03	ORF1ab	646	0.00189447	Others
2020_03	ORF1ab	647	0.0021507	Others
2020_03	ORF1ab	648	0.00277138	Others
2020_03	ORF1ab	649	0.00482476	Others
2020_03	ORF1ab	650	0.00695215	Others
2020_03	ORF1ab	651	0.00203988	Others
2020_03	ORF1ab	652	0.00105947	Others
2020_03	ORF1ab	653	0.00241178	Others
2020_03	ORF1ab	654	0.0023817	Others
2020_03	ORF1ab	655	0.00335801	Others
2020_03	ORF1ab	656	0.00260738	Others
2020_03	ORF1ab	657	0.00284353	Others
2020_03	ORF1ab	658	0.00231958	Others
2020_03	ORF1ab	659	0.00259124	Others
2020_03	ORF1ab	660	0.00286452	Others
2020_03	ORF1ab	661	0.00220567	Others
2020_03	ORF1ab	662	0.00368718	Others
2020_03	ORF1ab	663	0.00273409	Others
2020_03	ORF1ab	664	0.00505974	Others
2020_03	ORF1ab	665	0.00232341	Others
2020_03	ORF1ab	666	0.00236888	Others
2020_03	ORF1ab	667	0.00415231	Others
2020_03	ORF1ab	668	0.00315103	Others
2020_03	ORF1ab	669	0.00340138	Others
2020_03	ORF1ab	670	0.0040044	Others
2020_03	ORF1ab	671	0.00534723	Others
2020_03	ORF1ab	672	0.0028391	Others
2020_03	ORF1ab	673	0.00418796	Others
2020_03	ORF1ab	674	0.0035617	Others
2020_03	ORF1ab	675	0.00364862	Others
2020_03	ORF1ab	676	0.00390435	Others
2020_03	ORF1ab	677	0.00240671	Others
2020_03	ORF1ab	678	0.00498725	Others
2020_03	ORF1ab	679	0.00647286	Others
2020_03	ORF1ab	680	0.00438896	Others
2020_03	ORF1ab	681	0.00609524	Others
2020_03	ORF1ab	682	0.00579549	Others
2020_03	ORF1ab	683	0.00681354	Others
2020_03	ORF1ab	684	0.00294945	Others
2020_03	ORF1ab	685	0.00929039	Others
2020_03	ORF1ab	686	0.00715426	Others
2020_03	ORF1ab	687	0.00498189	Others
2020_03	ORF1ab	688	0.00579209	Others
2020_03	ORF1ab	689	0.00813686	Others
2020_03	ORF1ab	690	0.0127306	Others
2020_03	ORF1ab	691	0.00790732	Others
2020_03	ORF1ab	692	0.00676825	Others
2020_03	ORF1ab	693	0.0111713	Others
2020_03	ORF1ab	694	0.00552177	Others
2020_03	ORF1ab	695	0.0155968	Others
2020_03	ORF1ab	696	0.0157663	Others
2020_03	ORF1ab	697	0.00823086	Others
2020_03	ORF1ab	698	0.0181588	Others
2020_03	ORF1ab	699	0.0102597	Others
2020_03	ORF1ab	700	0.0103136	Others
2020_03	ORF1ab	701	0.0112201	Others
2020_03	ORF1ab	702	0.0155948	Others
2020_03	ORF1ab	703	0.00908624	Others
2020_03	ORF1ab	704	0.0222733	Others
2020_03	ORF1ab	705	0.0182349	Others
2020_03	ORF1ab	706	0.0179162	Others
2020_03	ORF1ab	707	0.0136776	Others
2020_03	ORF1ab	708	0.0155816	Others
2020_03	ORF1ab	709	0.0120878	Others
2020_03	ORF1ab	710	0.00850797	Others
2020_03	ORF1ab	711	0.0112968	Others
2020_03	ORF1ab	712	0.00600782	Others
2020_03	ORF1ab	713	0.00716123	Others
2020_03	ORF1ab	714	0.00569129	Others
2020_03	ORF1ab	715	0.00817882	Others
2020_03	ORF1ab	716	0.00653298	Others
2020_03	ORF1ab	717	0.00571426	Others
2020_03	ORF1ab	718	0.00657859	Others
2020_03	ORF1ab	719	0.0051683	Others
2020_03	ORF1ab	720	0.00453549	Others
2020_03	ORF1ab	721	0.00545832	Others
2020_03	ORF1ab	722	0.00606166	Others
2020_03	ORF1ab	723	0.00467989	Others
2020_03	ORF1ab	724	0.00371952	Others
2020_03	ORF1ab	725	0.00287619	Others
2020_03	ORF1ab	726	0.00582614	Others
2020_03	ORF1ab	727	0.00556526	Others
2020_03	ORF1ab	728	0.00285635	Others
2020_03	ORF1ab	729	0.00350134	Others
2020_03	ORF1ab	730	0.00377087	Others
2020_03	ORF1ab	731	0.00417113	Others
2020_03	ORF1ab	732	0.00244417	Others
2020_03	ORF1ab	733	0.00196843	Others
2020_03	ORF1ab	734	0.00289696	Others
2020_03	ORF1ab	735	0.00157857	Others
2020_03	ORF1ab	736	0.00297527	Others
2020_03	ORF1ab	737	0.00523075	Others
2020_03	ORF1ab	738	0.00314377	Others
2020_03	ORF1ab	739	0.00213619	Others
2020_03	ORF1ab	740	0.0014551	Others
2020_03	ORF1ab	741	0.00309465	Others
2020_03	ORF1ab	742	0.00361703	Others
2020_03	ORF1ab	743	0.0035907	Others
2020_03	ORF1ab	744	0.00154178	Others
2020_03	ORF1ab	745	0.00181499	Others
2020_03	ORF1ab	746	0.00187973	Others
2020_03	ORF1ab	747	0.000947777	Others
2020_03	ORF1ab	748	0.0029385	Others
2020_03	ORF1ab	749	0.00230492	Others
2020_03	ORF1ab	750	0.00167743	Others
2020_03	ORF1ab	751	0.00344261	Others
2020_03	ORF1ab	752	0.00149807	Others
2020_03	ORF1ab	753	0.000747355	Others
2020_03	ORF1ab	754	0.00116802	Others
2020_03	ORF1ab	755	0.00189042	Others
2020_03	ORF1ab	756	0.0015677	Others
2020_03	ORF1ab	757	0.00232072	Others
2020_03	ORF1ab	758	0.00431609	Others
2020_03	ORF1ab	759	0.00235861	Others
2020_03	ORF1ab	760	0.00272033	Others
2020_03	ORF1ab	761	0.00273695	Others
2020_03	ORF1ab	762	0.00272376	Others
2020_03	ORF1ab	763	0.0021022	Others
2020_03	ORF1ab	764	0.00223171	Others
2020_03	ORF1ab	765	0.00390487	Others
2020_03	ORF1ab	766	0.00236032	Others
2020_03	ORF1ab	767	0.00265005	Others
2020_03	ORF1ab	768	0.00433095	Others
2020_03	ORF1ab	769	0.00193181	Others
2020_03	ORF1ab	770	0.00493927	Others
2020_03	ORF1ab	771	0.00241521	Others
2020_03	ORF1ab	772	0.00558062	Others
2020_03	ORF1ab	773	0.00385315	Others
2020_03	ORF1ab	774	0.00432737	Others
2020_03	ORF1ab	775	0.00404143	Others
2020_03	ORF1ab	776	0.00867723	Others
2020_03	ORF1ab	777	0.00413869	Others
2020_03	ORF1ab	778	0.00384228	Others
2020_03	ORF1ab	779	0.00390389	Others
2020_03	ORF1ab	780	0.00968391	Others
2020_03	ORF1ab	781	0.00758901	Others
2020_03	ORF1ab	782	0.00665243	Others
2020_03	ORF1ab	783	0.00437725	Others
2020_03	ORF1ab	784	0.00414506	Others
2020_03	ORF1ab	785	0.00828107	Others
2020_03	ORF1ab	786	0.00698316	Others
2020_03	ORF1ab	787	0.00664639	Others
2020_03	ORF1ab	788	0.00775144	Others
2020_03	ORF1ab	789	0.00362201	Others
2020_03	ORF1ab	790	0.00576311	Others
2020_03	ORF1ab	791	0.0144778	Others
2020_03	ORF1ab	792	0.0121909	Others
2020_03	ORF1ab	793	0.0120693	Others
2020_03	ORF1ab	794	0.00856877	Others
2020_03	ORF1ab	795	0.0133358	Others
2020_03	ORF1ab	796	0.011182	Others
2020_03	ORF1ab	797	0.0214969	Others
2020_03	ORF1ab	798	0.00929094	Others
2020_03	ORF1ab	799	0.0128972	Others
2020_03	ORF1ab	800	0.0229729	Others
2020_03	ORF1ab	801	0.00973466	Others
2020_03	ORF1ab	802	0.0123055	Others
2020_03	ORF1ab	803	0.0108409	Others
2020_03	ORF1ab	804	0.0276125	Others
2020_03	ORF1ab	805	0.0202727	Others
2020_03	ORF1ab	806	0.0184405	Others
2020_03	ORF1ab	807	0.0109275	Others
2020_03	ORF1ab	808	0.00972362	Others
2020_03	ORF1ab	809	0.021719	Others
2020_03	ORF1ab	810	0.0138034	Others
2020_03	ORF1ab	811	0.00905268	Others
2020_03	ORF1ab	812	0.0147073	Others
2020_03	ORF1ab	813	0.013621	Others
2020_03	ORF1ab	814	0.00974484	Others
2020_03	ORF1ab	815	0.00826617	Others
2020_03	ORF1ab	816	0.00951212	Others
2020_03	ORF1ab	817	0.0110825	Others
2020_03	ORF1ab	818	0.0083179	Others
2020_03	ORF1ab	819	0.00865614	Others
2020_03	ORF1ab	820	0.0111394	Others
2020_03	ORF1ab	821	0.00922926	Others
2020_03	ORF1ab	822	0.0103168	Others
2020_03	ORF1ab	823	0.00851845	Others
2020_03	ORF1ab	824	0.0040438	Others
2020_03	ORF1ab	825	0.00358222	Others
2020_03	ORF1ab	826	0.0114596	Others
2020_03	ORF1ab	827	0.00809666	Others
2020_03	ORF1ab	828	0.00595783	Others
2020_03	ORF1ab	829	0.00488542	Others
2020_03	ORF1ab	830	0.0034978	Others
2020_03	ORF1ab	831	0.00936865	Others
2020_03	ORF1ab	832	0.00291044	Others
2020_03	ORF1ab	833	0.00374904	Others
2020_03	ORF1ab	834	0.00541554	Others
2020_03	ORF1ab	835	0.00545239	Others
2020_03	ORF1ab	836	0.0110945	Others
2020_03	ORF1ab	837	0.0189044	Others
2020_03	ORF1ab	838	0.00897304	Others
2020_03	ORF1ab	839	0.00395462	Others
2020_03	ORF1ab	840	0.0065179	Others
2020_03	ORF1ab	841	0.00441326	Others
2020_03	ORF1ab	842	0.00476456	Others
2020_03	ORF1ab	843	0.00285841	Others
2020_03	ORF1ab	844	0.00537943	Others
2020_03	ORF1ab	845	0.00587059	Others
2020_03	ORF1ab	846	0.00200366	Others
2020_03	ORF1ab	847	0.00392258	Others
2020_03	ORF1ab	848	0.0133125	Others
2020_03	ORF1ab	849	0.00178994	Others
2020_03	ORF1ab	850	0.00815032	Others
2020_03	ORF1ab	851	0.00605935	Others
2020_03	ORF1ab	852	0.00324566	Others
2020_03	ORF1ab	853	0.00321148	Others
2020_03	ORF1ab	854	0.00371675	Others
2020_03	ORF1ab	855	0.00422257	Others
2020_03	ORF1ab	856	0.00250289	Others
2020_03	ORF1ab	857	0.00206766	Others
2020_03	ORF1ab	858	0.00199286	Others
2020_03	ORF1ab	859	0.00299408	Others
2020_03	ORF1ab	860	0.00143887	Others
2020_03	ORF1ab	861	0.00251824	Others
2020_03	ORF1ab	862	0.00375855	Others
2020_03	ORF1ab	863	0.00200573	Others
2020_03	ORF1ab	864	0.00219802	Others
2020_03	ORF1ab	865	0.00394555	Others
2020_03	ORF1ab	866	0.00266728	Others
2020_03	ORF1ab	867	0.00367799	Others
2020_03	ORF1ab	868	0.0056928	Others
2020_03	ORF1ab	869	0.00535002	Others
2020_03	ORF1ab	870	0.00505995	Others
2020_03	ORF1ab	871	0.00373716	Others
2020_03	ORF1ab	872	0.00371505	Others
2020_03	ORF1ab	873	0.00271196	Others
2020_03	ORF1ab	874	0.00572442	Others
2020_03	ORF1ab	875	0.00377791	Others
2020_03	ORF1ab	876	0.00319157	Others
2020_03	ORF1ab	877	0.00239491	Others
2020_03	ORF1ab	878	0.00488306	Others
2020_03	ORF1ab	879	0.0126849	Others
2020_03	ORF1ab	880	0.00718479	Others
2020_03	ORF1ab	881	0.00596184	Others
2020_03	ORF1ab	882	0.00509819	Others
2020_03	ORF1ab	883	0.00917201	Others
2020_03	ORF1ab	884	0.00520484	Others
2020_03	ORF1ab	885	0.0057762	Others
2020_03	ORF1ab	886	0.00429707	Others
2020_03	ORF1ab	887	0.00292689	Others
2020_03	ORF1ab	888	0.00759511	Others
2020_03	ORF1ab	889	0.0112377	Others
2020_03	ORF1ab	890	0.00487372	Alpha
2020_03	ORF1ab	891	0.00425419	Others
2020_03	ORF1ab	892	0.0112071	Others
2020_03	ORF1ab	893	0.00780816	Others
2020_03	ORF1ab	894	0.00818454	Others
2020_03	ORF1ab	895	0.00893107	Others
2020_03	ORF1ab	896	0.0077225	Others
2020_03	ORF1ab	897	0.00847674	Others
2020_03	ORF1ab	898	0.0177934	Others
2020_03	ORF1ab	899	0.00763674	Others
2020_03	ORF1ab	900	0.0113346	Others
2020_03	ORF1ab	901	0.0142872	Others
2020_03	ORF1ab	902	0.0136456	Others
2020_03	ORF1ab	903	0.00588465	Others
2020_03	ORF1ab	904	0.0127487	Others
2020_03	ORF1ab	905	0.00952235	Others
2020_03	ORF1ab	906	0.00670134	Others
2020_03	ORF1ab	907	0.0146903	Others
2020_03	ORF1ab	908	0.0101449	Others
2020_03	ORF1ab	909	0.0057773	Others
2020_03	ORF1ab	910	0.00913399	Others
2020_03	ORF1ab	911	0.00596167	Others
2020_03	ORF1ab	912	0.0127111	Others
2020_03	ORF1ab	913	0.00795192	Others
2020_03	ORF1ab	914	0.0209451	Others
2020_03	ORF1ab	915	0.0108759	Others
2020_03	ORF1ab	916	0.0126285	Others
2020_03	ORF1ab	917	0.0113863	Others
2020_03	ORF1ab	918	0.00987789	Others
2020_03	ORF1ab	919	0.007521	Others
2020_03	ORF1ab	920	0.00526834	Others
2020_03	ORF1ab	921	0.00667746	Others
2020_03	ORF1ab	922	0.0101788	Others
2020_03	ORF1ab	923	0.0123491	Others
2020_03	ORF1ab	924	0.010619	Others
2020_03	ORF1ab	925	0.00379	Others
2020_03	ORF1ab	926	0.0112192	Others
2020_03	ORF1ab	927	0.0118149	Others
2020_03	ORF1ab	928	0.00403739	Others
2020_03	ORF1ab	929	0.00218716	Others
2020_03	ORF1ab	930	0.00285944	Others
2020_03	ORF1ab	931	0.00846483	Others
2020_03	ORF1ab	932	0.00453546	Others
2020_03	ORF1ab	933	0.00274612	Others
2020_03	ORF1ab	934	0.00318562	Others
2020_03	ORF1ab	935	0.00421447	Others
2020_03	ORF1ab	936	0.00587793	Others
2020_03	ORF1ab	937	0.0028613	Others
2020_03	ORF1ab	938	0.00266889	Others
2020_03	ORF1ab	939	0.00342685	Others
2020_03	ORF1ab	940	0.00298799	Others
2020_03	ORF1ab	941	0.00284804	Others
2020_03	ORF1ab	942	0.00215934	Others
2020_03	ORF1ab	943	0.00251442	Others
2020_03	ORF1ab	944	0.00536447	Others
2020_03	ORF1ab	945	0.0121295	Others
2020_03	ORF1ab	946	0.00396545	Others
2020_03	ORF1ab	947	0.0014058	Others
2020_03	ORF1ab	948	0.00358732	Others
2020_03	ORF1ab	949	0.00231228	Others
2020_03	ORF1ab	950	0.00173594	Others
2020_03	ORF1ab	951	0.00251938	Others
2020_03	ORF1ab	952	0.00239787	Others
2020_03	ORF1ab	953	0.0024264	Others
2020_03	ORF1ab	954	0.00336089	Others
2020_03	ORF1ab	955	0.00205764	Others
2020_03	ORF1ab	956	0.00183077	Others
2020_03	ORF1ab	957	0.0013733	Others
2020_03	ORF1ab	958	0.00199524	Others
2020_03	ORF1ab	959	0.00216255	Others
2020_03	ORF1ab	960	0.00295342	Others
2020_03	ORF1ab	961	0.0033892	Others
2020_03	ORF1ab	962	0.00195437	Others
2020_03	ORF1ab	963	0.00150655	Others
2020_03	ORF1ab	964	0.00232557	Others
2020_03	ORF1ab	965	0.00146261	Others
2020_03	ORF1ab	966	0.00186776	Others
2020_03	ORF1ab	967	0.00110372	Others
2020_03	ORF1ab	968	0.0039286	Others
2020_03	ORF1ab	969	0.00219008	Others
2020_03	ORF1ab	970	0.00192085	Others
2020_03	ORF1ab	971	0.00382711	Others
2020_03	ORF1ab	972	0.00161301	Others
2020_03	ORF1ab	973	0.00177529	Others
2020_03	ORF1ab	974	0.00214325	Others
2020_03	ORF1ab	975	0.00515102	Others
2020_03	ORF1ab	976	0.00431715	Others
2020_03	ORF1ab	977	0.00214365	Others
2020_03	ORF1ab	978	0.00224316	Others
2020_03	ORF1ab	979	0.00315812	Others
2020_03	ORF1ab	980	0.00300129	Others
2020_03	ORF1ab	981	0.00250145	Others
2020_03	ORF1ab	982	0.00391787	Others
2020_03	ORF1ab	983	0.00389044	Others
2020_03	ORF1ab	984	0.00211136	Others
2020_03	ORF1ab	985	0.00503277	Others
2020_03	ORF1ab	986	0.00495099	Others
2020_03	ORF1ab	987	0.00233263	Others
2020_03	ORF1ab	988	0.00381664	Others
2020_03	ORF1ab	989	0.00493029	Others
2020_03	ORF1ab	990	0.00242102	Others
2020_03	ORF1ab	991	0.00376049	Others
2020_03	ORF1ab	992	0.00379648	Others
2020_03	ORF1ab	993	0.00346314	Others
2020_03	ORF1ab	994	0.00476883	Others
2020_03	ORF1ab	995	0.00327984	Others
2020_03	ORF1ab	996	0.00708007	Others
2020_03	ORF1ab	997	0.00581015	Others
2020_03	ORF1ab	998	0.00430926	Others
2020_03	ORF1ab	999	0.00738449	Others
2020_03	ORF1ab	1000	0.00916941	Others
2020_03	ORF1ab	1001	0.00543273	Others
2020_03	ORF1ab	1002	0.0116984	Others
2020_03	ORF1ab	1003	0.0198378	Others
2020_03	ORF1ab	1004	0.00662019	Others
2020_03	ORF1ab	1005	0.00634463	Others
2020_03	ORF1ab	1006	0.00571964	Others
2020_03	ORF1ab	1007	0.00934391	Others
2020_03	ORF1ab	1008	0.00615609	Others
2020_03	ORF1ab	1009	0.0101189	Others
2020_03	ORF1ab	1010	0.00480174	Others
2020_03	ORF1ab	1011	0.00848388	Others
2020_03	ORF1ab	1012	0.0181587	Others
2020_03	ORF1ab	1013	0.0159959	Others
2020_03	ORF1ab	1014	0.0106784	Others
2020_03	ORF1ab	1015	0.00573674	Others
2020_03	ORF1ab	1016	0.0106876	Others
2020_03	ORF1ab	1017	0.0111092	Others
2020_03	ORF1ab	1018	0.0150194	Others
2020_03	ORF1ab	1019	0.0140418	Others
2020_03	ORF1ab	1020	0.0111175	Others
2020_03	ORF1ab	1021	0.00573523	Others
2020_03	ORF1ab	1022	0.00879933	Others
2020_03	ORF1ab	1023	0.00979564	Others
2020_03	ORF1ab	1024	0.0248691	Others
2020_03	ORF1ab	1025	0.0121261	Others
2020_03	ORF1ab	1026	0.00908107	Others
2020_03	ORF1ab	1027	0.017343	Others
2020_03	ORF1ab	1028	0.0173404	Others
2020_03	ORF1ab	1029	0.0101653	Others
2020_03	ORF1ab	1030	0.0095758	Others
2020_03	ORF1ab	1031	0.00689648	Others
2020_03	ORF1ab	1032	0.00687504	Others
2020_03	ORF1ab	1033	0.0111439	Others
2020_03	ORF1ab	1034	0.00533772	Others
2020_03	ORF1ab	1035	0.00522922	Others
2020_03	ORF1ab	1036	0.00728774	Others
2020_03	ORF1ab	1037	0.0138296	Others
2020_03	ORF1ab	1038	0.00323443	Others
2020_03	ORF1ab	1039	0.00409759	Others
2020_03	ORF1ab	1040	0.00773694	Others
2020_03	ORF1ab	1041	0.00556951	Others
2020_03	ORF1ab	1042	0.0123393	Others
2020_03	ORF1ab	1043	0.00584384	Others
2020_03	ORF1ab	1044	0.0112398	Others
2020_03	ORF1ab	1045	0.00453515	Others
2020_03	ORF1ab	1046	0.00489131	Others
2020_03	ORF1ab	1047	0.00695631	Others
2020_03	ORF1ab	1048	0.00374238	Others
2020_03	ORF1ab	1049	0.00741357	Others
2020_03	ORF1ab	1050	0.00323488	Others
2020_03	ORF1ab	1051	0.00827973	Others
2020_03	ORF1ab	1052	0.00455709	Others
2020_03	ORF1ab	1053	0.00344015	Others
2020_03	ORF1ab	1054	0.00286831	Others
2020_03	ORF1ab	1055	0.00214385	Others
2020_03	ORF1ab	1056	0.00254511	Others
2020_03	ORF1ab	1057	0.00472063	Others
2020_03	ORF1ab	1058	0.00637263	Others
2020_03	ORF1ab	1059	0.00598512	Others
2020_03	ORF1ab	1060	0.0153199	Others
2020_03	ORF1ab	1061	0.00223576	Others
2020_03	ORF1ab	1062	0.0064355	Others
2020_03	ORF1ab	1063	0.00346754	Others
2020_03	ORF1ab	1064	0.00421092	Others
2020_03	ORF1ab	1065	0.00534774	Others
2020_03	ORF1ab	1066	0.00446327	Others
2020_03	ORF1ab	1067	0.00345719	Others
2020_03	ORF1ab	1068	0.00312004	Others
2020_03	ORF1ab	1069	0.00196792	Others
2020_03	ORF1ab	1070	0.00219973	Others
2020_03	ORF1ab	1071	0.00224579	Others
2020_03	ORF1ab	1072	0.00218619	Others
2020_03	ORF1ab	1073	0.0124448	Others
2020_03	ORF1ab	1074	0.00418552	Others
2020_03	ORF1ab	1075	0.00714149	Others
2020_03	ORF1ab	1076	0.00611686	Others
2020_03	ORF1ab	1077	0.00445307	Others
2020_03	ORF1ab	1078	0.00566866	Others
2020_03	ORF1ab	1079	0.0039203	Others
2020_03	ORF1ab	1080	0.00796824	Others
2020_03	ORF1ab	1081	0.00469039	Others
2020_03	ORF1ab	1082	0.00298875	Others
2020_03	ORF1ab	1083	0.00600379	Others
2020_03	ORF1ab	1084	0.00257925	Others
2020_03	ORF1ab	1085	0.00620805	Others
2020_03	ORF1ab	1086	0.00474839	Others
2020_03	ORF1ab	1087	0.00607541	Others
2020_03	ORF1ab	1088	0.00459133	Others
2020_03	ORF1ab	1089	0.0062264	Others
2020_03	ORF1ab	1090	0.0029406	Others
2020_03	ORF1ab	1091	0.0144737	Others
2020_03	ORF1ab	1092	0.00610401	Others
2020_03	ORF1ab	1093	0.00559447	Others
2020_03	ORF1ab	1094	0.00632949	Others
2020_03	ORF1ab	1095	0.0102257	Others
2020_03	ORF1ab	1096	0.00805818	Others
2020_03	ORF1ab	1097	0.00423027	Others
2020_03	ORF1ab	1098	0.0107267	Others
2020_03	ORF1ab	1099	0.00947295	Others
2020_03	ORF1ab	1100	0.00875439	Others
2020_03	ORF1ab	1101	0.00843567	Others
2020_03	ORF1ab	1102	0.0144157	Others
2020_03	ORF1ab	1103	0.0129834	Others
2020_03	ORF1ab	1104	0.0180501	Others
2020_03	ORF1ab	1105	0.00950672	Others
2020_03	ORF1ab	1106	0.0227425	Others
2020_03	ORF1ab	1107	0.0297299	Others
2020_03	ORF1ab	1108	0.013863	Others
2020_03	ORF1ab	1109	0.0293642	Others
2020_03	ORF1ab	1110	0.0162057	Others
2020_03	ORF1ab	1111	0.0235813	Others
2020_03	ORF1ab	1112	0.0241251	Others
2020_03	ORF1ab	1113	0.0121374	Others
2020_03	ORF1ab	1114	0.0135023	Others
2020_03	ORF1ab	1115	0.0134052	Others
2020_03	ORF1ab	1116	0.0118948	Others
2020_03	ORF1ab	1117	0.0120205	Others
2020_03	ORF1ab	1118	0.0154062	Others
2020_03	ORF1ab	1119	0.0234913	Others
2020_03	ORF1ab	1120	0.0238792	Others
2020_03	ORF1ab	1121	0.0170499	Others
2020_03	ORF1ab	1122	0.0172249	Others
2020_03	ORF1ab	1123	0.00716101	Others
2020_03	ORF1ab	1124	0.0191832	Others
2020_03	ORF1ab	1125	0.0202111	Others
2020_03	ORF1ab	1126	0.0116537	Others
2020_03	ORF1ab	1127	0.00927196	Others
2020_03	ORF1ab	1128	0.0216375	Others
2020_03	ORF1ab	1129	0.00429588	Others
2020_03	ORF1ab	1130	0.0086579	Others
2020_03	ORF1ab	1131	0.0181941	Others
2020_03	ORF1ab	1132	0.00721035	Others
2020_03	ORF1ab	1133	0.0137884	Others
2020_03	ORF1ab	1134	0.00624102	Others
2020_03	ORF1ab	1135	0.00713944	Others
2020_03	ORF1ab	1136	0.0159312	Others
2020_03	ORF1ab	1137	0.0105909	Others
2020_03	ORF1ab	1138	0.00833629	Others
2020_03	ORF1ab	1139	0.00867453	Others
2020_03	ORF1ab	1140	0.00539508	Others
2020_03	ORF1ab	1141	0.0099348	Others
2020_03	ORF1ab	1142	0.00622788	Others
2020_03	ORF1ab	1143	0.00679091	Others
2020_03	ORF1ab	1144	0.00785696	Others
2020_03	ORF1ab	1145	0.00478255	Others
2020_03	ORF1ab	1146	0.012723	Others
2020_03	ORF1ab	1147	0.00822496	Others
2020_03	ORF1ab	1148	0.00516138	Others
2020_03	ORF1ab	1149	0.00236401	Others
2020_03	ORF1ab	1150	0.00237387	Others
2020_03	ORF1ab	1151	0.00816908	Others
2020_03	ORF1ab	1152	0.00494812	Others
2020_03	ORF1ab	1153	0.00462815	Others
2020_03	ORF1ab	1154	0.00249544	Others
2020_03	ORF1ab	1155	0.00564669	Others
2020_03	ORF1ab	1156	0.00489322	Others
2020_03	ORF1ab	1157	0.00459459	Others
2020_03	ORF1ab	1158	0.00303631	Others
2020_03	ORF1ab	1159	0.00518881	Others
2020_03	ORF1ab	1160	0.00551187	Others
2020_03	ORF1ab	1161	0.00471141	Others
2020_03	ORF1ab	1162	0.00242769	Others
2020_03	ORF1ab	1163	0.00152838	Others
2020_03	ORF1ab	1164	0.00216365	Others
2020_03	ORF1ab	1165	0.00264304	Others
2020_03	ORF1ab	1166	0.000920146	Others
2020_03	ORF1ab	1167	0.00275859	Others
2020_03	ORF1ab	1168	0.00183636	Others
2020_03	ORF1ab	1169	0.00220737	Others
2020_03	ORF1ab	1170	0.00128784	Others
2020_03	ORF1ab	1171	0.00353224	Others
2020_03	ORF1ab	1172	0.00196	Others
2020_03	ORF1ab	1173	0.00281099	Others
2020_03	ORF1ab	1174	0.0047074	Others
2020_03	ORF1ab	1175	0.00345274	Others
2020_03	ORF1ab	1176	0.00245659	Others
2020_03	ORF1ab	1177	0.00249539	Others
2020_03	ORF1ab	1178	0.00244747	Others
2020_03	ORF1ab	1179	0.00514202	Others
2020_03	ORF1ab	1180	0.00364174	Others
2020_03	ORF1ab	1181	0.00264753	Others
[truncated: 329,671+ more rows]
