# Supplementary material for: Using minor variant genomes and machine learning to study the genome biology of SARS-CoV-2 over time
Source: Nucleic Acids Res. 2025 Feb 19;53(4):gkaf077. doi: 10.1093/nar/gkaf077 (PMC11838042; doi:10.1093/nar/gkaf077)
Supplement: gkaf077_Supplemental_Files [file gkaf077_supplemental_files.zip › Supplementary_Tables_S4-S5.xlsx]

## Sheet: Supplementary Table S4
Month	Gene	Location on genome	Skewness	W value	Variant
2020_03	S	1	1.39498	0.923042	Others
2020_03	S	2	7.8934	0.663886	Others
2020_03	S	3	2.98812	0.841218	Others
2020_03	S	4	1.29544	0.932566	Others
2020_03	S	5	16.0453	0.122975	Others
2020_03	S	6	2.45152	0.817784	Others
2020_03	S	7	1.67619	0.896543	Others
2020_03	S	8	2.23463	0.857096	Others
2020_03	S	9	7.72534	0.599741	Others
2020_03	S	10	2.68821	0.848604	Others
2020_03	S	11	5.12756	0.714654	Others
2020_03	S	12	1.09059	0.945389	Others
2020_03	S	13	16.6875	0.374275	Others
2020_03	S	14	18.6617	0.289567	Others
2020_03	S	15	2.33696	0.845287	Others
2020_03	S	16	9.13247	0.611582	Others
2020_03	S	17	2.37687	0.847539	Others
2020_03	S	18	12.8774	0.371165	Others
2020_03	S	19	7.75982	0.610954	Shared
2020_03	S	20	3.04826	0.843307	Others
2020_03	S	21	12.4161	0.067479	Others
2020_03	S	22	15.1614	0.483214	Others
2020_03	S	23	10.7659	0.546725	Others
2020_03	S	24	12.1444	0.572229	Others
2020_03	S	25	2.65041	0.843339	Omicron
2020_03	S	26	14.0217	0.401485	Omicron
2020_03	S	27	38.8201	0.0409359	Omicron
2020_03	S	28	6.94745	0.744689	Others
2020_03	S	29	10.94	0.565853	Others
2020_03	S	30	9.41636	0.615915	Others
2020_03	S	31	5.92102	0.64881	Others
2020_03	S	32	8.37632	0.534278	Others
2020_03	S	33	27.9205	0.0299083	Others
2020_03	S	34	21.9058	0.340994	Others
2020_03	S	35	5.96752	0.739023	Others
2020_03	S	36	33.0892	0.147886	Others
2020_03	S	37	5.34152	0.69525	Others
2020_03	S	38	1.78387	0.891056	Others
2020_03	S	39	3.61888	0.782118	Others
2020_03	S	40	11.7441	0.57143	Others
2020_03	S	41	11.1628	0.484432	Others
2020_03	S	42	19.7238	0.297902	Others
2020_03	S	43	8.04386	0.646934	Others
2020_03	S	44	33.4058	0.0863454	Others
2020_03	S	45	2.72985	0.856517	Others
2020_03	S	46	2.15302	0.879546	Others
2020_03	S	47	3.80574	0.790843	Others
2020_03	S	48	12.6349	0.497725	Others
2020_03	S	49	39.3966	0.0226245	Others
2020_03	S	50	22.8701	0.0282257	Others
2020_03	S	51	39.7169	0.0155654	Others
2020_03	S	52	27.2722	0.0298862	Others
2020_03	S	53	3.92712	0.801467	Others
2020_03	S	54	16.0327	0.0529123	Others
2020_03	S	55	1.95226	0.897108	Others
2020_03	S	56	2.11607	0.890681	Others
2020_03	S	57	15.3717	0.542318	Others
2020_03	S	58	16.0362	0.46873	Others
2020_03	S	59	31.6036	0.186438	Others
2020_03	S	60	22.48	0.269798	Others
2020_03	S	61	2.0566	0.887662	Others
2020_03	S	62	9.31615	0.561216	Others
2020_03	S	63	1.19049	0.943514	Others
2020_03	S	64	15.5389	0.368688	Others
2020_03	S	65	0.555059	0.979532	Others
2020_03	S	66	8.91332	0.675412	Others
2020_03	S	67	3.80385	0.801705	Omicron
2020_03	S	68	2.82911	0.837584	Others
2020_03	S	69	36.497	0.0456037	Omicron
2020_03	S	70	3.41904	0.843607	Shared
2020_03	S	71	11.6753	0.388452	Others
2020_03	S	72	20.2312	0.342739	Others
2020_03	S	73	3.63635	0.774646	Others
2020_03	S	74	21.6676	0.172451	Others
2020_03	S	75	10.4391	0.474969	Others
2020_03	S	76	32.9628	0.150151	Others
2020_03	S	77	6.48792	0.657087	Others
2020_03	S	78	10.3333	0.622089	Others
2020_03	S	79	3.41154	0.847593	Others
2020_03	S	80	36.3136	0.0624584	Others
2020_03	S	81	10.3846	0.626272	Others
2020_03	S	82	9.74633	0.562102	Others
2020_03	S	83	2.5504	0.855607	Others
2020_03	S	84	1.67117	0.896051	Others
2020_03	S	85	4.71875	0.747413	Others
2020_03	S	86	2.99398	0.857002	Others
2020_03	S	87	2.81317	0.847289	Others
2020_03	S	88	2.76224	0.856616	Others
2020_03	S	89	1.4818	0.923887	Others
2020_03	S	90	27.2184	0.0600154	Others
2020_03	S	91	6.78763	0.69266	Others
2020_03	S	92	1.68767	0.891988	Others
2020_03	S	93	5.66685	0.713106	Others
2020_03	S	94	5.05952	0.770678	Others
2020_03	S	95	10.8985	0.446309	Shared
2020_03	S	96	5.18966	0.725287	Others
2020_03	S	97	2.34167	0.858545	Others
2020_03	S	98	7.20135	0.558724	Others
2020_03	S	99	10.3913	0.62778	Others
2020_03	S	100	36.9975	0.0722069	Others
2020_03	S	101	13.0053	0.537807	Others
2020_03	S	102	2.19239	0.857266	Others
2020_03	S	103	7.72765	0.604064	Others
2020_03	S	104	8.27241	0.666127	Others
2020_03	S	105	11.5839	0.561924	Others
2020_03	S	106	2.43872	0.858374	Others
2020_03	S	107	2.54757	0.811409	Others
2020_03	S	108	14.8099	0.491793	Others
2020_03	S	109	11.5448	0.52168	Others
2020_03	S	110	1.51098	0.902888	Others
2020_03	S	111	5.4795	0.687869	Others
2020_03	S	112	1.57306	0.881217	Others
2020_03	S	113	1.58329	0.899293	Others
2020_03	S	114	1.73175	0.864008	Others
2020_03	S	115	8.5561	0.624723	Others
2020_03	S	116	23.321	0.309023	Others
2020_03	S	117	4.48057	0.756099	Others
2020_03	S	118	7.08598	0.65303	Others
2020_03	S	119	10.7215	0.631493	Others
2020_03	S	120	3.45817	0.804955	Others
2020_03	S	121	2.29662	0.84804	Others
2020_03	S	122	13.3804	0.50284	Others
2020_03	S	123	0.820337	0.95927	Others
2020_03	S	124	8.30996	0.675055	Others
2020_03	S	125	3.13551	0.838165	Others
2020_03	S	126	19.729	0.306541	Others
2020_03	S	127	7.99413	0.615452	Others
2020_03	S	128	2.79325	0.81583	Others
2020_03	S	129	23.4386	0.340287	Others
2020_03	S	130	26.5456	0.193382	Others
2020_03	S	131	8.05692	0.591663	Others
2020_03	S	132	1.69347	0.903183	Others
2020_03	S	133	14.7863	0.414609	Others
2020_03	S	134	11.308	0.39239	Others
2020_03	S	135	20.0355	0.351926	Others
2020_03	S	136	4.51848	0.763022	Others
2020_03	S	137	13.6026	0.472845	Others
2020_03	S	138	39.5682	0.0191665	Others
2020_03	S	139	22.238	0.15336	Others
2020_03	S	140	16.9477	0.316842	Others
2020_03	S	141	24.0774	0.17879	Others
2020_03	S	142	38.6201	0.0311595	Shared
2020_03	S	143	17.4031	0.368055	Others
2020_03	S	144	30.4607	0.0242955	Others
2020_03	S	145	2.32931	0.875168	Others
2020_03	S	146	6.0484	0.674088	Others
2020_03	S	147	2.09797	0.86872	Others
2020_03	S	148	6.27018	0.675616	Others
2020_03	S	149	1.84848	0.889142	Others
2020_03	S	150	39.3253	0.0269907	Others
2020_03	S	151	11.4878	0.47626	Others
2020_03	S	152	10.5826	0.542694	Others
2020_03	S	153	19.7921	0.0346161	Others
2020_03	S	154	6.32599	0.701871	Others
2020_03	S	155	15.3041	0.333906	Others
2020_03	S	156	24.9763	0.245186	Others
2020_03	S	157	7.93557	0.664779	Delta
2020_03	S	158	6.27262	0.650891	Delta
2020_03	S	159	12.8778	0.538635	Others
2020_03	S	160	15.9501	0.490354	Others
2020_03	S	161	20.0905	0.401626	Others
2020_03	S	162	18.2501	0.293017	Others
2020_03	S	163	1.86511	0.876636	Others
2020_03	S	164	1.03409	0.927432	Others
2020_03	S	165	1.45765	0.896713	Others
2020_03	S	166	1.25457	0.931911	Others
2020_03	S	167	2.93554	0.797283	Others
2020_03	S	168	8.10237	0.710386	Others
2020_03	S	169	1.33086	0.918619	Others
2020_03	S	170	1.86626	0.872727	Others
2020_03	S	171	28.3453	0.156598	Others
2020_03	S	172	16.8864	0.479075	Others
2020_03	S	173	12.1025	0.466465	Others
2020_03	S	174	6.8086	0.693421	Others
2020_03	S	175	0.799596	0.962022	Others
2020_03	S	176	38.5809	0.0501812	Others
2020_03	S	177	27.1233	0.060262	Others
2020_03	S	178	38.6907	0.0457013	Others
2020_03	S	179	1.63796	0.884469	Others
2020_03	S	180	4.58052	0.792997	Others
2020_03	S	181	37.2594	0.0797295	Others
2020_03	S	182	1.00598	0.929038	Others
2020_03	S	183	6.95925	0.670278	Others
2020_03	S	184	2.10834	0.817191	Others
2020_03	S	185	1.86593	0.886893	Others
2020_03	S	186	1.81591	0.853817	Others
2020_03	S	187	1.57689	0.876057	Others
2020_03	S	188	1.60511	0.866015	Others
2020_03	S	189	1.72374	0.831405	Others
2020_03	S	190	1.04812	0.933145	Others
2020_03	S	191	0.754423	0.951553	Others
2020_03	S	192	3.56055	0.807716	Others
2020_03	S	193	1.53406	0.893059	Others
2020_03	S	194	1.27923	0.901053	Others
2020_03	S	195	1.70243	0.876119	Others
2020_03	S	196	1.01146	0.936148	Others
2020_03	S	197	0.965791	0.943812	Others
2020_03	S	198	0.939578	0.949407	Others
2020_03	S	199	1.97921	0.868216	Others
2020_03	S	200	1.38542	0.893588	Others
2020_03	S	201	1.64877	0.854294	Others
2020_03	S	202	1.14491	0.910441	Others
2020_03	S	203	15.2551	0.478807	Others
2020_03	S	204	1.31659	0.90483	Others
2020_03	S	205	1.85047	0.834174	Others
2020_03	S	206	1.59973	0.855944	Others
2020_03	S	207	2.06082	0.852104	Others
2020_03	S	208	7.84294	0.692747	Others
2020_03	S	209	1.19361	0.935653	Others
2020_03	S	210	1.49731	0.879903	Others
2020_03	S	211	1.51141	0.875286	Omicron
2020_03	S	212	1.22013	0.914582	Omicron
2020_03	S	213	6.50716	0.682881	Omicron
2020_03	S	214	9.69447	0.0889776	Others
2020_03	S	215	1.35146	0.935596	Others
2020_03	S	216	18.4268	0.439061	Others
2020_03	S	217	2.20013	0.837854	Others
2020_03	S	218	5.88439	0.726827	Others
2020_03	S	219	2.37107	0.871309	Others
2020_03	S	220	1.69005	0.866143	Others
2020_03	S	221	5.98878	0.626334	Others
2020_03	S	222	24.9306	0.127402	Others
2020_03	S	223	1.89783	0.872199	Others
2020_03	S	224	1.17119	0.936457	Others
2020_03	S	225	0.887093	0.957516	Others
2020_03	S	226	4.00109	0.783372	Others
2020_03	S	227	28.0339	0.0257181	Others
2020_03	S	228	2.02751	0.895437	Others
2020_03	S	229	5.02433	0.778798	Others
2020_03	S	230	1.70847	0.904959	Others
2020_03	S	231	1.04585	0.949568	Others
2020_03	S	232	1.06061	0.944029	Others
2020_03	S	233	8.20877	0.708189	Others
2020_03	S	234	2.99787	0.809704	Others
2020_03	S	235	2.06143	0.870823	Others
2020_03	S	236	1.30716	0.928848	Others
2020_03	S	237	2.81729	0.879295	Others
2020_03	S	238	4.31799	0.770889	Others
2020_03	S	239	35.7781	0.0242292	Others
2020_03	S	240	17.4001	0.360651	Others
2020_03	S	241	2.4076	0.848068	Others
2020_03	S	242	2.02296	0.879875	Others
2020_03	S	243	28.7527	0.182413	Others
2020_03	S	244	7.9622	0.645478	Others
2020_03	S	245	34.6446	0.0282715	Others
2020_03	S	246	39.444	0.0267112	Others
2020_03	S	247	19.7068	0.368029	Others
2020_03	S	248	6.96445	0.719352	Others
2020_03	S	249	4.22942	0.730817	Others
2020_03	S	250	5.93791	0.756486	Others
2020_03	S	251	8.03451	0.665721	Others
2020_03	S	252	24.5124	0.170933	Others
2020_03	S	253	17.294	0.349859	Others
2020_03	S	254	17.7132	0.0362463	Others
2020_03	S	255	27.6699	0.0382453	Others
2020_03	S	256	8.89557	0.577081	Others
2020_03	S	257	12.2092	0.438675	Others
2020_03	S	258	31.9214	0.0566267	Others
2020_03	S	259	13.2934	0.296885	Others
2020_03	S	260	9.92205	0.560293	Others
2020_03	S	261	35.8284	0.0843195	Others
2020_03	S	262	2.67065	0.784762	Others
2020_03	S	263	4.72255	0.729967	Others
2020_03	S	264	18.0357	0.448049	Others
2020_03	S	265	0.889119	0.957508	Others
2020_03	S	266	2.26851	0.891471	Others
2020_03	S	267	5.17442	0.711598	Others
2020_03	S	268	4.59698	0.69957	Others
2020_03	S	269	3.34621	0.756849	Others
2020_03	S	270	15.267	0.489666	Others
2020_03	S	271	1.12144	0.935396	Others
2020_03	S	272	1.24999	0.927228	Others
2020_03	S	273	2.19053	0.863048	Others
2020_03	S	274	23.2896	0.283465	Others
2020_03	S	275	1.45467	0.905668	Others
2020_03	S	276	12.4978	0.537723	Others
2020_03	S	277	1.34165	0.917875	Others
2020_03	S	278	2.00156	0.860273	Others
2020_03	S	279	2.36135	0.850312	Others
2020_03	S	280	1.13847	0.93386	Others
2020_03	S	281	1.98581	0.88657	Others
2020_03	S	282	1.43073	0.911651	Others
2020_03	S	283	1.10711	0.933002	Others
2020_03	S	284	0.931452	0.951666	Others
2020_03	S	285	1.29437	0.924105	Others
2020_03	S	286	1.25417	0.920458	Others
2020_03	S	287	0.987091	0.945372	Others
2020_03	S	288	1.53962	0.906648	Others
2020_03	S	289	5.15531	0.729617	Others
2020_03	S	290	1.13292	0.939068	Others
2020_03	S	291	1.19662	0.933077	Others
2020_03	S	292	3.48224	0.846279	Others
2020_03	S	293	3.43911	0.84817	Others
2020_03	S	294	0.999714	0.945091	Others
2020_03	S	295	8.749	0.692567	Others
2020_03	S	296	4.11769	0.801917	Others
2020_03	S	297	5.29656	0.713295	Others
2020_03	S	298	0.912156	0.957865	Others
2020_03	S	299	1.41062	0.931166	Others
2020_03	S	300	1.04745	0.954306	Others
2020_03	S	301	1.09853	0.948078	Others
2020_03	S	302	0.96806	0.953138	Others
2020_03	S	303	3.53234	0.77139	Others
2020_03	S	304	1.05451	0.947718	Others
2020_03	S	305	0.839089	0.959455	Others
2020_03	S	306	1.67194	0.914298	Others
2020_03	S	307	7.98335	0.690025	Others
2020_03	S	308	36.4245	0.0977467	Others
2020_03	S	309	1.98494	0.86669	Others
2020_03	S	310	1.02691	0.944406	Others
2020_03	S	311	1.23199	0.92583	Others
2020_03	S	312	2.5055	0.821797	Others
2020_03	S	313	1.18521	0.934802	Others
2020_03	S	314	1.25215	0.929424	Others
2020_03	S	315	1.71502	0.917563	Others
2020_03	S	316	2.30304	0.867842	Others
2020_03	S	317	1.1584	0.939101	Others
2020_03	S	318	1.01289	0.944021	Others
2020_03	S	319	4.96229	0.705132	Others
2020_03	S	320	19.802	0.305308	Others
2020_03	S	321	1.60927	0.887104	Others
2020_03	S	322	3.51605	0.737869	Others
2020_03	S	323	35.2575	0.111818	Others
2020_03	S	324	1.27374	0.918608	Others
2020_03	S	325	2.04141	0.873798	Others
2020_03	S	326	2.76166	0.774539	Others
2020_03	S	327	5.19339	0.732917	Others
2020_03	S	328	5.79526	0.684317	Others
2020_03	S	329	1.46986	0.916946	Others
2020_03	S	330	11.8016	0.474117	Others
2020_03	S	331	3.66191	0.765382	Others
2020_03	S	332	6.32097	0.516944	Others
2020_03	S	333	3.4197	0.718619	Others
2020_03	S	334	2.58296	0.804726	Others
2020_03	S	335	4.63167	0.760398	Others
2020_03	S	336	3.70014	0.750084	Others
2020_03	S	337	24.9836	0.300182	Others
2020_03	S	338	-0.0173111	0.995349	Others
2020_03	S	339	4.73193	0.68387	Omicron
2020_03	S	340	7.23449	0.692398	Others
2020_03	S	341	27.6646	0.0303817	Others
2020_03	S	342	14.5431	0.454844	Others
2020_03	S	343	1.48556	0.919186	Others
2020_03	S	344	34.6882	0.125112	Others
2020_03	S	345	1.94712	0.866108	Others
2020_03	S	346	14.3306	0.372741	Omicron
2020_03	S	347	0.552938	0.978521	Others
2020_03	S	348	13.5606	0.481221	Others
2020_03	S	349	4.02861	0.839281	Others
2020_03	S	350	20.3074	0.423427	Others
2020_03	S	351	0.79215	0.970527	Others
2020_03	S	352	13.763	0.508158	Others
2020_03	S	353	7.43486	0.671097	Others
2020_03	S	354	2.66952	0.855377	Others
2020_03	S	355	4.21638	0.772657	Others
2020_03	S	356	6.0509	0.704801	Others
2020_03	S	357	1.9335	0.870323	Others
2020_03	S	358	5.72009	0.737489	Others
2020_03	S	359	1.35589	0.908411	Others
2020_03	S	360	5.25577	0.736277	Others
2020_03	S	361	1.11134	0.950571	Others
2020_03	S	362	6.18083	0.676584	Others
2020_03	S	363	2.24064	0.831336	Others
2020_03	S	364	1.16542	0.93635	Others
2020_03	S	365	5.32756	0.73239	Others
2020_03	S	366	2.15069	0.871913	Others
2020_03	S	367	27.292	0.0458432	Others
2020_03	S	368	6.40867	0.691844	Others
2020_03	S	369	3.67529	0.813732	Others
2020_03	S	370	37.5017	0.070653	Others
2020_03	S	371	2.79273	0.799655	Omicron
2020_03	S	372	38.338	0.0528825	Others
2020_03	S	373	4.25	0.736584	Omicron
2020_03	S	374	4.26953	0.79577	Others
2020_03	S	375	2.3033	0.861279	Omicron
2020_03	S	376	1.20491	0.898961	Omicron
2020_03	S	377	1.6091	0.917681	Others
2020_03	S	378	1.27093	0.91672	Others
2020_03	S	379	1.10828	0.94157	Others
2020_03	S	380	1.7014	0.90874	Others
2020_03	S	381	1.8941	0.859896	Others
2020_03	S	382	1.93298	0.896762	Others
2020_03	S	383	2.58202	0.816337	Others
2020_03	S	384	1.74421	0.870696	Others
2020_03	S	385	4.24313	0.795614	Others
2020_03	S	386	2.83947	0.842363	Others
2020_03	S	387	1.01775	0.936384	Others
2020_03	S	388	0.890774	0.951413	Others
2020_03	S	389	1.3645	0.905566	Others
2020_03	S	390	2.92705	0.790255	Others
2020_03	S	391	1.9197	0.862242	Others
2020_03	S	392	3.84998	0.786485	Others
2020_03	S	393	6.82341	0.678749	Others
2020_03	S	394	1.12333	0.933974	Others
2020_03	S	395	9.32812	0.520292	Others
2020_03	S	396	1.11306	0.924392	Others
2020_03	S	397	24.4849	0.282582	Others
2020_03	S	398	7.20199	0.656294	Others
2020_03	S	399	6.18257	0.710015	Others
2020_03	S	400	5.96559	0.68902	Others
2020_03	S	401	16.0557	0.308144	Others
2020_03	S	402	7.96312	0.600209	Others
2020_03	S	403	2.76338	0.832719	Others
2020_03	S	404	8.15328	0.623075	Others
2020_03	S	405	8.91896	0.594164	Omicron
2020_03	S	406	8.54353	0.597314	Others
2020_03	S	407	14.3403	0.487901	Others
2020_03	S	408	14.2143	0.4915	Omicron
2020_03	S	409	21.4126	0.39005	Others
2020_03	S	410	4.44333	0.831636	Others
2020_03	S	411	18.3674	0.319684	Others
2020_03	S	412	20.8263	0.281666	Others
2020_03	S	413	14.4856	0.351573	Others
2020_03	S	414	13.977	0.409259	Others
2020_03	S	415	24.8907	0.303111	Others
2020_03	S	416	1.7491	0.908254	Others
2020_03	S	417	8.60739	0.663408	Omicron
2020_03	S	418	1.53024	0.907386	Others
2020_03	S	419	12.7647	0.553531	Others
2020_03	S	420	19.1531	0.430092	Others
2020_03	S	421	8.5599	0.657885	Others
2020_03	S	422	4.09207	0.791748	Others
2020_03	S	423	4.94851	0.720124	Others
2020_03	S	424	11.4067	0.488748	Others
2020_03	S	425	3.76168	0.772367	Others
2020_03	S	426	1.58115	0.902696	Others
2020_03	S	427	13.753	0.463567	Others
2020_03	S	428	10.0087	0.565464	Others
2020_03	S	429	8.44457	0.644227	Others
2020_03	S	430	2.90037	0.854713	Others
2020_03	S	431	14.0867	0.412137	Others
2020_03	S	432	7.58194	0.643797	Others
2020_03	S	433	4.63788	0.768439	Others
2020_03	S	434	25.2458	0.166022	Others
2020_03	S	435	8.04662	0.693485	Others
2020_03	S	436	6.74429	0.674047	Others
2020_03	S	437	6.6217	0.711594	Others
2020_03	S	438	23.151	0.276314	Others
2020_03	S	439	10.4772	0.0736202	Others
2020_03	S	440	3.6952	0.786358	Omicron
2020_03	S	441	10.072	0.596032	Others
2020_03	S	442	10.8434	0.593494	Others
2020_03	S	443	16.655	0.343272	Others
2020_03	S	444	5.8239	0.761947	Omicron
2020_03	S	445	1.31243	0.926949	Others
2020_03	S	446	8.84066	0.46392	Omicron
2020_03	S	447	11.1858	0.553707	Others
2020_03	S	448	7.52586	0.681831	Others
2020_03	S	449	20.6682	0.395669	Others
2020_03	S	450	23.9944	0.326226	Others
2020_03	S	451	18.0039	0.327297	Others
2020_03	S	452	1.45231	0.920186	Shared
2020_03	S	453	1.7456	0.891805	Others
2020_03	S	454	13.9132	0.357285	Others
2020_03	S	455	11.5892	0.608793	Others
2020_03	S	456	3.50198	0.839235	Others
2020_03	S	457	9.50104	0.559617	Others
2020_03	S	458	9.34439	0.623654	Others
2020_03	S	459	13.4944	0.451345	Others
2020_03	S	460	1.86633	0.846885	Omicron
2020_03	S	461	21.3521	0.328031	Others
2020_03	S	462	2.9958	0.80547	Others
2020_03	S	463	4.23536	0.708681	Others
2020_03	S	464	1.09018	0.943109	Others
2020_03	S	465	5.50493	0.693129	Others
2020_03	S	466	6.66351	0.65792	Others
2020_03	S	467	2.46027	0.769872	Others
2020_03	S	468	37.981	0.0601217	Others
2020_03	S	469	7.02265	0.60578	Others
2020_03	S	470	8.18969	0.584459	Others
2020_03	S	471	7.69468	0.578049	Others
2020_03	S	472	4.81785	0.729833	Others
2020_03	S	473	3.8091	0.774722	Others
2020_03	S	474	4.2925	0.746663	Others
2020_03	S	475	3.27741	0.800223	Others
2020_03	S	476	14.6351	0.443339	Others
2020_03	S	477	5.9724	0.691823	Omicron
2020_03	S	478	19.7263	0.0422149	Shared
2020_03	S	479	4.73796	0.746098	Others
2020_03	S	480	4.09579	0.829659	Others
2020_03	S	481	2.64176	0.847931	Others
2020_03	S	482	8.22744	0.588817	Others
2020_03	S	483	2.70716	0.841429	Others
2020_03	S	484	6.89506	0.660739	Omicron
2020_03	S	485	7.02144	0.679592	Others
2020_03	S	486	7.69377	0.613977	Omicron
2020_03	S	487	2.1786	0.847991	Others
2020_03	S	488	3.32729	0.779189	Others
2020_03	S	489	3.19606	0.82151	Others
2020_03	S	490	1.70457	0.888884	Others
2020_03	S	491	6.47843	0.68717	Others
2020_03	S	492	4.60118	0.772141	Others
2020_03	S	493	1.66977	0.871978	Omicron
2020_03	S	494	21.3469	0.24022	Others
2020_03	S	495	1.70519	0.858904	Others
2020_03	S	496	10.5362	0.536711	Omicron
2020_03	S	497	3.73135	0.796876	Others
2020_03	S	498	11.2961	0.476181	Omicron
2020_03	S	499	8.50563	0.623481	Others
2020_03	S	500	17.9524	0.36135	Others
2020_03	S	501	1.66252	0.906238	Shared
2020_03	S	502	5.53021	0.697007	Others
2020_03	S	503	2.7069	0.803235	Others
2020_03	S	504	13.8993	0.508668	Others
2020_03	S	505	9.03747	0.563515	Omicron
2020_03	S	506	22.7212	0.279908	Others
2020_03	S	507	3.73095	0.768601	Others
2020_03	S	508	10.0298	0.615268	Others
2020_03	S	509	4.17786	0.750646	Others
2020_03	S	510	2.09333	0.859445	Others
2020_03	S	511	15.8504	0.376092	Others
2020_03	S	512	7.20849	0.602131	Others
2020_03	S	513	14.9638	0.499346	Others
2020_03	S	514	16.7499	0.293849	Others
2020_03	S	515	8.38769	0.589808	Others
2020_03	S	516	13.1115	0.555725	Others
2020_03	S	517	11.4686	0.559773	Others
2020_03	S	518	9.12288	0.668867	Others
2020_03	S	519	14.4152	0.509096	Others
2020_03	S	520	22.8897	0.295112	Others
2020_03	S	521	4.49828	0.73997	Others
2020_03	S	522	3.71051	0.738627	Others
2020_03	S	523	23.2799	0.177427	Others
2020_03	S	524	25.1034	0.307232	Others
2020_03	S	525	6.20549	0.615942	Others
2020_03	S	526	14.176	0.536467	Others
2020_03	S	527	3.26492	0.816162	Others
2020_03	S	528	16.8146	0.328508	Others
2020_03	S	529	4.7791	0.71412	Others
2020_03	S	530	5.19005	0.711091	Others
2020_03	S	531	1.47563	0.915635	Others
2020_03	S	532	22.795	0.336001	Others
2020_03	S	533	4.97623	0.728146	Others
2020_03	S	534	11.7963	0.453981	Others
2020_03	S	535	18.4102	0.340569	Others
2020_03	S	536	4.02015	0.766245	Others
2020_03	S	537	3.08192	0.83054	Others
2020_03	S	538	3.60579	0.775591	Others
2020_03	S	539	26.7784	0.2409	Others
2020_03	S	540	3.04528	0.805649	Others
2020_03	S	541	9.25392	0.606092	Others
2020_03	S	542	29.3402	0.221978	Others
2020_03	S	543	1.75298	0.901459	Others
2020_03	S	544	4.20414	0.771474	Others
2020_03	S	545	2.19212	0.847209	Others
2020_03	S	546	4.36466	0.758945	Others
2020_03	S	547	11.998	0.523888	Omicron
2020_03	S	548	2.59279	0.801846	Others
2020_03	S	549	2.62075	0.790152	Others
2020_03	S	550	1.69038	0.869099	Others
2020_03	S	551	2.03356	0.86535	Others
2020_03	S	552	4.18231	0.745601	Others
2020_03	S	553	7.5298	0.659128	Others
2020_03	S	554	2.79504	0.801018	Others
2020_03	S	555	7.65551	0.644386	Others
2020_03	S	556	2.5282	0.814543	Others
2020_03	S	557	2.55461	0.800218	Others
2020_03	S	558	11.8757	0.552397	Others
2020_03	S	559	2.70933	0.856687	Others
2020_03	S	560	1.90532	0.878857	Others
2020_03	S	561	1.61051	0.875796	Others
2020_03	S	562	1.55754	0.905416	Others
2020_03	S	563	1.91203	0.863074	Others
2020_03	S	564	1.8349	0.862038	Others
2020_03	S	565	7.28246	0.709386	Others
2020_03	S	566	1.9066	0.824148	Others
2020_03	S	567	1.69044	0.871926	Others
2020_03	S	568	1.25417	0.908175	Others
2020_03	S	569	1.45435	0.893276	Others
2020_03	S	570	1.33517	0.908773	Alpha
2020_03	S	571	1.68375	0.8352	Others
2020_03	S	572	3.09026	0.781632	Others
2020_03	S	573	1.97981	0.830992	Others
2020_03	S	574	1.4954	0.875151	Others
2020_03	S	575	35.2522	0.103855	Others
2020_03	S	576	1.66166	0.842268	Others
2020_03	S	577	2.36837	0.840946	Others
2020_03	S	578	2.22257	0.812706	Others
2020_03	S	579	2.24567	0.836441	Others
2020_03	S	580	1.46174	0.856579	Others
2020_03	S	581	1.61665	0.836643	Others
2020_03	S	582	1.47339	0.890926	Others
2020_03	S	583	11.4161	0.573109	Others
2020_03	S	584	1.14331	0.911184	Others
2020_03	S	585	2.83815	0.804014	Others
2020_03	S	586	1.2572	0.904319	Others
2020_03	S	587	1.53682	0.888441	Others
2020_03	S	588	4.76888	0.773707	Others
2020_03	S	589	1.47831	0.859461	Others
2020_03	S	590	1.38499	0.887595	Others
2020_03	S	591	1.36603	0.902365	Others
2020_03	S	592	0.857175	0.930581	Others
2020_03	S	593	1.31916	0.867041	Others
2020_03	S	594	6.04221	0.675952	Others
2020_03	S	595	2.03276	0.771917	Others
2020_03	S	596	2.69926	0.752209	Others
2020_03	S	597	1.58382	0.809429	Others
2020_03	S	598	1.50694	0.86379	Others
2020_03	S	599	1.58449	0.850094	Others
2020_03	S	600	2.51177	0.783001	Others
2020_03	S	601	2.05375	0.802492	Others
2020_03	S	602	1.72447	0.823164	Others
2020_03	S	603	1.30517	0.894225	Others
2020_03	S	604	1.41693	0.883827	Others
2020_03	S	605	3.21031	0.775523	Others
2020_03	S	606	1.58337	0.876409	Others
2020_03	S	607	1.46461	0.914623	Others
2020_03	S	608	1.69236	0.834935	Others
2020_03	S	609	4.94149	0.676921	Others
2020_03	S	610	2.61731	0.787623	Others
2020_03	S	611	2.35801	0.820197	Others
2020_03	S	612	1.52372	0.890074	Others
2020_03	S	613	27.4853	0.0446133	Others
2020_03	S	614	-0.437161	0.625726	Shared
2020_03	S	615	39.3719	0.0238261	Others
2020_03	S	616	3.18592	0.821753	Others
2020_03	S	617	1.53772	0.864814	Others
2020_03	S	618	12.4122	0.527673	Others
2020_03	S	619	4.26434	0.74046	Others
2020_03	S	620	5.04058	0.653314	Others
2020_03	S	621	4.69788	0.71387	Others
2020_03	S	622	27.0833	0.0315817	Others
2020_03	S	623	4.94603	0.736859	Others
2020_03	S	624	2.36225	0.841765	Others
2020_03	S	625	3.05851	0.789754	Others
2020_03	S	626	5.7562	0.589072	Others
2020_03	S	627	17.4269	0.377959	Others
2020_03	S	628	3.22621	0.814336	Others
2020_03	S	629	9.74725	0.582665	Others
2020_03	S	630	3.94659	0.778604	Others
2020_03	S	631	5.80916	0.653995	Others
2020_03	S	632	5.91284	0.701965	Others
2020_03	S	633	24.0178	0.294652	Others
2020_03	S	634	2.7569	0.811591	Others
2020_03	S	635	38.6534	0.0399994	Others
2020_03	S	636	4.98904	0.688598	Others
2020_03	S	637	4.25397	0.718681	Others
2020_03	S	638	26.5938	0.223266	Others
2020_03	S	639	10.6491	0.479313	Others
2020_03	S	640	8.16382	0.574055	Others
2020_03	S	641	39.6808	0.0146404	Others
2020_03	S	642	31.2828	0.0513108	Others
2020_03	S	643	8.24617	0.62186	Others
2020_03	S	644	4.61762	0.725442	Others
2020_03	S	645	5.53805	0.735791	Others
2020_03	S	646	1.50731	0.895082	Others
2020_03	S	647	8.41316	0.532748	Others
2020_03	S	648	5.7275	0.680636	Others
2020_03	S	649	14.9121	0.469956	Others
2020_03	S	650	2.18195	0.875216	Others
2020_03	S	651	19.4174	0.386379	Others
2020_03	S	652	17.0559	0.486612	Others
2020_03	S	653	14.1709	0.377797	Others
2020_03	S	654	7.78765	0.568936	Others
2020_03	S	655	19.9905	0.107571	Omicron
2020_03	S	656	8.04176	0.606955	Others
2020_03	S	657	26.8767	0.248588	Others
2020_03	S	658	19.1037	0.37359	Others
2020_03	S	659	12.2579	0.487841	Others
2020_03	S	660	10.1218	0.483858	Others
2020_03	S	661	16.1822	0.426276	Others
2020_03	S	662	25.7978	0.237363	Others
2020_03	S	663	1.44777	0.916164	Others
2020_03	S	664	32.2489	0.157619	Others
2020_03	S	665	18.332	0.253889	Others
2020_03	S	666	14.9304	0.473149	Others
2020_03	S	667	14.287	0.518045	Others
2020_03	S	668	18.6789	0.350623	Others
2020_03	S	669	14.2859	0.372665	Others
2020_03	S	670	2.82922	0.85208	Others
2020_03	S	671	6.98373	0.687094	Others
2020_03	S	672	15.2885	0.336478	Others
2020_03	S	673	1.47256	0.900587	Others
2020_03	S	674	13.9973	0.375731	Others
2020_03	S	675	11.8149	0.0734238	Others
2020_03	S	676	22.6791	0.17632	Others
2020_03	S	677	11.5819	0.483812	Others
2020_03	S	678	24.5644	0.190994	Others
2020_03	S	679	4.78461	0.727083	Omicron
2020_03	S	680	35.9086	0.0817985	Others
2020_03	S	681	22.4976	0.0538664	Shared
2020_03	S	682	18.1134	0.319807	Others
2020_03	S	683	10.1809	0.47098	Others
2020_03	S	684	12.2235	0.443576	Others
2020_03	S	685	14.8681	0.478962	Others
2020_03	S	686	1.97948	0.884894	Others
2020_03	S	687	13.3118	0.453483	Others
2020_03	S	688	26.5944	0.0698237	Others
2020_03	S	689	2.68315	0.836733	Others
2020_03	S	690	1.80702	0.869242	Others
2020_03	S	691	2.2475	0.852037	Others
2020_03	S	692	2.20733	0.842901	Others
2020_03	S	693	7.65437	0.634246	Others
2020_03	S	694	8.88523	0.582035	Others
2020_03	S	695	5.48283	0.711148	Others
2020_03	S	696	2.52262	0.874346	Others
2020_03	S	697	3.69559	0.790431	Others
2020_03	S	698	7.10195	0.674458	Others
2020_03	S	699	7.76847	0.691873	Others
2020_03	S	700	7.22685	0.578486	Others
2020_03	S	701	34.3178	0.124848	Others
2020_03	S	702	4.60606	0.681706	Others
2020_03	S	703	1.86989	0.875506	Others
2020_03	S	704	3.57016	0.773761	Others
2020_03	S	705	7.70341	0.623743	Others
2020_03	S	706	37.5706	0.0681411	Others
2020_03	S	707	6.00235	0.663109	Others
2020_03	S	708	11.7481	0.541441	Others
2020_03	S	709	2.23797	0.853139	Others
2020_03	S	710	5.2158	0.707808	Others
2020_03	S	711	4.78398	0.779586	Others
2020_03	S	712	1.23255	0.910004	Others
2020_03	S	713	5.47164	0.741979	Others
2020_03	S	714	4.86694	0.748941	Others
2020_03	S	715	2.29689	0.853848	Others
2020_03	S	716	22.0755	0.254314	Alpha
2020_03	S	717	14.4498	0.407624	Others
2020_03	S	718	15.7192	0.353423	Others
2020_03	S	719	13.4363	0.399813	Others
2020_03	S	720	6.67599	0.644092	Others
2020_03	S	721	14.6231	0.399899	Others
2020_03	S	722	20.5225	0.388871	Others
2020_03	S	723	19.6262	0.368336	Others
2020_03	S	724	21.4762	0.229324	Others
2020_03	S	725	6.16991	0.712145	Others
2020_03	S	726	5.75977	0.716747	Others
2020_03	S	727	2.23452	0.870663	Others
2020_03	S	728	3.16726	0.799529	Others
2020_03	S	729	3.29325	0.80673	Others
2020_03	S	730	4.89375	0.724481	Others
2020_03	S	731	38.5147	0.0283744	Others
2020_03	S	732	10.9367	0.549822	Others
2020_03	S	733	16.5362	0.343761	Others
2020_03	S	734	9.9219	0.586588	Others
2020_03	S	735	21.9138	0.144714	Others
2020_03	S	736	6.94213	0.640414	Others
2020_03	S	737	2.36892	0.87585	Others
2020_03	S	738	25.4827	0.121755	Others
2020_03	S	739	16.4498	0.433416	Others
2020_03	S	740	14.3624	0.430794	Others
2020_03	S	741	22.9271	0.279961	Others
2020_03	S	742	2.39275	0.865124	Others
2020_03	S	743	9.61314	0.568064	Others
2020_03	S	744	18.8474	0.285601	Others
2020_03	S	745	38.3968	0.0459276	Others
2020_03	S	746	23.0744	0.117606	Others
2020_03	S	747	39.1018	0.0164955	Others
2020_03	S	748	18.8208	0.138697	Others
2020_03	S	749	2.04454	0.892953	Others
2020_03	S	750	23.6292	0.312142	Others
2020_03	S	751	15.2522	0.49545	Others
2020_03	S	752	17.9486	0.269383	Others
2020_03	S	753	15.1358	0.430616	Others
2020_03	S	754	4.93779	0.753642	Others
2020_03	S	755	14.0857	0.490108	Others
2020_03	S	756	23.9125	0.262606	Others
2020_03	S	757	20.4644	0.276434	Others
2020_03	S	758	36.5508	0.0983696	Others
2020_03	S	759	6.79145	0.680859	Others
2020_03	S	760	15.1136	0.309131	Others
2020_03	S	761	21.467	0.155524	Others
2020_03	S	762	2.58997	0.839265	Others
2020_03	S	763	4.51481	0.733237	Others
2020_03	S	764	9.26845	0.583269	Omicron
2020_03	S	765	38.8274	0.0339861	Others
2020_03	S	766	11.0167	0.531205	Others
2020_03	S	767	1.09664	0.943123	Others
2020_03	S	768	3.51618	0.777894	Others
2020_03	S	769	39.2747	0.029278	Others
2020_03	S	770	4.12353	0.730614	Others
2020_03	S	771	19.0091	0.389299	Others
2020_03	S	772	5.43876	0.693531	Others
2020_03	S	773	15.6092	0.447989	Others
2020_03	S	774	4.46307	0.740444	Others
2020_03	S	775	11.3257	0.59213	Others
2020_03	S	776	7.6026	0.655953	Others
2020_03	S	777	2.11253	0.833404	Others
2020_03	S	778	39.2874	0.0243948	Others
2020_03	S	779	6.6595	0.657693	Others
2020_03	S	780	7.3667	0.674715	Others
2020_03	S	781	13.7753	0.526192	Others
2020_03	S	782	8.05747	0.643448	Others
2020_03	S	783	8.49701	0.652704	Others
2020_03	S	784	7.4765	0.623912	Others
2020_03	S	785	1.5304	0.903802	Others
2020_03	S	786	1.9016	0.862279	Others
2020_03	S	787	37.8956	0.0501852	Others
2020_03	S	788	1.69479	0.889528	Others
2020_03	S	789	1.13849	0.918815	Others
2020_03	S	790	1.61972	0.868615	Others
2020_03	S	791	4.22297	0.743509	Others
2020_03	S	792	29.3203	0.233992	Others
2020_03	S	793	1.21066	0.897952	Others
2020_03	S	794	1.44906	0.880738	Others
2020_03	S	795	3.23237	0.799242	Others
2020_03	S	796	0.897941	0.935151	Omicron
2020_03	S	797	1.26034	0.917239	Others
2020_03	S	798	1.60386	0.868005	Others
2020_03	S	799	3.78987	0.830134	Others
2020_03	S	800	1.61283	0.843325	Others
2020_03	S	801	1.67643	0.851107	Others
2020_03	S	802	1.48232	0.874443	Others
2020_03	S	803	1.4612	0.866674	Others
2020_03	S	804	1.34904	0.884053	Others
2020_03	S	805	1.08365	0.935529	Others
2020_03	S	806	1.45988	0.896541	Others
2020_03	S	807	1.2181	0.89306	Others
2020_03	S	808	1.46703	0.885985	Others
2020_03	S	809	3.5925	0.80561	Others
2020_03	S	810	1.40004	0.890304	Others
2020_03	S	811	1.32749	0.914731	Others
2020_03	S	812	8.94541	0.622054	Others
2020_03	S	813	2.94426	0.833659	Others
2020_03	S	814	33.4316	0.159808	Others
2020_03	S	815	1.44763	0.890995	Others
2020_03	S	816	5.53647	0.749924	Others
2020_03	S	817	1.64233	0.855612	Others
2020_03	S	818	2.40219	0.820382	Others
2020_03	S	819	3.73216	0.794295	Others
2020_03	S	820	14.7866	0.498037	Others
2020_03	S	821	0.999427	0.947818	Others
2020_03	S	822	10.7908	0.536425	Others
2020_03	S	823	5.06347	0.761223	Others
2020_03	S	824	1.59508	0.876722	Others
2020_03	S	825	1.33172	0.909482	Others
2020_03	S	826	11.3056	0.533956	Others
2020_03	S	827	1.68037	0.892313	Others
2020_03	S	828	1.75286	0.868678	Others
2020_03	S	829	10.2188	0.642745	Others
2020_03	S	830	7.65449	0.681334	Others
2020_03	S	831	15.1012	0.441927	Others
2020_03	S	832	4.60371	0.762254	Others
2020_03	S	833	3.8526	0.793036	Others
2020_03	S	834	30.3845	0.0775879	Others
2020_03	S	835	1.50207	0.904635	Others
2020_03	S	836	2.21949	0.901679	Others
2020_03	S	837	35.3617	0.125098	Others
2020_03	S	838	3.26463	0.82053	Others
2020_03	S	839	16.0952	0.0471704	Others
2020_03	S	840	3.56848	0.782264	Others
2020_03	S	841	9.86665	0.571661	Others
2020_03	S	842	3.46567	0.790803	Others
2020_03	S	843	4.77017	0.744494	Others
2020_03	S	844	3.34052	0.820881	Others
2020_03	S	845	12.4844	0.389344	Others
2020_03	S	846	26.6683	0.135804	Others
2020_03	S	847	12.6474	0.398029	Others
2020_03	S	848	3.42084	0.824081	Others
2020_03	S	849	5.10872	0.67177	Others
2020_03	S	850	2.9204	0.801323	Others
2020_03	S	851	17.9902	0.394068	Others
2020_03	S	852	4.17941	0.781381	Others
2020_03	S	853	7.92166	0.607092	Others
2020_03	S	854	7.88897	0.676636	Others
2020_03	S	855	15.4689	0.516774	Others
2020_03	S	856	30.0158	0.21508	Omicron
2020_03	S	857	8.32402	0.525119	Others
2020_03	S	858	3.25267	0.801218	Others
2020_03	S	859	10.0251	0.453632	Others
2020_03	S	860	17.6468	0.399305	Others
2020_03	S	861	26.5356	0.137428	Others
2020_03	S	862	20.5236	0.209193	Others
2020_03	S	863	13.7546	0.417221	Others
2020_03	S	864	27.6809	0.0320714	Others
2020_03	S	865	36.7595	0.0689015	Others
2020_03	S	866	18.7054	0.280805	Others
2020_03	S	867	16.913	0.245398	Others
2020_03	S	868	12.4593	0.453058	Others
2020_03	S	869	22.7885	0.25756	Others
2020_03	S	870	14.9523	0.284292	Others
2020_03	S	871	11.9082	0.490621	Others
2020_03	S	872	5.28731	0.645181	Others
2020_03	S	873	3.5616	0.794629	Others
2020_03	S	874	12.792	0.447348	Others
2020_03	S	875	25.156	0.230787	Others
2020_03	S	876	21.626	0.322424	Others
2020_03	S	877	5.69989	0.707964	Others
2020_03	S	878	4.26685	0.734742	Others
2020_03	S	879	14.7085	0.0630348	Others
2020_03	S	880	7.35035	0.548815	Others
2020_03	S	881	12.1817	0.475201	Others
2020_03	S	882	2.86284	0.82405	Others
2020_03	S	883	9.53858	0.544343	Others
2020_03	S	884	11.5966	0.376275	Others
2020_03	S	885	2.78754	0.799863	Others
2020_03	S	886	2.23624	0.861104	Others
2020_03	S	887	9.30245	0.49382	Others
2020_03	S	888	9.35771	0.563943	Others
2020_03	S	889	9.06977	0.590399	Others
2020_03	S	890	8.57552	0.501392	Others
2020_03	S	891	5.01725	0.673961	Others
2020_03	S	892	36.7029	0.0608121	Others
2020_03	S	893	4.57944	0.677415	Others
2020_03	S	894	2.39706	0.854815	Others
2020_03	S	895	3.61297	0.792263	Others
2020_03	S	896	9.2802	0.644967	Others
2020_03	S	897	4.6096	0.690181	Others
2020_03	S	898	8.76977	0.571294	Others
2020_03	S	899	3.51027	0.773707	Others
2020_03	S	900	3.54189	0.801023	Others
2020_03	S	901	2.19903	0.857374	Others
2020_03	S	902	2.37185	0.856154	Others
2020_03	S	903	9.0085	0.625301	Others
2020_03	S	904	1.48896	0.909791	Others
2020_03	S	905	2.38775	0.823236	Others
2020_03	S	906	29.7937	0.206821	Others
2020_03	S	907	7.41202	0.703507	Others
2020_03	S	908	4.15669	0.752188	Others
2020_03	S	909	1.9788	0.878284	Others
2020_03	S	910	4.18818	0.72523	Others
2020_03	S	911	2.80417	0.815267	Others
2020_03	S	912	2.1675	0.822466	Others
2020_03	S	913	6.80307	0.643309	Others
2020_03	S	914	1.75325	0.898232	Others
2020_03	S	915	4.56263	0.745139	Others
2020_03	S	916	14.6719	0.498297	Others
2020_03	S	917	7.14805	0.633137	Others
2020_03	S	918	1.70535	0.846736	Others
2020_03	S	919	2.51465	0.804255	Others
2020_03	S	920	11.542	0.606228	Others
2020_03	S	921	5.03464	0.745623	Others
2020_03	S	922	3.2211	0.803775	Others
2020_03	S	923	3.48961	0.796711	Others
2020_03	S	924	9.88778	0.496001	Others
2020_03	S	925	10.1642	0.563693	Others
2020_03	S	926	3.43899	0.794393	Others
2020_03	S	927	16.6909	0.28182	Others
2020_03	S	928	30.6338	0.204811	Others
2020_03	S	929	37.1436	0.0575911	Others
2020_03	S	930	9.33533	0.541508	Others
2020_03	S	931	9.60012	0.489762	Others
2020_03	S	932	3.87374	0.752935	Others
2020_03	S	933	25.7039	0.211676	Others
2020_03	S	934	9.95873	0.54152	Others
2020_03	S	935	9.40578	0.604705	Others
2020_03	S	936	11.0168	0.072534	Others
2020_03	S	937	26.0782	0.183741	Others
2020_03	S	938	38.8095	0.0302825	Others
2020_03	S	939	27.3459	0.153043	Others
2020_03	S	940	23.9285	0.25473	Others
2020_03	S	941	11.9591	0.444247	Others
2020_03	S	942	28.0254	0.171695	Others
2020_03	S	943	13.6811	0.391438	Others
2020_03	S	944	18.5317	0.33242	Others
2020_03	S	945	13.8257	0.384957	Others
2020_03	S	946	5.07547	0.688891	Others
2020_03	S	947	13.7038	0.463594	Others
2020_03	S	948	6.91996	0.591003	Others
2020_03	S	949	21.8698	0.290253	Others
2020_03	S	950	36.4	0.0725791	Delta
2020_03	S	951	13.9642	0.341105	Others
2020_03	S	952	20.3947	0.361589	Others
2020_03	S	953	3.53652	0.843983	Others
2020_03	S	954	7.33354	0.64166	Omicron
2020_03	S	955	13.721	0.588432	Others
2020_03	S	956	12.4535	0.514848	Others
2020_03	S	957	0.710737	0.974401	Others
2020_03	S	958	39.4775	0.0232937	Others
2020_03	S	959	6.24526	0.686958	Others
2020_03	S	960	20.2838	0.298572	Others
2020_03	S	961	39.4937	0.0167774	Others
2020_03	S	962	1.52281	0.916732	Others
2020_03	S	963	5.50842	0.729842	Others
2020_03	S	964	14.6864	0.474586	Others
2020_03	S	965	4.1758	0.766886	Others
2020_03	S	966	17.1242	0.469574	Others
2020_03	S	967	18.9876	0.401724	Others
2020_03	S	968	10.5909	0.644743	Others
2020_03	S	969	3.82139	0.787482	Omicron
2020_03	S	970	1.0641	0.950761	Others
2020_03	S	971	28.6805	0.193328	Others
2020_03	S	972	8.25201	0.560849	Others
2020_03	S	973	1.61857	0.891701	Others
2020_03	S	974	6.37444	0.712969	Others
2020_03	S	975	5.23274	0.745572	Others
2020_03	S	976	39.381	0.0249087	Others
2020_03	S	977	3.24574	0.828139	Others
2020_03	S	978	8.30557	0.469341	Others
2020_03	S	979	25.1329	0.29292	Others
2020_03	S	980	24.5353	0.306091	Others
2020_03	S	981	31.832	0.18501	Omicron
2020_03	S	982	1.6036	0.912419	Alpha
2020_03	S	983	13.3565	0.415758	Others
2020_03	S	984	2.25693	0.888892	Others
2020_03	S	985	1.7872	0.880099	Others
2020_03	S	986	1.73333	0.888768	Others
2020_03	S	987	6.03099	0.682769	Others
2020_03	S	988	1.97917	0.861745	Others
2020_03	S	989	1.65367	0.872882	Others
2020_03	S	990	1.53668	0.898337	Others
2020_03	S	991	2.8749	0.850707	Others
2020_03	S	992	1.29729	0.911099	Others
2020_03	S	993	1.42949	0.905243	Others
2020_03	S	994	3.11021	0.806399	Others
2020_03	S	995	1.81502	0.844351	Others
2020_03	S	996	1.49188	0.879023	Others
2020_03	S	997	9.51309	0.623212	Others
2020_03	S	998	2.03465	0.79983	Others
2020_03	S	999	2.39373	0.841284	Others
2020_03	S	1000	1.64192	0.852883	Others
2020_03	S	1001	1.87198	0.822965	Others
2020_03	S	1002	1.9794	0.83894	Others
2020_03	S	1003	1.70591	0.851788	Others
2020_03	S	1004	1.26509	0.908734	Others
2020_03	S	1005	1.69628	0.862176	Others
2020_03	S	1006	7.21552	0.634356	Others
2020_03	S	1007	1.59305	0.903939	Others
2020_03	S	1008	2.21503	0.854074	Others
2020_03	S	1009	38.2506	0.0468569	Others
2020_03	S	1010	1.30614	0.925086	Others
2020_03	S	1011	0.731969	0.956764	Others
2020_03	S	1012	1.42201	0.891661	Others
2020_03	S	1013	1.4163	0.90982	Others
2020_03	S	1014	0.623309	0.971712	Others
2020_03	S	1015	1.54812	0.876099	Others
2020_03	S	1016	1.54505	0.884226	Others
2020_03	S	1017	1.41305	0.872922	Others
2020_03	S	1018	1.31944	0.911214	Others
2020_03	S	1019	1.75055	0.834288	Others
2020_03	S	1020	12.0934	0.562653	Others
2020_03	S	1021	38.8784	0.0408139	Others
2020_03	S	1022	1.0734	0.909682	Others
2020_03	S	1023	1.39733	0.892011	Others
2020_03	S	1024	1.14484	0.896227	Others
2020_03	S	1025	1.5072	0.8759	Others
2020_03	S	1026	1.63293	0.872177	Others
2020_03	S	1027	38.3561	0.0492231	Others
2020_03	S	1028	2.43533	0.863121	Others
2020_03	S	1029	1.92688	0.858892	Others
2020_03	S	1030	12.8537	0.482893	Others
2020_03	S	1031	18.7072	0.451976	Others
2020_03	S	1032	13.5582	0.435721	Others
2020_03	S	1033	1.65769	0.8917	Others
2020_03	S	1034	2.3314	0.840662	Others
2020_03	S	1035	6.4968	0.689057	Others
2020_03	S	1036	1.461	0.900907	Others
2020_03	S	1037	19.0226	0.362382	Others
2020_03	S	1038	1.086	0.946967	Others
2020_03	S	1039	8.27149	0.689081	Others
2020_03	S	1040	6.56806	0.689332	Others
2020_03	S	1041	1.35475	0.917671	Others
2020_03	S	1042	13.5118	0.491803	Others
2020_03	S	1043	11.9207	0.429158	Others
2020_03	S	1044	4.82426	0.781065	Others
2020_03	S	1045	1.53497	0.920593	Others
2020_03	S	1046	1.75506	0.899234	Others
2020_03	S	1047	5.70064	0.712116	Others
2020_03	S	1048	10.2736	0.498134	Others
2020_03	S	1049	6.91852	0.648021	Others
2020_03	S	1050	6.86823	0.667035	Others
2020_03	S	1051	29.8843	0.222115	Others
2020_03	S	1052	1.70279	0.886125	Others
2020_03	S	1053	2.23861	0.834839	Others
2020_03	S	1054	3.14973	0.781756	Others
2020_03	S	1055	7.42769	0.607337	Others
2020_03	S	1056	1.87807	0.873749	Others
2020_03	S	1057	8.11123	0.528193	Others
2020_03	S	1058	13.8165	0.443902	Others
2020_03	S	1059	14.3943	0.41961	Others
2020_03	S	1060	3.59326	0.758462	Others
2020_03	S	1061	11.8175	0.498479	Others
2020_03	S	1062	7.0506	0.648259	Others
2020_03	S	1063	15.3402	0.408426	Others
2020_03	S	1064	2.67928	0.853625	Others
2020_03	S	1065	12.1135	0.431905	Others
2020_03	S	1066	4.34418	0.69542	Others
2020_03	S	1067	15.6087	0.49681	Others
2020_03	S	1068	2.28976	0.862849	Others
2020_03	S	1069	13.8529	0.399856	Others
2020_03	S	1070	38.1928	0.0460741	Others
2020_03	S	1071	10.813	0.542067	Others
2020_03	S	1072	10.0229	0.537229	Others
2020_03	S	1073	38.3463	0.0387939	Others
2020_03	S	1074	4.05329	0.735991	Others
2020_03	S	1075	1.3739	0.928581	Others
2020_03	S	1076	26.0959	0.221537	Others
2020_03	S	1077	12.3782	0.406217	Others
2020_03	S	1078	38.0264	0.0449053	Others
2020_03	S	1079	10.7355	0.467404	Others
2020_03	S	1080	2.05352	0.850804	Others
2020_03	S	1081	4.08262	0.759569	Others
2020_03	S	1082	4.15728	0.741766	Others
2020_03	S	1083	7.07263	0.663045	Others
2020_03	S	1084	3.72156	0.783989	Others
2020_03	S	1085	38.7961	0.0340521	Others
2020_03	S	1086	3.10167	0.809216	Others
2020_03	S	1087	38.8147	0.0339592	Others
2020_03	S	1088	3.2878	0.775242	Others
2020_03	S	1089	3.45063	0.811489	Others
2020_03	S	1090	1.60116	0.856824	Others
2020_03	S	1091	16.5467	0.346398	Others
2020_03	S	1092	2.91243	0.790484	Others
2020_03	S	1093	19.3974	0.276031	Others
2020_03	S	1094	20.8806	0.369925	Others
2020_03	S	1095	2.24358	0.835166	Others
2020_03	S	1096	7.28821	0.594561	Others
2020_03	S	1097	2.5417	0.766632	Others
2020_03	S	1098	1.59886	0.867613	Others
2020_03	S	1099	8.17199	0.631149	Others
2020_03	S	1100	2.65514	0.753475	Others
2020_03	S	1101	7.99347	0.674533	Others
2020_03	S	1102	2.02443	0.842738	Others
2020_03	S	1103	1.42845	0.889899	Others
2020_03	S	1104	38.0371	0.0552153	Others
2020_03	S	1105	2.45798	0.783522	Others
2020_03	S	1106	1.8627	0.871181	Others
2020_03	S	1107	1.50475	0.88989	Others
2020_03	S	1108	2.82732	0.794806	Others
2020_03	S	1109	1.47077	0.876736	Others
2020_03	S	1110	1.56085	0.884738	Others
2020_03	S	1111	1.48443	0.901238	Others
2020_03	S	1112	1.34968	0.889097	Others
2020_03	S	1113	1.95814	0.85536	Others
2020_03	S	1114	3.20845	0.825018	Others
2020_03	S	1115	1.72423	0.847902	Others
2020_03	S	1116	5.79135	0.716369	Others
2020_03	S	1117	1.78465	0.860857	Others
2020_03	S	1118	1.96036	0.828384	Alpha
2020_03	S	1119	1.66413	0.885634	Others
2020_03	S	1120	1.86908	0.847374	Others
2020_03	S	1121	1.00159	0.940924	Others
2020_03	S	1122	7.50633	0.552109	Others
2020_03	S	1123	2.73962	0.826319	Others
2020_03	S	1124	5.63578	0.70312	Others
2020_03	S	1125	1.39643	0.914344	Others
2020_03	S	1126	4.48893	0.716771	Others
2020_03	S	1127	1.97749	0.826551	Others
2020_03	S	1128	8.14074	0.594356	Others
2020_03	S	1129	4.40197	0.756015	Others
2020_03	S	1130	31.5086	0.182012	Others
2020_03	S	1131	22.8102	0.314951	Others
2020_03	S	1132	2.97696	0.813343	Others
2020_03	S	1133	11.756	0.439055	Others
2020_03	S	1134	2.44084	0.848241	Others
2020_03	S	1135	2.71032	0.820602	Others
2020_03	S	1136	1.35265	0.912887	Others
2020_03	S	1137	4.83142	0.726598	Others
2020_03	S	1138	10.2265	0.576302	Others
2020_03	S	1139	11.8386	0.474576	Others
2020_03	S	1140	2.11539	0.852813	Others
2020_03	S	1141	1.49367	0.892601	Others
2020_03	S	1142	14.4365	0.527784	Others
2020_03	S	1143	16.2434	0.395284	Others
2020_03	S	1144	27.1341	0.253629	Others
2020_03	S	1145	2.09811	0.874185	Others
2020_03	S	1146	6.55738	0.628957	Others
2020_03	S	1147	10.2906	0.489166	Others
2020_03	S	1148	7.9904	0.601232	Others
2020_03	S	1149	5.26148	0.719803	Others
2020_03	S	1150	28.0585	0.0226493	Others
2020_03	S	1151	3.01268	0.857636	Others
2020_03	S	1152	2.34935	0.846151	Others
2020_03	S	1153	37.1601	0.0772489	Others
2020_03	S	1154	5.97686	0.665954	Others
2020_03	S	1155	1.97749	0.876843	Others
2020_03	S	1156	1.74828	0.888095	Others
2020_03	S	1157	9.1555	0.567343	Others
2020_03	S	1158	0.921608	0.962665	Others
2020_03	S	1159	5.51188	0.736289	Others
2020_03	S	1160	1.96522	0.871759	Others
2020_03	S	1161	9.90583	0.600125	Others
2020_03	S	1162	11.8001	0.325406	Others
2020_03	S	1163	3.39956	0.763853	Others
2020_03	S	1164	3.4321	0.797452	Others
2020_03	S	1165	31.6572	0.197641	Others
2020_03	S	1166	1.77122	0.902198	Others
2020_03	S	1167	31.724	0.147827	Others
2020_03	S	1168	24.7423	0.298383	Others
2020_03	S	1169	6.73833	0.702009	Others
2020_03	S	1170	19.7955	0.299061	Others
2020_03	S	1171	33.866	0.144644	Others
2020_03	S	1172	3.25783	0.849268	Others
2020_03	S	1173	7.48607	0.667934	Others
2020_03	S	1174	1.64772	0.886345	Others
2020_03	S	1175	3.34115	0.774229	Others
2020_03	S	1176	3.06115	0.81962	Others
2020_03	S	1177	23.9118	0.313907	Others
2020_03	S	1178	3.21046	0.805736	Others
2020_03	S	1179	1.49926	0.895918	Others
2020_03	S	1180	2.10237	0.845041	Others
2020_03	S	1181	1.81641	0.870101	Others
2020_03	S	1182	2.24176	0.825938	Others
2020_03	S	1183	1.83569	0.874452	Others
2020_03	S	1184	2.95257	0.778444	Others
2020_03	S	1185	2.70718	0.849744	Others
2020_03	S	1186	1.41309	0.902421	Others
2020_03	S	1187	1.4978	0.884337	Others
2020_03	S	1188	1.81303	0.86269	Others
2020_03	S	1189	1.77402	0.87107	Others
2020_03	S	1190	18.9202	0.408577	Others
2020_03	S	1191	24.7892	0.32308	Others
2020_03	S	1192	3.25391	0.81237	Others
2020_03	S	1193	1.80131	0.848875	Others
2020_03	S	1194	1.48191	0.863138	Others
2020_03	S	1195	1.19978	0.901646	Others
2020_03	S	1196	1.69948	0.827947	Others
2020_03	S	1197	1.58429	0.835103	Others
2020_03	S	1198	3.75932	0.783817	Others
2020_03	S	1199	0.344308	0.981246	Others
2020_03	S	1200	-0.294492	0.991993	Others
2020_03	S	1201	1.44526	0.911296	Others
2020_03	S	1202	-0.0466995	0.974801	Others
2020_03	S	1203	4.12332	0.825107	Others
2020_03	S	1204	0.196794	0.98845	Others
2020_03	S	1205	0.241859	0.98218	Others
2020_03	S	1206	0.336382	0.976692	Others
2020_03	S	1207	31.5602	0.208863	Others
2020_03	S	1208	0.0578435	0.986154	Others
2020_03	S	1209	2.08849	0.878945	Others
2020_03	S	1210	6.13538	0.761191	Others
2020_03	S	1211	0.847863	0.960993	Others
2020_03	S	1212	0.00957413	0.986062	Others
2020_03	S	1213	0.534616	0.975963	Others
2020_03	S	1214	-0.610748	0.973428	Others
2020_03	S	1215	0.256497	0.991929	Others
2020_03	S	1216	0.64893	0.958771	Others
2020_03	S	1217	0.296157	0.98484	Others
2020_03	S	1218	0.388455	0.981568	Others
2020_03	S	1219	0.3528	0.961449	Others
2020_03	S	1220	1.70734	0.883378	Others
2020_03	S	1221	0.775135	0.962307	Others
2020_03	S	1222	0.979359	0.949666	Others
2020_03	S	1223	0.94324	0.945078	Others
2020_03	S	1224	1.993	0.901383	Others
2020_03	S	1225	-0.114106	0.983489	Others
2020_03	S	1226	1.44278	0.903162	Others
2020_03	S	1227	1.45012	0.917911	Others
2020_03	S	1228	1.70707	0.912955	Others
2020_03	S	1229	0.704459	0.966304	Others
2020_03	S	1230	0.543271	0.976059	Others
2020_03	S	1231	1.98401	0.908318	Others
2020_03	S	1232	4.16706	0.827108	Others
2020_03	S	1233	0.0369793	0.982695	Others
2020_03	S	1234	0.867653	0.961593	Others
2020_03	S	1235	0.358769	0.988332	Others
2020_03	S	1236	1.11419	0.912266	Others
2020_03	S	1237	26.9827	0.0776607	Others
2020_03	S	1238	0.140965	0.992103	Others
2020_03	S	1239	0.468721	0.979091	Others
2020_03	S	1240	2.26135	0.896756	Others
2020_03	S	1241	5.22223	0.756229	Others
2020_03	S	1242	0.148975	0.966122	Others
2020_03	S	1243	0.012671	0.98396	Others
2020_03	S	1244	1.88345	0.913547	Others
2020_03	S	1245	0.904945	0.915404	Others
2020_03	S	1246	7.84476	0.628909	Others
2020_03	S	1247	37.5743	0.0595993	Others
2020_03	S	1248	3.68903	0.754784	Others
2020_03	S	1249	2.84921	0.806629	Others
2020_03	S	1250	38.977	0.0400865	Others
2020_03	S	1251	1.94642	0.864968	Others
2020_03	S	1252	33.6731	0.121771	Others
2020_03	S	1253	3.80329	0.741873	Others
2020_03	S	1254	1.62638	0.901393	Others
2020_03	S	1255	2.69019	0.701715	Others
2020_03	S	1256	2.85055	0.848732	Others
2020_03	S	1257	1.0911	0.949369	Others
2020_03	S	1258	1.66093	0.919744	Others
2020_03	S	1259	5.364	0.778017	Others
2020_03	S	1260	38.9595	0.0202256	Others
2020_03	S	1261	8.8739	0.565066	Others
2020_03	S	1262	3.97785	0.76054	Others
2020_03	S	1263	7.74907	0.110689	Others
2020_03	S	1264	21.3729	0.235762	Others
2020_03	S	1265	4.53924	0.741636	Others
2020_03	S	1266	5.48809	0.631548	Others
2020_03	S	1267	19.9404	0.274793	Others
2020_03	S	1268	3.81744	0.720778	Others
2020_03	S	1269	6.57	0.601938	Others
2020_03	S	1270	3.62139	0.828755	Others
2020_03	S	1271	5.21288	0.712556	Others
2020_03	S	1272	6.73255	0.700669	Others
2020_03	S	1273	4.62767	0.696403	Others
2020_03	S	1274	10.033	0.636807	Others
2020_04	S	1	12.1694	0.666159	Others
2020_04	S	2	2.35428	0.876538	Others
2020_04	S	3	3.16929	0.86118	Others
2020_04	S	4	1.76125	0.908909	Others
2020_04	S	5	11.9469	0.125676	Others
2020_04	S	6	3.9758	0.791908	Others
2020_04	S	7	5.61352	0.773438	Others
2020_04	S	8	1.40356	0.922409	Others
2020_04	S	9	33.7281	0.0822064	Others
2020_04	S	10	2.56787	0.875534	Others
2020_04	S	11	14.3466	0.578723	Others
2020_04	S	12	26.1386	0.0642001	Others
2020_04	S	13	21.6072	0.0458976	Others
2020_04	S	14	10.2987	0.578088	Others
2020_04	S	15	9.13434	0.588886	Others
2020_04	S	16	3.3834	0.840131	Others
2020_04	S	17	12.8356	0.580523	Others
2020_04	S	18	19.0663	0.0549775	Others
2020_04	S	19	47.8286	0.0708431	Shared
2020_04	S	20	45.1719	0.0811217	Others
2020_04	S	21	14.9928	0.0625602	Others
2020_04	S	22	30.3022	0.196523	Others
2020_04	S	23	9.98668	0.550409	Others
2020_04	S	24	34.638	0.181201	Others
2020_04	S	25	23.6527	0.211254	Omicron
2020_04	S	26	10.839	0.516766	Omicron
2020_04	S	27	49.6726	0.0585297	Omicron
2020_04	S	28	37.0454	0.0406296	Others
2020_04	S	29	18.8677	0.504049	Others
2020_04	S	30	3.48075	0.826332	Others
2020_04	S	31	3.81341	0.786363	Others
2020_04	S	32	19.1043	0.358833	Others
2020_04	S	33	12.8207	0.438186	Others
2020_04	S	34	12.3936	0.490133	Others
2020_04	S	35	29.3023	0.296987	Others
2020_04	S	36	25.5617	0.272273	Others
2020_04	S	37	9.78335	0.564755	Others
2020_04	S	38	2.0632	0.882322	Others
2020_04	S	39	6.53843	0.686203	Others
2020_04	S	40	4.43087	0.76597	Others
2020_04	S	41	34.2851	0.241462	Others
2020_04	S	42	14.1781	0.474806	Others
2020_04	S	43	20.322	0.410658	Others
2020_04	S	44	24.189	0.119251	Others
2020_04	S	45	22.0808	0.453778	Others
2020_04	S	46	53.3084	0.016757	Others
2020_04	S	47	13.4591	0.521167	Others
2020_04	S	48	4.58812	0.781667	Others
2020_04	S	49	23.7769	0.0319946	Others
2020_04	S	50	10.3777	0.593348	Others
2020_04	S	51	8.64915	0.667138	Others
2020_04	S	52	16.3881	0.419103	Others
2020_04	S	53	32.8021	0.262975	Others
2020_04	S	54	7.70194	0.120632	Others
2020_04	S	55	10.0959	0.670347	Others
2020_04	S	56	1.53689	0.917739	Others
2020_04	S	57	1.56312	0.91194	Others
2020_04	S	58	4.23817	0.80761	Others
2020_04	S	59	19.1795	0.288531	Others
2020_04	S	60	3.8007	0.76559	Others
2020_04	S	61	10.0171	0.652796	Others
2020_04	S	62	13.8347	0.526961	Others
2020_04	S	63	16.241	0.540247	Others
2020_04	S	64	7.28433	0.712936	Others
2020_04	S	65	13.8743	0.574091	Others
2020_04	S	66	2.82081	0.868527	Others
2020_04	S	67	23.3418	0.356251	Omicron
2020_04	S	68	11.1255	0.645531	Others
2020_04	S	69	29.7651	0.225834	Omicron
2020_04	S	70	48.7228	0.0745613	Shared
2020_04	S	71	37.2936	0.0324318	Others
2020_04	S	72	5.10504	0.764395	Others
2020_04	S	73	15.1962	0.480279	Others
2020_04	S	74	5.66575	0.780019	Others
2020_04	S	75	12.6986	0.524829	Others
2020_04	S	76	47.1318	0.0918169	Others
2020_04	S	77	5.75437	0.763303	Others
2020_04	S	78	3.27232	0.826626	Others
2020_04	S	79	4.87428	0.798564	Others
2020_04	S	80	21.2823	0.063978	Others
2020_04	S	81	13.3522	0.598739	Others
2020_04	S	82	40.3845	0.204817	Others
2020_04	S	83	36.5837	0.0509366	Others
2020_04	S	84	7.7642	0.690364	Others
2020_04	S	85	5.42659	0.781263	Others
2020_04	S	86	0.488347	0.973249	Others
2020_04	S	87	2.73229	0.862876	Others
2020_04	S	88	1.55543	0.927933	Others
2020_04	S	89	2.87333	0.846638	Others
2020_04	S	90	46.1914	0.107255	Others
2020_04	S	91	4.08347	0.815813	Others
2020_04	S	92	0.903037	0.958301	Others
2020_04	S	93	1.46228	0.911463	Others
2020_04	S	94	1.90184	0.903076	Others
2020_04	S	95	20.3924	0.0827103	Shared
2020_04	S	96	1.17424	0.929238	Others
2020_04	S	97	33.0531	0.329779	Others
2020_04	S	98	28.6168	0.0867823	Others
2020_04	S	99	2.14684	0.896976	Others
2020_04	S	100	29.7399	0.0729264	Others
2020_04	S	101	10.7464	0.687726	Others
2020_04	S	102	33.7967	0.125909	Others
2020_04	S	103	3.55144	0.83763	Others
2020_04	S	104	3.33657	0.846112	Others
2020_04	S	105	13.6141	0.626021	Others
2020_04	S	106	1.65873	0.908323	Others
2020_04	S	107	5.5116	0.748941	Others
2020_04	S	108	7.74525	0.691507	Others
2020_04	S	109	2.3678	0.874686	Others
2020_04	S	110	1.868	0.914086	Others
2020_04	S	111	4.55933	0.793387	Others
2020_04	S	112	2.68628	0.863054	Others
2020_04	S	113	1.89168	0.920359	Others
2020_04	S	114	10.2723	0.626234	Others
2020_04	S	115	1.11536	0.931928	Others
2020_04	S	116	6.0577	0.690532	Others
2020_04	S	117	2.98528	0.858505	Others
2020_04	S	118	5.54065	0.734646	Others
2020_04	S	119	2.18725	0.882507	Others
2020_04	S	120	12.7917	0.552884	Others
2020_04	S	121	50.6829	0.05586	Others
2020_04	S	122	1.27325	0.930738	Others
2020_04	S	123	1.38784	0.916892	Others
2020_04	S	124	13.6522	0.591452	Others
2020_04	S	125	1.2376	0.93679	Others
2020_04	S	126	17.9022	0.513704	Others
2020_04	S	127	23.2104	0.409287	Others
2020_04	S	128	26.2789	0.257164	Others
2020_04	S	129	1.74677	0.905064	Others
2020_04	S	130	18.203	0.4677	Others
2020_04	S	131	8.01944	0.542941	Others
2020_04	S	132	6.60202	0.647096	Others
2020_04	S	133	6.32868	0.694648	Others
2020_04	S	134	4.72177	0.755305	Others
2020_04	S	135	12.5164	0.556422	Others
2020_04	S	136	4.4311	0.737061	Others
2020_04	S	137	1.67612	0.903416	Others
2020_04	S	138	52.0097	0.02866	Others
2020_04	S	139	7.06131	0.683509	Others
2020_04	S	140	20.3223	0.300065	Others
2020_04	S	141	35.8129	0.0405285	Others
2020_04	S	142	29.9476	0.0350461	Shared
2020_04	S	143	32.593	0.02799	Others
2020_04	S	144	38.6494	0.0480463	Others
2020_04	S	145	9.6931	0.669745	Others
2020_04	S	146	52.3814	0.0234076	Others
2020_04	S	147	3.49911	0.790422	Others
2020_04	S	148	8.75246	0.669481	Others
2020_04	S	149	13.7089	0.602955	Others
2020_04	S	150	1.74996	0.896718	Others
2020_04	S	151	46.3286	0.0596662	Others
2020_04	S	152	5.57788	0.729881	Others
2020_04	S	153	52.1352	0.0263501	Others
2020_04	S	154	17.9434	0.400406	Others
2020_04	S	155	10.774	0.596252	Others
2020_04	S	156	16.0539	0.470021	Others
2020_04	S	157	17.52	0.434929	Delta
2020_04	S	158	52.3596	0.0329662	Delta
2020_04	S	159	46.3529	0.0323596	Others
2020_04	S	160	3.44874	0.822669	Others
2020_04	S	161	52.1538	0.0361571	Others
2020_04	S	162	2.8609	0.755783	Others
2020_04	S	163	2.71751	0.796353	Others
2020_04	S	164	0.717843	0.96697	Others
2020_04	S	165	6.82892	0.764557	Others
2020_04	S	166	1.30058	0.929978	Others
2020_04	S	167	18.904	0.474756	Others
2020_04	S	168	0.667528	0.970216	Others
2020_04	S	169	1.23272	0.940281	Others
2020_04	S	170	2.27815	0.880843	Others
2020_04	S	171	17.507	0.450626	Others
2020_04	S	172	8.66709	0.651009	Others
2020_04	S	173	36.988	0.0440102	Others
2020_04	S	174	7.50743	0.722766	Others
2020_04	S	175	5.41221	0.827886	Others
2020_04	S	176	36.4515	0.0770406	Others
2020_04	S	177	21.4542	0.0618484	Others
2020_04	S	178	1.30612	0.919028	Others
2020_04	S	179	0.755614	0.956955	Others
2020_04	S	180	2.72385	0.889208	Others
2020_04	S	181	27.8077	0.076604	Others
2020_04	S	182	0.423322	0.979925	Others
2020_04	S	183	0.762557	0.957023	Others
2020_04	S	184	2.98786	0.794392	Others
2020_04	S	185	0.652579	0.968456	Others
2020_04	S	186	8.71636	0.691326	Others
2020_04	S	187	0.756508	0.958013	Others
2020_04	S	188	0.587902	0.966581	Others
2020_04	S	189	3.49753	0.852617	Others
2020_04	S	190	0.98448	0.943399	Others
2020_04	S	191	0.240453	0.973216	Others
2020_04	S	192	1.74618	0.910614	Others
2020_04	S	193	17.4331	0.437435	Others
2020_04	S	194	0.477335	0.968632	Others
2020_04	S	195	0.628061	0.966912	Others
2020_04	S	196	0.293475	0.980411	Others
2020_04	S	197	0.430344	0.977195	Others
2020_04	S	198	0.292708	0.981878	Others
2020_04	S	199	0.881023	0.941874	Others
2020_04	S	200	0.759248	0.957553	Others
2020_04	S	201	0.771746	0.94992	Others
2020_04	S	202	2.73017	0.886315	Others
2020_04	S	203	45.9954	0.140183	Others
2020_04	S	204	0.614808	0.963792	Others
2020_04	S	205	0.645504	0.96114	Others
2020_04	S	206	1.3674	0.931709	Others
2020_04	S	207	1.10918	0.938957	Others
2020_04	S	208	1.21204	0.934406	Others
2020_04	S	209	0.784403	0.953531	Others
2020_04	S	210	1.96787	0.900996	Others
2020_04	S	211	14.3845	0.628737	Omicron
2020_04	S	212	0.82409	0.956941	Omicron
2020_04	S	213	10.0692	0.680729	Omicron
2020_04	S	214	14.7628	0.0574821	Others
2020_04	S	215	10.0946	0.623192	Others
2020_04	S	216	36.9428	0.0526369	Others
2020_04	S	217	3.08636	0.81289	Others
2020_04	S	218	3.92353	0.840534	Others
2020_04	S	219	2.06171	0.905846	Others
2020_04	S	220	1.32763	0.918686	Others
2020_04	S	221	30.562	0.236399	Others
2020_04	S	222	9.22508	0.605623	Others
2020_04	S	223	1.76412	0.918091	Others
2020_04	S	224	23.0645	0.343353	Others
2020_04	S	225	17.3244	0.570724	Others
2020_04	S	226	1.1708	0.932749	Others
2020_04	S	227	7.52491	0.733244	Others
2020_04	S	228	5.81428	0.715188	Others
2020_04	S	229	27.1284	0.295794	Others
2020_04	S	230	1.32146	0.924033	Others
2020_04	S	231	3.61074	0.840646	Others
2020_04	S	232	37.4166	0.0345523	Others
2020_04	S	233	3.37573	0.859695	Others
2020_04	S	234	14.5989	0.481429	Others
2020_04	S	235	3.27702	0.80213	Others
2020_04	S	236	1.15078	0.925841	Others
2020_04	S	237	0.932756	0.941677	Others
2020_04	S	238	23.4243	0.200854	Others
2020_04	S	239	6.40861	0.712698	Others
2020_04	S	240	10.74	0.568949	Others
2020_04	S	241	2.8824	0.85116	Others
2020_04	S	242	3.9951	0.832372	Others
2020_04	S	243	51.2166	0.0355268	Others
2020_04	S	244	20.0378	0.492049	Others
2020_04	S	245	29.0258	0.0296607	Others
2020_04	S	246	50.3371	0.0380475	Others
2020_04	S	247	38.7767	0.225997	Others
2020_04	S	248	33.7761	0.222299	Others
2020_04	S	249	53.1506	0.0189622	Others
2020_04	S	250	2.02549	0.87291	Others
2020_04	S	251	47.1416	0.117618	Others
2020_04	S	252	17.8039	0.547543	Others
2020_04	S	253	51.7581	0.0201053	Others
2020_04	S	254	41.0948	0.0239494	Others
2020_04	S	255	23.817	0.0427278	Others
2020_04	S	256	3.37304	0.738618	Others
2020_04	S	257	40.4891	0.179234	Others
2020_04	S	258	45.1004	0.071854	Others
2020_04	S	259	4.62046	0.684081	Others
2020_04	S	260	27.7969	0.336169	Others
2020_04	S	261	10.2967	0.519071	Others
2020_04	S	262	25.5533	0.0525296	Others
2020_04	S	263	2.24705	0.820675	Others
2020_04	S	264	3.42841	0.790758	Others
2020_04	S	265	1.69334	0.920362	Others
2020_04	S	266	3.14998	0.847765	Others
2020_04	S	267	7.20675	0.642375	Others
2020_04	S	268	4.88288	0.697398	Others
2020_04	S	269	1.97753	0.850229	Others
2020_04	S	270	17.0514	0.528943	Others
2020_04	S	271	7.60674	0.722638	Others
2020_04	S	272	2.54491	0.868188	Others
2020_04	S	273	3.66053	0.812992	Others
2020_04	S	274	10.341	0.513616	Others
2020_04	S	275	4.09391	0.786265	Others
2020_04	S	276	4.00335	0.764096	Others
2020_04	S	277	1.10326	0.942045	Others
2020_04	S	278	2.45096	0.854876	Others
2020_04	S	279	10.3844	0.570378	Others
2020_04	S	280	5.54251	0.755692	Others
2020_04	S	281	2.45495	0.869091	Others
2020_04	S	282	1.65291	0.909127	Others
2020_04	S	283	2.29006	0.855437	Others
2020_04	S	284	1.27798	0.937171	Others
2020_04	S	285	1.19662	0.939528	Others
2020_04	S	286	2.29492	0.86836	Others
2020_04	S	287	1.01536	0.9482	Others
2020_04	S	288	2.8484	0.837226	Others
2020_04	S	289	5.98603	0.722565	Others
2020_04	S	290	1.19174	0.942207	Others
2020_04	S	291	1.21212	0.94125	Others
2020_04	S	292	4.43905	0.818976	Others
2020_04	S	293	1.83537	0.903394	Others
2020_04	S	294	1.49646	0.927699	Others
2020_04	S	295	1.29329	0.926591	Others
2020_04	S	296	4.68843	0.804408	Others
2020_04	S	297	17.7935	0.332883	Others
2020_04	S	298	0.867142	0.962775	Others
2020_04	S	299	35.5801	0.0852714	Others
2020_04	S	300	0.412865	0.985562	Others
2020_04	S	301	3.83473	0.860628	Others
2020_04	S	302	1.42753	0.922252	Others
2020_04	S	303	1.67631	0.907198	Others
2020_04	S	304	1.42961	0.931118	Others
2020_04	S	305	1.28426	0.931647	Others
2020_04	S	306	0.892446	0.958449	Others
2020_04	S	307	23.4946	0.048686	Others
2020_04	S	308	24.0767	0.444175	Others
2020_04	S	309	43.4044	0.13248	Others
2020_04	S	310	2.275	0.889497	Others
2020_04	S	311	2.90172	0.873871	Others
2020_04	S	312	1.7607	0.880057	Others
2020_04	S	313	1.61038	0.922923	Others
2020_04	S	314	1.22738	0.942674	Others
2020_04	S	315	2.15985	0.890256	Others
2020_04	S	316	1.7455	0.902045	Others
2020_04	S	317	1.08721	0.944189	Others
2020_04	S	318	1.4254	0.932683	Others
2020_04	S	319	2.10013	0.853107	Others
2020_04	S	320	50.3278	0.0563505	Others
2020_04	S	321	48.1765	0.100455	Others
2020_04	S	322	36.5735	0.0508289	Others
2020_04	S	323	4.96517	0.704493	Others
2020_04	S	324	11.5818	0.654256	Others
2020_04	S	325	36.1606	0.0641873	Others
2020_04	S	326	3.05638	0.781157	Others
2020_04	S	327	1.90136	0.871985	Others
2020_04	S	328	25.8945	0.327375	Others
2020_04	S	329	25.3841	0.384475	Others
2020_04	S	330	5.76169	0.717189	Others
2020_04	S	331	30.3523	0.327587	Others
2020_04	S	332	23.575	0.348386	Others
2020_04	S	333	19.9412	0.402853	Others
2020_04	S	334	16.2757	0.537933	Others
2020_04	S	335	50.7832	0.0491048	Others
2020_04	S	336	8.72833	0.609084	Others
2020_04	S	337	48.3739	0.0742012	Others
2020_04	S	338	0.879005	0.963251	Others
2020_04	S	339	9.19552	0.660928	Omicron
2020_04	S	340	7.52422	0.715099	Others
2020_04	S	341	52.1697	0.0365816	Others
2020_04	S	342	5.74097	0.708751	Others
2020_04	S	343	7.92435	0.686649	Others
2020_04	S	344	3.60076	0.755781	Others
2020_04	S	345	12.156	0.535045	Others
2020_04	S	346	19.8207	0.387525	Omicron
2020_04	S	347	1.02056	0.944849	Others
2020_04	S	348	19.1761	0.504385	Others
2020_04	S	349	8.93921	0.649752	Others
2020_04	S	350	2.44803	0.873842	Others
2020_04	S	351	1.37279	0.916324	Others
2020_04	S	352	19.8962	0.486162	Others
2020_04	S	353	3.74573	0.741217	Others
2020_04	S	354	1.24729	0.924863	Others
2020_04	S	355	7.54597	0.737986	Others
2020_04	S	356	0.887401	0.947342	Others
2020_04	S	357	1.06882	0.938224	Others
2020_04	S	358	0.497021	0.972577	Others
2020_04	S	359	1.10641	0.929566	Others
2020_04	S	360	0.719093	0.958028	Others
2020_04	S	361	0.878948	0.960383	Others
2020_04	S	362	4.28712	0.831543	Others
2020_04	S	363	1.68692	0.88403	Others
2020_04	S	364	0.500139	0.976204	Others
2020_04	S	365	0.60327	0.964087	Others
2020_04	S	366	1.24021	0.914261	Others
2020_04	S	367	3.68539	0.820227	Others
2020_04	S	368	0.701088	0.954389	Others
2020_04	S	369	2.08687	0.903471	Others
2020_04	S	370	0.779248	0.95765	Others
2020_04	S	371	3.04071	0.857929	Omicron
2020_04	S	372	49.428	0.0836704	Others
2020_04	S	373	14.1723	0.600696	Omicron
2020_04	S	374	0.507926	0.969303	Others
2020_04	S	375	0.950025	0.935018	Omicron
2020_04	S	376	0.902511	0.940526	Omicron
2020_04	S	377	0.259392	0.984456	Others
2020_04	S	378	0.244594	0.985369	Others
2020_04	S	379	1.21004	0.946587	Others
2020_04	S	380	0.272438	0.978192	Others
2020_04	S	381	1.08615	0.917226	Others
2020_04	S	382	1.25142	0.926276	Others
2020_04	S	383	1.66374	0.909576	Others
2020_04	S	384	26.562	0.1629	Others
2020_04	S	385	0.645067	0.960452	Others
2020_04	S	386	0.508313	0.970632	Others
2020_04	S	387	0.437593	0.97248	Others
2020_04	S	388	0.123922	0.984897	Others
2020_04	S	389	0.570512	0.963787	Others
2020_04	S	390	29.4474	0.37326	Others
2020_04	S	391	0.542323	0.958373	Others
2020_04	S	392	2.92253	0.871067	Others
2020_04	S	393	2.05444	0.904521	Others
2020_04	S	394	0.102375	0.991269	Others
2020_04	S	395	1.02965	0.940325	Others
2020_04	S	396	0.330446	0.982032	Others
2020_04	S	397	1.15159	0.92253	Others
2020_04	S	398	1.9861	0.89427	Others
2020_04	S	399	27.5097	0.400725	Others
2020_04	S	400	1.05419	0.937982	Others
2020_04	S	401	7.37534	0.701908	Others
2020_04	S	402	0.783564	0.956138	Others
2020_04	S	403	7.9359	0.752122	Others
2020_04	S	404	15.1323	0.561496	Others
2020_04	S	405	11.0131	0.672186	Omicron
2020_04	S	406	0.77297	0.961712	Others
2020_04	S	407	1.65001	0.916857	Others
2020_04	S	408	52.641	0.0269038	Omicron
2020_04	S	409	3.21931	0.850403	Others
2020_04	S	410	0.398316	0.985766	Others
2020_04	S	411	7.37041	0.658337	Others
2020_04	S	412	3.808	0.785591	Others
2020_04	S	413	4.88439	0.732307	Others
2020_04	S	414	51.8073	0.0376024	Others
2020_04	S	415	1.91471	0.903032	Others
2020_04	S	416	6.8579	0.695399	Others
2020_04	S	417	52.4666	0.0336247	Omicron
2020_04	S	418	4.88322	0.795236	Others
2020_04	S	419	5.62006	0.636527	Others
2020_04	S	420	1.84572	0.837753	Others
2020_04	S	421	11.6011	0.585269	Others
2020_04	S	422	1.58474	0.905683	Others
2020_04	S	423	3.54035	0.846627	Others
2020_04	S	424	4.70359	0.824196	Others
2020_04	S	425	2.33344	0.882807	Others
2020_04	S	426	4.53179	0.785108	Others
2020_04	S	427	2.51334	0.880826	Others
2020_04	S	428	4.12465	0.815149	Others
2020_04	S	429	2.71532	0.844491	Others
2020_04	S	430	37.9967	0.233528	Others
2020_04	S	431	1.79171	0.8855	Others
2020_04	S	432	13.4959	0.508719	Others
2020_04	S	433	4.37254	0.756173	Others
2020_04	S	434	47.528	0.0939968	Others
2020_04	S	435	3.28039	0.830254	Others
2020_04	S	436	24.8658	0.363754	Others
2020_04	S	437	13.3558	0.50915	Others
2020_04	S	438	9.79551	0.598721	Others
2020_04	S	439	23.8159	0.0354276	Others
2020_04	S	440	18.5023	0.439391	Omicron
2020_04	S	441	3.70591	0.773694	Others
2020_04	S	442	5.42365	0.741068	Others
2020_04	S	443	15.7294	0.461319	Others
2020_04	S	444	47.1987	0.0731748	Omicron
2020_04	S	445	49.0201	0.0618621	Others
2020_04	S	446	32.2482	0.102026	Omicron
2020_04	S	447	6.7037	0.649055	Others
2020_04	S	448	1.63681	0.923614	Others
2020_04	S	449	10.154	0.636644	Others
2020_04	S	450	7.80983	0.656477	Others
2020_04	S	451	9.06318	0.578833	Others
2020_04	S	452	5.75105	0.733612	Shared
2020_04	S	453	12.364	0.532361	Others
2020_04	S	454	2.68611	0.84272	Others
2020_04	S	455	1.6102	0.913271	Others
2020_04	S	456	5.7336	0.788124	Others
2020_04	S	457	3.91874	0.789717	Others
2020_04	S	458	5.21444	0.749287	Others
2020_04	S	459	6.02723	0.732786	Others
2020_04	S	460	2.35447	0.873821	Omicron
2020_04	S	461	19.9094	0.484292	Others
2020_04	S	462	1.48919	0.930467	Others
2020_04	S	463	34.2454	0.287598	Others
2020_04	S	464	1.45153	0.925401	Others
2020_04	S	465	3.56496	0.829851	Others
2020_04	S	466	8.09527	0.671956	Others
2020_04	S	467	9.17234	0.72306	Others
2020_04	S	468	45.9121	0.126322	Others
2020_04	S	469	45.8478	0.136093	Others
2020_04	S	470	1.82763	0.895649	Others
2020_04	S	471	3.06948	0.840621	Others
2020_04	S	472	3.22492	0.832026	Others
2020_04	S	473	1.4839	0.921431	Others
2020_04	S	474	3.04396	0.830254	Others
2020_04	S	475	6.1824	0.742475	Others
2020_04	S	476	3.94452	0.75266	Others
2020_04	S	477	27.2682	0.209	Omicron
2020_04	S	478	11.2884	0.0786029	Shared
2020_04	S	479	2.04839	0.886355	Others
2020_04	S	480	2.50527	0.883806	Others
2020_04	S	481	0.811399	0.962834	Others
2020_04	S	482	3.90184	0.776715	Others
2020_04	S	483	47.7878	0.101167	Others
2020_04	S	484	5.21615	0.794122	Omicron
2020_04	S	485	2.03713	0.90381	Others
2020_04	S	486	1.0784	0.936952	Omicron
2020_04	S	487	0.817387	0.960123	Others
2020_04	S	488	1.81696	0.902027	Others
2020_04	S	489	0.696433	0.966146	Others
2020_04	S	490	20.2389	0.209106	Others
2020_04	S	491	4.65985	0.73643	Others
2020_04	S	492	1.53806	0.91129	Others
2020_04	S	493	7.62798	0.722945	Omicron
2020_04	S	494	48.7916	0.0851599	Others
2020_04	S	495	4.52819	0.760343	Others
2020_04	S	496	3.84709	0.820487	Omicron
2020_04	S	497	2.75898	0.858872	Others
2020_04	S	498	3.58092	0.831226	Omicron
2020_04	S	499	7.53372	0.58836	Others
2020_04	S	500	8.00169	0.652501	Others
2020_04	S	501	0.963582	0.957115	Shared
2020_04	S	502	1.51405	0.915927	Others
2020_04	S	503	6.94741	0.685252	Others
2020_04	S	504	9.55797	0.627775	Others
2020_04	S	505	3.79309	0.822271	Omicron
2020_04	S	506	2.81171	0.861811	Others
2020_04	S	507	17.5232	0.438485	Others
2020_04	S	508	8.05706	0.626373	Others
2020_04	S	509	4.64318	0.751509	Others
2020_04	S	510	5.66951	0.74946	Others
2020_04	S	511	4.69852	0.777606	Others
2020_04	S	512	4.3593	0.779716	Others
2020_04	S	513	6.07864	0.633305	Others
2020_04	S	514	9.3869	0.59797	Others
2020_04	S	515	4.57631	0.756191	Others
2020_04	S	516	3.57571	0.798447	Others
2020_04	S	517	11.9602	0.592239	Others
2020_04	S	518	14.0412	0.572347	Others
2020_04	S	519	7.77078	0.645887	Others
2020_04	S	520	41.7511	0.0505845	Others
2020_04	S	521	2.63487	0.815094	Others
2020_04	S	522	25.9354	0.204805	Others
2020_04	S	523	46.3753	0.100879	Others
2020_04	S	524	7.29233	0.719697	Others
2020_04	S	525	4.29946	0.768608	Others
2020_04	S	526	12.039	0.623615	Others
2020_04	S	527	4.29166	0.729238	Others
2020_04	S	528	19.2642	0.451942	Others
2020_04	S	529	21.7455	0.0371892	Others
2020_04	S	530	1.78757	0.889303	Others
2020_04	S	531	8.66967	0.644416	Others
2020_04	S	532	5.08891	0.734891	Others
2020_04	S	533	30.1035	0.243464	Others
2020_04	S	534	6.13567	0.688093	Others
2020_04	S	535	3.64825	0.781031	Others
2020_04	S	536	3.3722	0.838031	Others
2020_04	S	537	4.10759	0.800695	Others
2020_04	S	538	10.4266	0.609273	Others
2020_04	S	539	3.21625	0.796832	Others
2020_04	S	540	20.9276	0.444556	Others
2020_04	S	541	2.63713	0.847696	Others
2020_04	S	542	1.40021	0.90374	Others
2020_04	S	543	3.53955	0.851439	Others
2020_04	S	544	1.97909	0.889538	Others
2020_04	S	545	2.88057	0.82082	Others
2020_04	S	546	11.3228	0.669192	Others
2020_04	S	547	37.0459	0.0283707	Omicron
2020_04	S	548	2.4292	0.733969	Others
2020_04	S	549	2.34362	0.767754	Others
2020_04	S	550	7.6744	0.651875	Others
2020_04	S	551	4.10907	0.795192	Others
2020_04	S	552	2.39002	0.878764	Others
2020_04	S	553	7.85325	0.702954	Others
2020_04	S	554	2.26705	0.841946	Others
2020_04	S	555	1.80952	0.886927	Others
2020_04	S	556	1.05795	0.93466	Others
2020_04	S	557	9.27256	0.669045	Others
2020_04	S	558	1.01334	0.939159	Others
2020_04	S	559	1.62906	0.91737	Others
2020_04	S	560	8.08023	0.744277	Others
2020_04	S	561	1.16885	0.925356	Others
2020_04	S	562	1.09183	0.935031	Others
2020_04	S	563	8.24861	0.691444	Others
2020_04	S	564	0.962727	0.939525	Others
2020_04	S	565	0.540982	0.96329	Others
2020_04	S	566	1.45404	0.863536	Others
2020_04	S	567	0.917488	0.938719	Others
2020_04	S	568	0.856412	0.940845	Others
2020_04	S	569	0.601895	0.966012	Others
2020_04	S	570	28.7895	0.0992741	Alpha
2020_04	S	571	1.0326	0.931434	Others
2020_04	S	572	1.33528	0.91916	Others
2020_04	S	573	9.3221	0.69423	Others
2020_04	S	574	42.4611	0.138383	Others
2020_04	S	575	8.90163	0.724347	Others
2020_04	S	576	16.246	0.475147	Others
2020_04	S	577	5.43101	0.769431	Others
2020_04	S	578	3.3792	0.826637	Others
2020_04	S	579	1.05401	0.930716	Others
2020_04	S	580	16.5665	0.572785	Others
2020_04	S	581	0.859855	0.938116	Others
2020_04	S	582	0.684222	0.952969	Others
2020_04	S	583	25.3395	0.0691367	Others
2020_04	S	584	0.392135	0.964516	Others
2020_04	S	585	46.9842	0.115319	Others
2020_04	S	586	0.675833	0.954823	Others
2020_04	S	587	0.596889	0.960053	Others
2020_04	S	588	7.08218	0.743358	Others
2020_04	S	589	1.16188	0.923219	Others
2020_04	S	590	0.569754	0.961417	Others
2020_04	S	591	39.8249	0.196434	Others
2020_04	S	592	0.356249	0.973438	Others
2020_04	S	593	4.12292	0.813364	Others
2020_04	S	594	1.74926	0.880502	Others
2020_04	S	595	1.27072	0.911688	Others
2020_04	S	596	5.99764	0.773376	Others
2020_04	S	597	1.17977	0.918133	Others
2020_04	S	598	0.829867	0.947327	Others
2020_04	S	599	0.595775	0.962946	Others
2020_04	S	600	6.96336	0.660984	Others
2020_04	S	601	1.10298	0.921231	Others
2020_04	S	602	0.907918	0.946693	Others
2020_04	S	603	0.725976	0.958366	Others
2020_04	S	604	1.83752	0.903774	Others
2020_04	S	605	2.23007	0.891877	Others
2020_04	S	606	0.719231	0.959884	Others
2020_04	S	607	1.96009	0.899378	Others
2020_04	S	608	0.789405	0.952187	Others
2020_04	S	609	1.88055	0.851447	Others
2020_04	S	610	2.31181	0.877584	Others
2020_04	S	611	1.88761	0.898363	Others
2020_04	S	612	1.08561	0.937412	Others
2020_04	S	613	25.6477	0.0522553	Others
2020_04	S	614	-2.31894	0.384128	Shared
2020_04	S	615	37.6301	0.02326	Others
2020_04	S	616	1.97091	0.89085	Others
2020_04	S	617	5.09141	0.765057	Others
2020_04	S	618	12.3036	0.565688	Others
2020_04	S	619	3.31019	0.813282	Others
2020_04	S	620	22.4186	0.323632	Others
2020_04	S	621	23.6564	0.434532	Others
2020_04	S	622	16.0955	0.0455218	Others
2020_04	S	623	36.9571	0.03651	Others
2020_04	S	624	1.36374	0.916313	Others
2020_04	S	625	12.7293	0.57665	Others
2020_04	S	626	19.3184	0.325635	Others
2020_04	S	627	25.6323	0.330737	Others
2020_04	S	628	8.1055	0.701636	Others
2020_04	S	629	45.9186	0.116895	Others
2020_04	S	630	16.3449	0.479388	Others
2020_04	S	631	30.8666	0.0250995	Others
2020_04	S	632	11.5633	0.5649	Others
2020_04	S	633	4.58309	0.793763	Others
2020_04	S	634	4.29643	0.783632	Others
2020_04	S	635	13.6778	0.492347	Others
2020_04	S	636	9.55314	0.676164	Others
2020_04	S	637	16.8462	0.51144	Others
2020_04	S	638	4.1301	0.796543	Others
2020_04	S	639	51.9819	0.027653	Others
2020_04	S	640	49.0406	0.0554963	Others
2020_04	S	641	2.72851	0.855273	Others
2020_04	S	642	6.99874	0.675046	Others
2020_04	S	643	52.1987	0.0190488	Others
2020_04	S	644	11.5177	0.501387	Others
2020_04	S	645	16.0353	0.473199	Others
2020_04	S	646	10.556	0.576621	Others
2020_04	S	647	47.0151	0.041639	Others
2020_04	S	648	30.4691	0.1837	Others
2020_04	S	649	1.85862	0.894254	Others
2020_04	S	650	6.04587	0.73598	Others
2020_04	S	651	14.9268	0.584014	Others
2020_04	S	652	11.8351	0.563063	Others
2020_04	S	653	14.2058	0.413065	Others
2020_04	S	654	39.4938	0.0496541	Others
2020_04	S	655	26.5476	0.0347051	Omicron
2020_04	S	656	5.45072	0.676172	Others
2020_04	S	657	2.31544	0.870157	Others
2020_04	S	658	1.80231	0.893603	Others
2020_04	S	659	11.6975	0.593334	Others
2020_04	S	660	27.0108	0.33298	Others
2020_04	S	661	7.95895	0.609297	Others
2020_04	S	662	7.34486	0.593939	Others
2020_04	S	663	43.0121	0.171984	Others
2020_04	S	664	42.523	0.137304	Others
2020_04	S	665	2.58813	0.8577	Others
2020_04	S	666	0.528641	0.977162	Others
2020_04	S	667	4.55698	0.757384	Others
2020_04	S	668	28.8882	0.324161	Others
2020_04	S	669	9.34242	0.488189	Others
2020_04	S	670	0.755926	0.963953	Others
2020_04	S	671	3.51743	0.850764	Others
2020_04	S	672	16.7463	0.405202	Others
2020_04	S	673	1.54525	0.913606	Others
2020_04	S	674	1.1384	0.929596	Others
2020_04	S	675	19.3575	0.0609597	Others
2020_04	S	676	3.83417	0.809781	Others
2020_04	S	677	41.1141	0.0649936	Others
2020_04	S	678	2.93919	0.827446	Others
2020_04	S	679	0.869567	0.954518	Omicron
2020_04	S	680	10.3141	0.608349	Others
2020_04	S	681	32.8646	0.308477	Shared
2020_04	S	682	18.719	0.412971	Others
2020_04	S	683	20.0658	0.409922	Others
2020_04	S	684	14.789	0.416246	Others
2020_04	S	685	13.0797	0.561339	Others
2020_04	S	686	0.510724	0.971441	Others
2020_04	S	687	18.0184	0.521791	Others
2020_04	S	688	5.47724	0.763772	Others
2020_04	S	689	1.7391	0.914361	Others
2020_04	S	690	1.61938	0.905215	Others
2020_04	S	691	11.313	0.635613	Others
2020_04	S	692	1.01907	0.944981	Others
2020_04	S	693	0.37994	0.977397	Others
2020_04	S	694	15.2261	0.463712	Others
2020_04	S	695	0.738393	0.961366	Others
2020_04	S	696	17.3698	0.465311	Others
2020_04	S	697	3.41004	0.831406	Others
2020_04	S	698	52.2479	0.0390954	Others
2020_04	S	699	3.82051	0.850394	Others
2020_04	S	700	8.58168	0.657479	Others
2020_04	S	701	3.95683	0.819648	Others
2020_04	S	702	9.68557	0.693212	Others
2020_04	S	703	0.852722	0.950839	Others
2020_04	S	704	5.23167	0.768963	Others
2020_04	S	705	0.827511	0.950663	Others
2020_04	S	706	3.94452	0.801868	Others
2020_04	S	707	2.9029	0.878464	Others
2020_04	S	708	3.1212	0.843258	Others
2020_04	S	709	0.595001	0.967122	Others
2020_04	S	710	0.869844	0.954275	Others
2020_04	S	711	5.24875	0.791462	Others
2020_04	S	712	0.551165	0.971809	Others
2020_04	S	713	1.13254	0.918309	Others
2020_04	S	714	2.59989	0.886977	Others
2020_04	S	715	3.19566	0.818101	Others
2020_04	S	716	36.1523	0.0506826	Alpha
2020_04	S	717	16.9629	0.542289	Others
2020_04	S	718	22.3459	0.468701	Others
2020_04	S	719	37.3767	0.0336894	Others
2020_04	S	720	2.09041	0.897042	Others
2020_04	S	721	24.1434	0.395742	Others
2020_04	S	722	12.9393	0.612454	Others
2020_04	S	723	9.92658	0.610514	Others
2020_04	S	724	8.48213	0.70609	Others
2020_04	S	725	6.69527	0.735652	Others
[truncated: 41,317 more rows]

## Sheet: Supplementary Table S5
Month	Gene	Location on genome	Average variation frequency	W value	Variant
2020_03	S	1	0.0238785	0.923042	Others
2020_03	S	2	0.0142281	0.663886	Others
2020_03	S	3	0.0128345	0.841218	Others
2020_03	S	4	0.00996027	0.932566	Others
2020_03	S	5	0.0220498	0.122975	Others
2020_03	S	6	0.00756255	0.817784	Others
2020_03	S	7	0.00508283	0.896543	Others
2020_03	S	8	0.00933953	0.857096	Others
2020_03	S	9	0.00606147	0.599741	Others
2020_03	S	10	0.0139906	0.848604	Others
2020_03	S	11	0.00348034	0.714654	Others
2020_03	S	12	0.006994	0.945389	Others
2020_03	S	13	0.00447175	0.374275	Others
2020_03	S	14	0.00698611	0.289567	Others
2020_03	S	15	0.0034755	0.845287	Others
2020_03	S	16	0.00498386	0.611582	Others
2020_03	S	17	0.00564396	0.847539	Others
2020_03	S	18	0.00350622	0.371165	Others
2020_03	S	19	0.00390526	0.610954	Shared
2020_03	S	20	0.00557412	0.843307	Others
2020_03	S	21	0.0112271	0.067479	Others
2020_03	S	22	0.00412988	0.483214	Others
2020_03	S	23	0.00636636	0.546725	Others
2020_03	S	24	0.00484512	0.572229	Others
2020_03	S	25	0.0028486	0.843339	Omicron
2020_03	S	26	0.00343486	0.401485	Omicron
2020_03	S	27	0.00543827	0.0409359	Omicron
2020_03	S	28	0.00431701	0.744689	Others
2020_03	S	29	0.00380063	0.565853	Others
2020_03	S	30	0.00778208	0.615915	Others
2020_03	S	31	0.0032802	0.64881	Others
2020_03	S	32	0.00271429	0.534278	Others
2020_03	S	33	0.00422381	0.0299083	Others
2020_03	S	34	0.00353266	0.340994	Others
2020_03	S	35	0.0042337	0.739023	Others
2020_03	S	36	0.00193305	0.147886	Others
2020_03	S	37	0.00302477	0.69525	Others
2020_03	S	38	0.00371798	0.891056	Others
2020_03	S	39	0.00249247	0.782118	Others
2020_03	S	40	0.00343404	0.57143	Others
2020_03	S	41	0.00209701	0.484432	Others
2020_03	S	42	0.00256505	0.297902	Others
2020_03	S	43	0.00300258	0.646934	Others
2020_03	S	44	0.0027713	0.0863454	Others
2020_03	S	45	0.00217182	0.856517	Others
2020_03	S	46	0.00230557	0.879546	Others
2020_03	S	47	0.00229055	0.790843	Others
2020_03	S	48	0.00256739	0.497725	Others
2020_03	S	49	0.0043063	0.0226245	Others
2020_03	S	50	0.00473332	0.0282257	Others
2020_03	S	51	0.00273083	0.0155654	Others
2020_03	S	52	0.00460919	0.0298862	Others
2020_03	S	53	0.00483853	0.801467	Others
2020_03	S	54	0.0109544	0.0529123	Others
2020_03	S	55	0.00811511	0.897108	Others
2020_03	S	56	0.00435729	0.890681	Others
2020_03	S	57	0.00940754	0.542318	Others
2020_03	S	58	0.00504501	0.46873	Others
2020_03	S	59	0.00400914	0.186438	Others
2020_03	S	60	0.00547319	0.269798	Others
2020_03	S	61	0.0068212	0.887662	Others
2020_03	S	62	0.00536344	0.561216	Others
2020_03	S	63	0.00504579	0.943514	Others
2020_03	S	64	0.00754487	0.368688	Others
2020_03	S	65	0.00515705	0.979532	Others
2020_03	S	66	0.00827369	0.675412	Others
2020_03	S	67	0.00577151	0.801705	Omicron
2020_03	S	68	0.00705534	0.837584	Others
2020_03	S	69	0.0072966	0.0456037	Omicron
2020_03	S	70	0.00735013	0.843607	Shared
2020_03	S	71	0.00474393	0.388452	Others
2020_03	S	72	0.00527297	0.342739	Others
2020_03	S	73	0.00202898	0.774646	Others
2020_03	S	74	0.00542973	0.172451	Others
2020_03	S	75	0.00851958	0.474969	Others
2020_03	S	76	0.00834539	0.150151	Others
2020_03	S	77	0.0132995	0.657087	Others
2020_03	S	78	0.00959134	0.622089	Others
2020_03	S	79	0.0139291	0.847593	Others
2020_03	S	80	0.00912146	0.0624584	Others
2020_03	S	81	0.0121637	0.626272	Others
2020_03	S	82	0.0141935	0.562102	Others
2020_03	S	83	0.006341	0.855607	Others
2020_03	S	84	0.00866714	0.896051	Others
2020_03	S	85	0.00999168	0.747413	Others
2020_03	S	86	0.013134	0.857002	Others
2020_03	S	87	0.0200014	0.847289	Others
2020_03	S	88	0.0261872	0.856616	Others
2020_03	S	89	0.0144657	0.923887	Others
2020_03	S	90	0.0109832	0.0600154	Others
2020_03	S	91	0.0122746	0.69266	Others
2020_03	S	92	0.0191774	0.891988	Others
2020_03	S	93	0.017394	0.713106	Others
2020_03	S	94	0.013301	0.770678	Others
2020_03	S	95	0.0105956	0.446309	Shared
2020_03	S	96	0.0161488	0.725287	Others
2020_03	S	97	0.021954	0.858545	Others
2020_03	S	98	0.0111197	0.558724	Others
2020_03	S	99	0.0103757	0.62778	Others
2020_03	S	100	0.010609	0.0722069	Others
2020_03	S	101	0.00714705	0.537807	Others
2020_03	S	102	0.0157495	0.857266	Others
2020_03	S	103	0.0133857	0.604064	Others
2020_03	S	104	0.0208835	0.666127	Others
2020_03	S	105	0.0165186	0.561924	Others
2020_03	S	106	0.0109861	0.858374	Others
2020_03	S	107	0.0134781	0.811409	Others
2020_03	S	108	0.00619762	0.491793	Others
2020_03	S	109	0.00926577	0.52168	Others
2020_03	S	110	0.0272698	0.902888	Others
2020_03	S	111	0.0113925	0.687869	Others
2020_03	S	112	0.00463018	0.881217	Others
2020_03	S	113	0.0127547	0.899293	Others
2020_03	S	114	0.00371182	0.864008	Others
2020_03	S	115	0.00777353	0.624723	Others
2020_03	S	116	0.00446622	0.309023	Others
2020_03	S	117	0.0058985	0.756099	Others
2020_03	S	118	0.00641155	0.65303	Others
2020_03	S	119	0.00704549	0.631493	Others
2020_03	S	120	0.00618179	0.804955	Others
2020_03	S	121	0.00423353	0.84804	Others
2020_03	S	122	0.00928769	0.50284	Others
2020_03	S	123	0.0090866	0.95927	Others
2020_03	S	124	0.00491417	0.675055	Others
2020_03	S	125	0.014951	0.838165	Others
2020_03	S	126	0.00571886	0.306541	Others
2020_03	S	127	0.00412288	0.615452	Others
2020_03	S	128	0.00386417	0.81583	Others
2020_03	S	129	0.00356784	0.340287	Others
2020_03	S	130	0.00259728	0.193382	Others
2020_03	S	131	0.00497895	0.591663	Others
2020_03	S	132	0.00545971	0.903183	Others
2020_03	S	133	0.00392543	0.414609	Others
2020_03	S	134	0.00564528	0.39239	Others
2020_03	S	135	0.00260123	0.351926	Others
2020_03	S	136	0.00380023	0.763022	Others
2020_03	S	137	0.00356702	0.472845	Others
2020_03	S	138	0.00333143	0.0191665	Others
2020_03	S	139	0.00243934	0.15336	Others
2020_03	S	140	0.00307363	0.316842	Others
2020_03	S	141	0.00362694	0.17879	Others
2020_03	S	142	0.00445477	0.0311595	Shared
2020_03	S	143	0.00327376	0.368055	Others
2020_03	S	144	0.00302299	0.0242955	Others
2020_03	S	145	0.00232618	0.875168	Others
2020_03	S	146	0.00294385	0.674088	Others
2020_03	S	147	0.00205907	0.86872	Others
2020_03	S	148	0.00266426	0.675616	Others
2020_03	S	149	0.00264771	0.889142	Others
2020_03	S	150	0.00438751	0.0269907	Others
2020_03	S	151	0.00605485	0.47626	Others
2020_03	S	152	0.003625	0.542694	Others
2020_03	S	153	0.00557522	0.0346161	Others
2020_03	S	154	0.00520183	0.701871	Others
2020_03	S	155	0.00314044	0.333906	Others
2020_03	S	156	0.00285603	0.245186	Others
2020_03	S	157	0.00300925	0.664779	Delta
2020_03	S	158	0.00339178	0.650891	Delta
2020_03	S	159	0.00186413	0.538635	Others
2020_03	S	160	0.00202767	0.490354	Others
2020_03	S	161	0.00356794	0.401626	Others
2020_03	S	162	0.00418823	0.293017	Others
2020_03	S	163	0.00405619	0.876636	Others
2020_03	S	164	0.0102614	0.927432	Others
2020_03	S	165	0.00753048	0.896713	Others
2020_03	S	166	0.00737716	0.931911	Others
2020_03	S	167	0.0044072	0.797283	Others
2020_03	S	168	0.0114448	0.710386	Others
2020_03	S	169	0.00629585	0.918619	Others
2020_03	S	170	0.00457155	0.872727	Others
2020_03	S	171	0.0032304	0.156598	Others
2020_03	S	172	0.0024841	0.479075	Others
2020_03	S	173	0.00504445	0.466465	Others
2020_03	S	174	0.00487454	0.693421	Others
2020_03	S	175	0.0136761	0.962022	Others
2020_03	S	176	0.00906186	0.0501812	Others
2020_03	S	177	0.0096414	0.060262	Others
2020_03	S	178	0.00691905	0.0457013	Others
2020_03	S	179	0.0108619	0.884469	Others
2020_03	S	180	0.0149401	0.792997	Others
2020_03	S	181	0.00688704	0.0797295	Others
2020_03	S	182	0.030058	0.929038	Others
2020_03	S	183	0.0119671	0.670278	Others
2020_03	S	184	0.00517253	0.817191	Others
2020_03	S	185	0.0219923	0.886893	Others
2020_03	S	186	0.00954489	0.853817	Others
2020_03	S	187	0.0102367	0.876057	Others
2020_03	S	188	0.0140733	0.866015	Others
2020_03	S	189	0.0112784	0.831405	Others
2020_03	S	190	0.0162549	0.933145	Others
2020_03	S	191	0.0500853	0.951553	Others
2020_03	S	192	0.0169609	0.807716	Others
2020_03	S	193	0.00964205	0.893059	Others
2020_03	S	194	0.0137575	0.901053	Others
2020_03	S	195	0.020457	0.876119	Others
2020_03	S	196	0.0283109	0.936148	Others
2020_03	S	197	0.0311934	0.943812	Others
2020_03	S	198	0.0404392	0.949407	Others
2020_03	S	199	0.0178556	0.868216	Others
2020_03	S	200	0.0104731	0.893588	Others
2020_03	S	201	0.0105635	0.854294	Others
2020_03	S	202	0.0181286	0.910441	Others
2020_03	S	203	0.011665	0.478807	Others
2020_03	S	204	0.0161939	0.90483	Others
2020_03	S	205	0.0161862	0.834174	Others
2020_03	S	206	0.0098875	0.855944	Others
2020_03	S	207	0.00670969	0.852104	Others
2020_03	S	208	0.00522362	0.692747	Others
2020_03	S	209	0.0172358	0.935653	Others
2020_03	S	210	0.00632428	0.879903	Others
2020_03	S	211	0.00956309	0.875286	Omicron
2020_03	S	212	0.00808245	0.914582	Omicron
2020_03	S	213	0.00419855	0.682881	Omicron
2020_03	S	214	0.0162567	0.0889776	Others
2020_03	S	215	0.0100133	0.935596	Others
2020_03	S	216	0.00383736	0.439061	Others
2020_03	S	217	0.00487567	0.837854	Others
2020_03	S	218	0.0139009	0.726827	Others
2020_03	S	219	0.0083331	0.871309	Others
2020_03	S	220	0.00316228	0.866143	Others
2020_03	S	221	0.00264559	0.626334	Others
2020_03	S	222	0.00769875	0.127402	Others
2020_03	S	223	0.00473075	0.872199	Others
2020_03	S	224	0.0057817	0.936457	Others
2020_03	S	225	0.00453991	0.957516	Others
2020_03	S	226	0.00472433	0.783372	Others
2020_03	S	227	0.004506	0.0257181	Others
2020_03	S	228	0.00585464	0.895437	Others
2020_03	S	229	0.00312307	0.778798	Others
2020_03	S	230	0.00479345	0.904959	Others
2020_03	S	231	0.00387536	0.949568	Others
2020_03	S	232	0.00492892	0.944029	Others
2020_03	S	233	0.00308469	0.708189	Others
2020_03	S	234	0.00330819	0.809704	Others
2020_03	S	235	0.00277955	0.870823	Others
2020_03	S	236	0.0034036	0.928848	Others
2020_03	S	237	0.00589916	0.879295	Others
2020_03	S	238	0.00130784	0.770889	Others
2020_03	S	239	0.00385035	0.0242292	Others
2020_03	S	240	0.00298576	0.360651	Others
2020_03	S	241	0.00276503	0.848068	Others
2020_03	S	242	0.00297725	0.879875	Others
2020_03	S	243	0.00360513	0.182413	Others
2020_03	S	244	0.00240736	0.645478	Others
2020_03	S	245	0.00424027	0.0282715	Others
2020_03	S	246	0.0053615	0.0267112	Others
2020_03	S	247	0.00391925	0.368029	Others
2020_03	S	248	0.00272746	0.719352	Others
2020_03	S	249	0.0017207	0.730817	Others
2020_03	S	250	0.0015273	0.756486	Others
2020_03	S	251	0.00180533	0.665721	Others
2020_03	S	252	0.00224805	0.170933	Others
2020_03	S	253	0.00188982	0.349859	Others
2020_03	S	254	0.00531616	0.0362463	Others
2020_03	S	255	0.0043303	0.0382453	Others
2020_03	S	256	0.00292348	0.577081	Others
2020_03	S	257	0.00316854	0.438675	Others
2020_03	S	258	0.00523127	0.0566267	Others
2020_03	S	259	0.00185643	0.296885	Others
2020_03	S	260	0.00399959	0.560293	Others
2020_03	S	261	0.00318864	0.0843195	Others
2020_03	S	262	0.00319502	0.784762	Others
2020_03	S	263	0.00404258	0.729967	Others
2020_03	S	264	0.00397122	0.448049	Others
2020_03	S	265	0.016925	0.957508	Others
2020_03	S	266	0.010396	0.891471	Others
2020_03	S	267	0.00392578	0.711598	Others
2020_03	S	268	0.00271404	0.69957	Others
2020_03	S	269	0.00326652	0.756849	Others
2020_03	S	270	0.00343009	0.489666	Others
2020_03	S	271	0.00781687	0.935396	Others
2020_03	S	272	0.00742335	0.927228	Others
2020_03	S	273	0.00553067	0.863048	Others
2020_03	S	274	0.00205874	0.283465	Others
2020_03	S	275	0.00677936	0.905668	Others
2020_03	S	276	0.00417	0.537723	Others
2020_03	S	277	0.0105408	0.917875	Others
2020_03	S	278	0.00745006	0.860273	Others
2020_03	S	279	0.00554583	0.850312	Others
2020_03	S	280	0.00871735	0.93386	Others
2020_03	S	281	0.00800287	0.88657	Others
2020_03	S	282	0.00988156	0.911651	Others
2020_03	S	283	0.00955146	0.933002	Others
2020_03	S	284	0.0149611	0.951666	Others
2020_03	S	285	0.00824671	0.924105	Others
2020_03	S	286	0.010023	0.920458	Others
2020_03	S	287	0.0143691	0.945372	Others
2020_03	S	288	0.00953655	0.906648	Others
2020_03	S	289	0.0067424	0.729617	Others
2020_03	S	290	0.0134701	0.939068	Others
2020_03	S	291	0.0112442	0.933077	Others
2020_03	S	292	0.00955424	0.846279	Others
2020_03	S	293	0.011167	0.84817	Others
2020_03	S	294	0.014227	0.945091	Others
2020_03	S	295	0.0122721	0.692567	Others
2020_03	S	296	0.00859011	0.801917	Others
2020_03	S	297	0.00942012	0.713295	Others
2020_03	S	298	0.0205915	0.957865	Others
2020_03	S	299	0.00833427	0.931166	Others
2020_03	S	300	0.0375808	0.954306	Others
2020_03	S	301	0.0153893	0.948078	Others
2020_03	S	302	0.0116803	0.953138	Others
2020_03	S	303	0.0189988	0.77139	Others
2020_03	S	304	0.0137843	0.947718	Others
2020_03	S	305	0.0120624	0.959455	Others
2020_03	S	306	0.0166049	0.914298	Others
2020_03	S	307	0.00454985	0.690025	Others
2020_03	S	308	0.00969132	0.0977467	Others
2020_03	S	309	0.00740178	0.86669	Others
2020_03	S	310	0.0113531	0.944406	Others
2020_03	S	311	0.0122453	0.92583	Others
2020_03	S	312	0.00421367	0.821797	Others
2020_03	S	313	0.0135621	0.934802	Others
2020_03	S	314	0.0184144	0.929424	Others
2020_03	S	315	0.00994409	0.917563	Others
2020_03	S	316	0.00806974	0.867842	Others
2020_03	S	317	0.0123529	0.939101	Others
2020_03	S	318	0.0253733	0.944021	Others
2020_03	S	319	0.00376118	0.705132	Others
2020_03	S	320	0.00349166	0.305308	Others
2020_03	S	321	0.00478431	0.887104	Others
2020_03	S	322	0.00349848	0.737869	Others
2020_03	S	323	0.0037416	0.111818	Others
2020_03	S	324	0.00678524	0.918608	Others
2020_03	S	325	0.00605942	0.873798	Others
2020_03	S	326	0.00892397	0.774539	Others
2020_03	S	327	0.00516053	0.732917	Others
2020_03	S	328	0.00201244	0.684317	Others
2020_03	S	329	0.00344452	0.916946	Others
2020_03	S	330	0.00491015	0.474117	Others
2020_03	S	331	0.00343062	0.765382	Others
2020_03	S	332	0.00261098	0.516944	Others
2020_03	S	333	0.00180116	0.718619	Others
2020_03	S	334	0.00467144	0.804726	Others
2020_03	S	335	0.00514223	0.760398	Others
2020_03	S	336	0.00433149	0.750084	Others
2020_03	S	337	0.00482638	0.300182	Others
2020_03	S	338	0.0271005	0.995349	Others
2020_03	S	339	0.00228916	0.68387	Omicron
2020_03	S	340	0.00519974	0.692398	Others
2020_03	S	341	0.00616512	0.0303817	Others
2020_03	S	342	0.00282999	0.454844	Others
2020_03	S	343	0.00435824	0.919186	Others
2020_03	S	344	0.00555967	0.125112	Others
2020_03	S	345	0.00228506	0.866108	Others
2020_03	S	346	0.00271325	0.372741	Omicron
2020_03	S	347	0.00723687	0.978521	Others
2020_03	S	348	0.0039948	0.481221	Others
2020_03	S	349	0.00454373	0.839281	Others
2020_03	S	350	0.00523765	0.423427	Others
2020_03	S	351	0.00527666	0.970527	Others
2020_03	S	352	0.00667734	0.508158	Others
2020_03	S	353	0.00453322	0.671097	Others
2020_03	S	354	0.00624542	0.855377	Others
2020_03	S	355	0.00415325	0.772657	Others
2020_03	S	356	0.00667161	0.704801	Others
2020_03	S	357	0.00398955	0.870323	Others
2020_03	S	358	0.00613828	0.737489	Others
2020_03	S	359	0.00565393	0.908411	Others
2020_03	S	360	0.0146488	0.736277	Others
2020_03	S	361	0.0216041	0.950571	Others
2020_03	S	362	0.00598813	0.676584	Others
2020_03	S	363	0.00829348	0.831336	Others
2020_03	S	364	0.0154476	0.93635	Others
2020_03	S	365	0.00831995	0.73239	Others
2020_03	S	366	0.0104441	0.871913	Others
2020_03	S	367	0.00751123	0.0458432	Others
2020_03	S	368	0.00747147	0.691844	Others
2020_03	S	369	0.00488683	0.813732	Others
2020_03	S	370	0.0116758	0.070653	Others
2020_03	S	371	0.0094197	0.799655	Omicron
2020_03	S	372	0.00758459	0.0528825	Others
2020_03	S	373	0.00832633	0.736584	Omicron
2020_03	S	374	0.0151372	0.79577	Others
2020_03	S	375	0.0085389	0.861279	Omicron
2020_03	S	376	0.014064	0.898961	Omicron
2020_03	S	377	0.0449794	0.917681	Others
2020_03	S	378	0.0405419	0.91672	Others
2020_03	S	379	0.022864	0.94157	Others
2020_03	S	380	0.0305214	0.90874	Others
2020_03	S	381	0.00856728	0.859896	Others
2020_03	S	382	0.0125042	0.896762	Others
2020_03	S	383	0.00773926	0.816337	Others
2020_03	S	384	0.0164484	0.870696	Others
2020_03	S	385	0.0105323	0.795614	Others
2020_03	S	386	0.0206557	0.842363	Others
2020_03	S	387	0.0170391	0.936384	Others
2020_03	S	388	0.0382547	0.951413	Others
2020_03	S	389	0.015766	0.905566	Others
2020_03	S	390	0.0103328	0.790255	Others
2020_03	S	391	0.0176808	0.862242	Others
2020_03	S	392	0.0106535	0.786485	Others
2020_03	S	393	0.0073317	0.678749	Others
2020_03	S	394	0.0524354	0.933974	Others
2020_03	S	395	0.0074947	0.520292	Others
2020_03	S	396	0.0270605	0.924392	Others
2020_03	S	397	0.00767989	0.282582	Others
2020_03	S	398	0.00899443	0.656294	Others
2020_03	S	399	0.00463398	0.710015	Others
2020_03	S	400	0.00539627	0.68902	Others
2020_03	S	401	0.00324103	0.308144	Others
2020_03	S	402	0.00565388	0.600209	Others
2020_03	S	403	0.00501437	0.832719	Others
2020_03	S	404	0.0048867	0.623075	Others
2020_03	S	405	0.005291	0.594164	Omicron
2020_03	S	406	0.00643393	0.597314	Others
2020_03	S	407	0.00535902	0.487901	Others
2020_03	S	408	0.00359364	0.4915	Omicron
2020_03	S	409	0.00674024	0.39005	Others
2020_03	S	410	0.0141655	0.831636	Others
2020_03	S	411	0.00362117	0.319684	Others
2020_03	S	412	0.00278637	0.281666	Others
2020_03	S	413	0.00338465	0.351573	Others
2020_03	S	414	0.00434183	0.409259	Others
2020_03	S	415	0.00315561	0.303111	Others
2020_03	S	416	0.00430057	0.908254	Others
2020_03	S	417	0.0048869	0.663408	Omicron
2020_03	S	418	0.00274671	0.907386	Others
2020_03	S	419	0.00324267	0.553531	Others
2020_03	S	420	0.00352125	0.430092	Others
2020_03	S	421	0.00188963	0.657885	Others
2020_03	S	422	0.00269429	0.791748	Others
2020_03	S	423	0.0028781	0.720124	Others
2020_03	S	424	0.00369674	0.488748	Others
2020_03	S	425	0.00405	0.772367	Others
2020_03	S	426	0.00249364	0.902696	Others
2020_03	S	427	0.00552395	0.463567	Others
2020_03	S	428	0.00378405	0.565464	Others
2020_03	S	429	0.00256486	0.644227	Others
2020_03	S	430	0.00221701	0.854713	Others
2020_03	S	431	0.00292192	0.412137	Others
2020_03	S	432	0.00336185	0.643797	Others
2020_03	S	433	0.00264657	0.768439	Others
2020_03	S	434	0.00174288	0.166022	Others
2020_03	S	435	0.00396802	0.693485	Others
2020_03	S	436	0.00452214	0.674047	Others
2020_03	S	437	0.00223302	0.711594	Others
2020_03	S	438	0.00190914	0.276314	Others
2020_03	S	439	0.0119628	0.0736202	Others
2020_03	S	440	0.00354512	0.786358	Omicron
2020_03	S	441	0.0060772	0.596032	Others
2020_03	S	442	0.00358683	0.593494	Others
2020_03	S	443	0.0031579	0.343272	Others
2020_03	S	444	0.00408149	0.761947	Omicron
2020_03	S	445	0.00539676	0.926949	Others
2020_03	S	446	0.00448386	0.46392	Omicron
2020_03	S	447	0.00269186	0.553707	Others
2020_03	S	448	0.0189916	0.681831	Others
2020_03	S	449	0.00570517	0.395669	Others
2020_03	S	450	0.00478411	0.326226	Others
2020_03	S	451	0.00556146	0.327297	Others
2020_03	S	452	0.0054712	0.920186	Shared
2020_03	S	453	0.00322764	0.891805	Others
2020_03	S	454	0.00847842	0.357285	Others
2020_03	S	455	0.00753032	0.608793	Others
2020_03	S	456	0.00705048	0.839235	Others
2020_03	S	457	0.00820584	0.559617	Others
2020_03	S	458	0.00906377	0.623654	Others
2020_03	S	459	0.00372142	0.451345	Others
2020_03	S	460	0.0063488	0.846885	Omicron
2020_03	S	461	0.00421943	0.328031	Others
2020_03	S	462	0.021905	0.80547	Others
2020_03	S	463	0.0165828	0.708681	Others
2020_03	S	464	0.0282162	0.943109	Others
2020_03	S	465	0.010089	0.693129	Others
2020_03	S	466	0.00610433	0.65792	Others
2020_03	S	467	0.00519139	0.769872	Others
2020_03	S	468	0.00891882	0.0601217	Others
2020_03	S	469	0.010722	0.60578	Others
2020_03	S	470	0.0118035	0.584459	Others
2020_03	S	471	0.0106317	0.578049	Others
2020_03	S	472	0.00821953	0.729833	Others
2020_03	S	473	0.012638	0.774722	Others
2020_03	S	474	0.0143861	0.746663	Others
2020_03	S	475	0.0162345	0.800223	Others
2020_03	S	476	0.00784282	0.443339	Others
2020_03	S	477	0.0180989	0.691823	Omicron
2020_03	S	478	0.00732274	0.0422149	Shared
2020_03	S	479	0.0111962	0.746098	Others
2020_03	S	480	0.0238585	0.829659	Others
2020_03	S	481	0.0338725	0.847931	Others
2020_03	S	482	0.0094099	0.588817	Others
2020_03	S	483	0.00779351	0.841429	Others
2020_03	S	484	0.0157886	0.660739	Omicron
2020_03	S	485	0.0152106	0.679592	Others
2020_03	S	486	0.010823	0.613977	Omicron
2020_03	S	487	0.0262009	0.847991	Others
2020_03	S	488	0.0164188	0.779189	Others
2020_03	S	489	0.0172746	0.82151	Others
2020_03	S	490	0.0277844	0.888884	Others
2020_03	S	491	0.00844549	0.68717	Others
2020_03	S	492	0.0117055	0.772141	Others
2020_03	S	493	0.0144932	0.871978	Omicron
2020_03	S	494	0.00612086	0.24022	Others
2020_03	S	495	0.011047	0.858904	Others
2020_03	S	496	0.00663912	0.536711	Omicron
2020_03	S	497	0.00835231	0.796876	Others
2020_03	S	498	0.00867267	0.476181	Omicron
2020_03	S	499	0.00758193	0.623481	Others
2020_03	S	500	0.00499937	0.36135	Others
2020_03	S	501	0.0353046	0.906238	Shared
2020_03	S	502	0.00778072	0.697007	Others
2020_03	S	503	0.00417613	0.803235	Others
2020_03	S	504	0.00665366	0.508668	Others
2020_03	S	505	0.00594476	0.563515	Omicron
2020_03	S	506	0.00565837	0.279908	Others
2020_03	S	507	0.00476395	0.768601	Others
2020_03	S	508	0.00536472	0.615268	Others
2020_03	S	509	0.00487069	0.750646	Others
2020_03	S	510	0.00560084	0.859445	Others
2020_03	S	511	0.0037024	0.376092	Others
2020_03	S	512	0.0047324	0.602131	Others
2020_03	S	513	0.00402437	0.499346	Others
2020_03	S	514	0.00462899	0.293849	Others
2020_03	S	515	0.00660822	0.589808	Others
2020_03	S	516	0.00537015	0.555725	Others
2020_03	S	517	0.00363512	0.559773	Others
2020_03	S	518	0.00719298	0.668867	Others
2020_03	S	519	0.00304944	0.509096	Others
2020_03	S	520	0.00372653	0.295112	Others
2020_03	S	521	0.00284033	0.73997	Others
2020_03	S	522	0.00452552	0.738627	Others
2020_03	S	523	0.00301702	0.177427	Others
2020_03	S	524	0.00437017	0.307232	Others
2020_03	S	525	0.0022372	0.615942	Others
2020_03	S	526	0.00344955	0.536467	Others
2020_03	S	527	0.00358358	0.816162	Others
2020_03	S	528	0.00383092	0.328508	Others
2020_03	S	529	0.00372084	0.71412	Others
2020_03	S	530	0.00298886	0.711091	Others
2020_03	S	531	0.00191528	0.915635	Others
2020_03	S	532	0.00289368	0.336001	Others
2020_03	S	533	0.00367313	0.728146	Others
2020_03	S	534	0.00249131	0.453981	Others
2020_03	S	535	0.00121757	0.340569	Others
2020_03	S	536	0.00252468	0.766245	Others
2020_03	S	537	0.00231068	0.83054	Others
2020_03	S	538	0.00376051	0.775591	Others
2020_03	S	539	0.00236104	0.2409	Others
2020_03	S	540	0.00347887	0.805649	Others
2020_03	S	541	0.00353459	0.606092	Others
2020_03	S	542	0.00382322	0.221978	Others
2020_03	S	543	0.00488218	0.901459	Others
2020_03	S	544	0.0058624	0.771474	Others
2020_03	S	545	0.00425376	0.847209	Others
2020_03	S	546	0.0030466	0.758945	Others
2020_03	S	547	0.00324956	0.523888	Omicron
2020_03	S	548	0.0050432	0.801846	Others
2020_03	S	549	0.00327259	0.790152	Others
2020_03	S	550	0.00364572	0.869099	Others
2020_03	S	551	0.00346501	0.86535	Others
2020_03	S	552	0.0043326	0.745601	Others
2020_03	S	553	0.00401411	0.659128	Others
2020_03	S	554	0.00449765	0.801018	Others
2020_03	S	555	0.00361703	0.644386	Others
2020_03	S	556	0.0055282	0.814543	Others
2020_03	S	557	0.002081	0.800218	Others
2020_03	S	558	0.00614863	0.552397	Others
2020_03	S	559	0.00593122	0.856687	Others
2020_03	S	560	0.00551988	0.878857	Others
2020_03	S	561	0.00744554	0.875796	Others
2020_03	S	562	0.0090978	0.905416	Others
2020_03	S	563	0.011234	0.863074	Others
2020_03	S	564	0.0108828	0.862038	Others
2020_03	S	565	0.0168786	0.709386	Others
2020_03	S	566	0.0101624	0.824148	Others
2020_03	S	567	0.00629297	0.871926	Others
2020_03	S	568	0.0105936	0.908175	Others
2020_03	S	569	0.021456	0.893276	Others
2020_03	S	570	0.0125474	0.908773	Alpha
2020_03	S	571	0.00843189	0.8352	Others
2020_03	S	572	0.00697173	0.781632	Others
2020_03	S	573	0.0112646	0.830992	Others
2020_03	S	574	0.0100048	0.875151	Others
2020_03	S	575	0.0120695	0.103855	Others
2020_03	S	576	0.00460328	0.842268	Others
2020_03	S	577	0.00858848	0.840946	Others
2020_03	S	578	0.0070282	0.812706	Others
2020_03	S	579	0.0131662	0.836441	Others
2020_03	S	580	0.0127212	0.856579	Others
2020_03	S	581	0.00474252	0.836643	Others
2020_03	S	582	0.0179704	0.890926	Others
2020_03	S	583	0.00942151	0.573109	Others
2020_03	S	584	0.0141012	0.911184	Others
2020_03	S	585	0.0101185	0.804014	Others
2020_03	S	586	0.0122742	0.904319	Others
2020_03	S	587	0.0109184	0.888441	Others
2020_03	S	588	0.00697382	0.773707	Others
2020_03	S	589	0.00855667	0.859461	Others
2020_03	S	590	0.0179883	0.887595	Others
2020_03	S	591	0.0113641	0.902365	Others
2020_03	S	592	0.0300694	0.930581	Others
2020_03	S	593	0.00663001	0.867041	Others
2020_03	S	594	0.00571965	0.675952	Others
2020_03	S	595	0.00366197	0.771917	Others
2020_03	S	596	0.00565833	0.752209	Others
2020_03	S	597	0.00547744	0.809429	Others
2020_03	S	598	0.00705927	0.86379	Others
2020_03	S	599	0.00691449	0.850094	Others
2020_03	S	600	0.00315013	0.783001	Others
2020_03	S	601	0.00726634	0.802492	Others
2020_03	S	602	0.00704297	0.823164	Others
2020_03	S	603	0.0194559	0.894225	Others
2020_03	S	604	0.00763803	0.883827	Others
2020_03	S	605	0.00454468	0.775523	Others
2020_03	S	606	0.0190117	0.876409	Others
2020_03	S	607	0.0128268	0.914623	Others
2020_03	S	608	0.0134356	0.834935	Others
2020_03	S	609	0.0039485	0.676921	Others
2020_03	S	610	0.00471804	0.787623	Others
2020_03	S	611	0.00636681	0.820197	Others
2020_03	S	612	0.0086571	0.890074	Others
2020_03	S	613	0.00869627	0.0446133	Others
2020_03	S	614	0.608963	0.625726	Shared
2020_03	S	615	0.00320252	0.0238261	Others
2020_03	S	616	0.00418565	0.821753	Others
2020_03	S	617	0.00447831	0.864814	Others
2020_03	S	618	0.00281397	0.527673	Others
2020_03	S	619	0.00549016	0.74046	Others
2020_03	S	620	0.00193075	0.653314	Others
2020_03	S	621	0.00322646	0.71387	Others
2020_03	S	622	0.00470608	0.0315817	Others
2020_03	S	623	0.00455042	0.736859	Others
2020_03	S	624	0.00297321	0.841765	Others
2020_03	S	625	0.00601642	0.789754	Others
2020_03	S	626	0.00307481	0.589072	Others
2020_03	S	627	0.00288378	0.377959	Others
2020_03	S	628	0.00434057	0.814336	Others
2020_03	S	629	0.00284285	0.582665	Others
2020_03	S	630	0.00289449	0.778604	Others
2020_03	S	631	0.00290242	0.653995	Others
2020_03	S	632	0.00269058	0.701965	Others
2020_03	S	633	0.00500707	0.294652	Others
2020_03	S	634	0.00287689	0.811591	Others
2020_03	S	635	0.00211356	0.0399994	Others
2020_03	S	636	0.00277449	0.688598	Others
2020_03	S	637	0.00226574	0.718681	Others
2020_03	S	638	0.00235886	0.223266	Others
2020_03	S	639	0.00344184	0.479313	Others
2020_03	S	640	0.00262909	0.574055	Others
2020_03	S	641	0.00332384	0.0146404	Others
2020_03	S	642	0.00340374	0.0513108	Others
2020_03	S	643	0.0012498	0.62186	Others
2020_03	S	644	0.00272002	0.725442	Others
2020_03	S	645	0.002102	0.735791	Others
2020_03	S	646	0.00160575	0.895082	Others
2020_03	S	647	0.00365828	0.532748	Others
2020_03	S	648	0.00216625	0.680636	Others
2020_03	S	649	0.00569531	0.469956	Others
2020_03	S	650	0.00208791	0.875216	Others
2020_03	S	651	0.00237026	0.386379	Others
2020_03	S	652	0.00453217	0.486612	Others
2020_03	S	653	0.00370323	0.377797	Others
2020_03	S	654	0.00197032	0.568936	Others
2020_03	S	655	0.0031082	0.107571	Omicron
2020_03	S	656	0.00432813	0.606955	Others
2020_03	S	657	0.00292368	0.248588	Others
2020_03	S	658	0.00399441	0.37359	Others
2020_03	S	659	0.00454977	0.487841	Others
2020_03	S	660	0.00671498	0.483858	Others
2020_03	S	661	0.00438884	0.426276	Others
2020_03	S	662	0.00424524	0.237363	Others
2020_03	S	663	0.00309959	0.916164	Others
2020_03	S	664	0.00209559	0.157619	Others
2020_03	S	665	0.00705818	0.253889	Others
2020_03	S	666	0.0133216	0.473149	Others
2020_03	S	667	0.00472613	0.518045	Others
2020_03	S	668	0.00368253	0.350623	Others
2020_03	S	669	0.00303625	0.372665	Others
2020_03	S	670	0.0182482	0.85208	Others
2020_03	S	671	0.0119601	0.687094	Others
2020_03	S	672	0.00414785	0.336478	Others
2020_03	S	673	0.00645611	0.900587	Others
2020_03	S	674	0.00602081	0.375731	Others
2020_03	S	675	0.0139298	0.0734238	Others
2020_03	S	676	0.00214464	0.17632	Others
2020_03	S	677	0.00605941	0.483812	Others
2020_03	S	678	0.00393409	0.190994	Others
2020_03	S	679	0.0148206	0.727083	Omicron
2020_03	S	680	0.00791464	0.0817985	Others
2020_03	S	681	0.0110188	0.0538664	Shared
2020_03	S	682	0.00364305	0.319807	Others
2020_03	S	683	0.00232398	0.47098	Others
2020_03	S	684	0.00382153	0.443576	Others
2020_03	S	685	0.00381317	0.478962	Others
2020_03	S	686	0.0184312	0.884894	Others
2020_03	S	687	0.00485924	0.453483	Others
2020_03	S	688	0.0122179	0.0698237	Others
2020_03	S	689	0.0204212	0.836733	Others
2020_03	S	690	0.0124072	0.869242	Others
2020_03	S	691	0.00825245	0.852037	Others
2020_03	S	692	0.00996445	0.842901	Others
2020_03	S	693	0.023003	0.634246	Others
2020_03	S	694	0.00660357	0.582035	Others
2020_03	S	695	0.00924984	0.711148	Others
2020_03	S	696	0.00597843	0.874346	Others
2020_03	S	697	0.0167599	0.790431	Others
2020_03	S	698	0.0038032	0.674458	Others
2020_03	S	699	0.0127229	0.691873	Others
2020_03	S	700	0.00819606	0.578486	Others
2020_03	S	701	0.0133444	0.124848	Others
2020_03	S	702	0.0110381	0.681706	Others
2020_03	S	703	0.0167118	0.875506	Others
2020_03	S	704	0.00577405	0.773761	Others
2020_03	S	705	0.0144921	0.623743	Others
2020_03	S	706	0.00913954	0.0681411	Others
2020_03	S	707	0.00996384	0.663109	Others
2020_03	S	708	0.00459599	0.541441	Others
2020_03	S	709	0.0164862	0.853139	Others
2020_03	S	710	0.0172592	0.707808	Others
2020_03	S	711	0.0102904	0.779586	Others
2020_03	S	712	0.0224903	0.910004	Others
2020_03	S	713	0.00760131	0.741979	Others
2020_03	S	714	0.0128493	0.748941	Others
2020_03	S	715	0.00674864	0.853848	Others
2020_03	S	716	0.00540415	0.254314	Alpha
2020_03	S	717	0.00575472	0.407624	Others
2020_03	S	718	0.0039561	0.353423	Others
2020_03	S	719	0.00415277	0.399813	Others
2020_03	S	720	0.0122996	0.644092	Others
2020_03	S	721	0.00476626	0.399899	Others
2020_03	S	722	0.00361154	0.388871	Others
2020_03	S	723	0.0036143	0.368336	Others
2020_03	S	724	0.00334861	0.229324	Others
2020_03	S	725	0.00535191	0.712145	Others
2020_03	S	726	0.00484003	0.716747	Others
2020_03	S	727	0.00501473	0.870663	Others
2020_03	S	728	0.00288412	0.799529	Others
2020_03	S	729	0.00396753	0.80673	Others
2020_03	S	730	0.00768162	0.724481	Others
2020_03	S	731	0.00472245	0.0283744	Others
2020_03	S	732	0.00272642	0.549822	Others
2020_03	S	733	0.00451004	0.343761	Others
2020_03	S	734	0.00326137	0.586588	Others
2020_03	S	735	0.00215329	0.144714	Others
2020_03	S	736	0.00272317	0.640414	Others
2020_03	S	737	0.00485774	0.87585	Others
2020_03	S	738	0.00205497	0.121755	Others
2020_03	S	739	0.00249298	0.433416	Others
2020_03	S	740	0.00770641	0.430794	Others
2020_03	S	741	0.00349106	0.279961	Others
2020_03	S	742	0.00280543	0.865124	Others
2020_03	S	743	0.00227053	0.568064	Others
2020_03	S	744	0.00336874	0.285601	Others
2020_03	S	745	0.00262015	0.0459276	Others
2020_03	S	746	0.00168324	0.117606	Others
2020_03	S	747	0.00265018	0.0164955	Others
2020_03	S	748	0.00364543	0.138697	Others
2020_03	S	749	0.00264259	0.892953	Others
2020_03	S	750	0.00399249	0.312142	Others
2020_03	S	751	0.00187874	0.49545	Others
2020_03	S	752	0.00342876	0.269383	Others
2020_03	S	753	0.00273143	0.430616	Others
2020_03	S	754	0.00274953	0.753642	Others
2020_03	S	755	0.00145684	0.490108	Others
2020_03	S	756	0.00216949	0.262606	Others
2020_03	S	757	0.0025999	0.276434	Others
2020_03	S	758	0.0019486	0.0983696	Others
2020_03	S	759	0.00295443	0.680859	Others
2020_03	S	760	0.00275538	0.309131	Others
2020_03	S	761	0.00221563	0.155524	Others
2020_03	S	762	0.00197416	0.839265	Others
2020_03	S	763	0.00327386	0.733237	Others
2020_03	S	764	0.00262896	0.583269	Omicron
2020_03	S	765	0.0054409	0.0339861	Others
2020_03	S	766	0.00358723	0.531205	Others
2020_03	S	767	0.00355571	0.943123	Others
2020_03	S	768	0.00314043	0.777894	Others
2020_03	S	769	0.00442325	0.029278	Others
2020_03	S	770	0.00365543	0.730614	Others
2020_03	S	771	0.00536443	0.389299	Others
2020_03	S	772	0.00279179	0.693531	Others
2020_03	S	773	0.00299193	0.447989	Others
2020_03	S	774	0.00272238	0.740444	Others
2020_03	S	775	0.00910547	0.59213	Others
2020_03	S	776	0.00183299	0.655953	Others
2020_03	S	777	0.00490992	0.833404	Others
2020_03	S	778	0.00377068	0.0243948	Others
2020_03	S	779	0.00526403	0.657693	Others
2020_03	S	780	0.00808649	0.674715	Others
2020_03	S	781	0.00507961	0.526192	Others
2020_03	S	782	0.00518312	0.643448	Others
2020_03	S	783	0.00548058	0.652704	Others
2020_03	S	784	0.00417684	0.623912	Others
2020_03	S	785	0.0102581	0.903802	Others
2020_03	S	786	0.0070417	0.862279	Others
2020_03	S	787	0.00805723	0.0501852	Others
2020_03	S	788	0.00824081	0.889528	Others
2020_03	S	789	0.00659547	0.918815	Others
2020_03	S	790	0.00433192	0.868615	Others
2020_03	S	791	0.00862967	0.743509	Others
2020_03	S	792	0.00950769	0.233992	Others
2020_03	S	793	0.00889317	0.897952	Others
2020_03	S	794	0.0165686	0.880738	Others
2020_03	S	795	0.0065896	0.799242	Others
2020_03	S	796	0.0277355	0.935151	Omicron
2020_03	S	797	0.0178818	0.917239	Others
2020_03	S	798	0.0107082	0.868005	Others
2020_03	S	799	0.0153012	0.830134	Others
2020_03	S	800	0.00813669	0.843325	Others
2020_03	S	801	0.00983445	0.851107	Others
2020_03	S	802	0.00737493	0.874443	Others
2020_03	S	803	0.0113212	0.866674	Others
2020_03	S	804	0.0152297	0.884053	Others
2020_03	S	805	0.0183938	0.935529	Others
2020_03	S	806	0.017876	0.896541	Others
2020_03	S	807	0.024679	0.89306	Others
2020_03	S	808	0.0153549	0.885985	Others
2020_03	S	809	0.0134944	0.80561	Others
2020_03	S	810	0.0127268	0.890304	Others
2020_03	S	811	0.0161628	0.914731	Others
2020_03	S	812	0.0109417	0.622054	Others
2020_03	S	813	0.0233604	0.833659	Others
2020_03	S	814	0.0226863	0.159808	Others
2020_03	S	815	0.0132078	0.890995	Others
2020_03	S	816	0.00673181	0.749924	Others
2020_03	S	817	0.00687902	0.855612	Others
2020_03	S	818	0.00645985	0.820382	Others
2020_03	S	819	0.00642037	0.794295	Others
2020_03	S	820	0.00622733	0.498037	Others
2020_03	S	821	0.00924535	0.947818	Others
2020_03	S	822	0.00456553	0.536425	Others
2020_03	S	823	0.00676491	0.761223	Others
2020_03	S	824	0.00590633	0.876722	Others
2020_03	S	825	0.0132227	0.909482	Others
2020_03	S	826	0.00252447	0.533956	Others
2020_03	S	827	0.00242571	0.892313	Others
2020_03	S	828	0.00343726	0.868678	Others
2020_03	S	829	0.00291209	0.642745	Others
2020_03	S	830	0.00416106	0.681334	Others
2020_03	S	831	0.0033888	0.441927	Others
2020_03	S	832	0.00351792	0.762254	Others
2020_03	S	833	0.00461552	0.793036	Others
2020_03	S	834	0.00243166	0.0775879	Others
2020_03	S	835	0.00670002	0.904635	Others
2020_03	S	836	0.0154043	0.901679	Others
2020_03	S	837	0.0236217	0.125098	Others
2020_03	S	838	0.00411532	0.82053	Others
2020_03	S	839	0.00828533	0.0471704	Others
2020_03	S	840	0.00270328	0.782264	Others
2020_03	S	841	0.00262421	0.571661	Others
2020_03	S	842	0.0027737	0.790803	Others
2020_03	S	843	0.00268666	0.744494	Others
2020_03	S	844	0.00220706	0.820881	Others
2020_03	S	845	0.00260003	0.389344	Others
2020_03	S	846	0.00302524	0.135804	Others
2020_03	S	847	0.00178828	0.398029	Others
2020_03	S	848	0.00358566	0.824081	Others
2020_03	S	849	0.0026874	0.67177	Others
2020_03	S	850	0.00312201	0.801323	Others
2020_03	S	851	0.00187232	0.394068	Others
2020_03	S	852	0.00243216	0.781381	Others
2020_03	S	853	0.00237529	0.607092	Others
2020_03	S	854	0.00305731	0.676636	Others
2020_03	S	855	0.00153034	0.516774	Others
2020_03	S	856	0.00215489	0.21508	Omicron
2020_03	S	857	0.00266117	0.525119	Others
2020_03	S	858	0.00303721	0.801218	Others
2020_03	S	859	0.00209789	0.453632	Others
2020_03	S	860	0.0023414	0.399305	Others
2020_03	S	861	0.00219636	0.137428	Others
2020_03	S	862	0.00526233	0.209193	Others
2020_03	S	863	0.00312348	0.417221	Others
2020_03	S	864	0.0058273	0.0320714	Others
2020_03	S	865	0.00344022	0.0689015	Others
2020_03	S	866	0.00183309	0.280805	Others
2020_03	S	867	0.0067008	0.245398	Others
2020_03	S	868	0.00269773	0.453058	Others
2020_03	S	869	0.00443458	0.25756	Others
2020_03	S	870	0.0022834	0.284292	Others
2020_03	S	871	0.0059223	0.490621	Others
2020_03	S	872	0.00308253	0.645181	Others
2020_03	S	873	0.0063985	0.794629	Others
2020_03	S	874	0.00319816	0.447348	Others
2020_03	S	875	0.00424653	0.230787	Others
2020_03	S	876	0.0048075	0.322424	Others
2020_03	S	877	0.00569095	0.707964	Others
2020_03	S	878	0.00789109	0.734742	Others
2020_03	S	879	0.0112041	0.0630348	Others
2020_03	S	880	0.00277888	0.548815	Others
2020_03	S	881	0.00860185	0.475201	Others
2020_03	S	882	0.00845446	0.82405	Others
2020_03	S	883	0.003844	0.544343	Others
2020_03	S	884	0.0076622	0.376275	Others
2020_03	S	885	0.00570487	0.799863	Others
2020_03	S	886	0.00760067	0.861104	Others
2020_03	S	887	0.00290636	0.49382	Others
2020_03	S	888	0.0238547	0.563943	Others
2020_03	S	889	0.00595662	0.590399	Others
2020_03	S	890	0.00637592	0.501392	Others
2020_03	S	891	0.00567176	0.673961	Others
2020_03	S	892	0.00603246	0.0608121	Others
2020_03	S	893	0.00467977	0.677415	Others
2020_03	S	894	0.0150491	0.854815	Others
2020_03	S	895	0.00813205	0.792263	Others
2020_03	S	896	0.012489	0.644967	Others
2020_03	S	897	0.0131104	0.690181	Others
2020_03	S	898	0.0212662	0.571294	Others
2020_03	S	899	0.0158099	0.773707	Others
2020_03	S	900	0.0153079	0.801023	Others
2020_03	S	901	0.0311653	0.857374	Others
2020_03	S	902	0.0200906	0.856154	Others
2020_03	S	903	0.0268539	0.625301	Others
2020_03	S	904	0.0377689	0.909791	Others
2020_03	S	905	0.0188518	0.823236	Others
2020_03	S	906	0.0184311	0.206821	Others
2020_03	S	907	0.0308743	0.703507	Others
2020_03	S	908	0.0137411	0.752188	Others
2020_03	S	909	0.0200522	0.878284	Others
2020_03	S	910	0.0120827	0.72523	Others
2020_03	S	911	0.00767311	0.815267	Others
2020_03	S	912	0.00635505	0.822466	Others
2020_03	S	913	0.00962523	0.643309	Others
2020_03	S	914	0.0187354	0.898232	Others
2020_03	S	915	0.0116779	0.745139	Others
2020_03	S	916	0.00803109	0.498297	Others
2020_03	S	917	0.00695832	0.633137	Others
2020_03	S	918	0.00582398	0.846736	Others
2020_03	S	919	0.00689567	0.804255	Others
2020_03	S	920	0.00770904	0.606228	Others
2020_03	S	921	0.01891	0.745623	Others
2020_03	S	922	0.010813	0.803775	Others
2020_03	S	923	0.0181786	0.796711	Others
2020_03	S	924	0.00690585	0.496001	Others
2020_03	S	925	0.0110988	0.563693	Others
2020_03	S	926	0.00791273	0.794393	Others
2020_03	S	927	0.00238588	0.28182	Others
2020_03	S	928	0.00313823	0.204811	Others
2020_03	S	929	0.00561835	0.0575911	Others
2020_03	S	930	0.00693392	0.541508	Others
2020_03	S	931	0.00596456	0.489762	Others
2020_03	S	932	0.007359	0.752935	Others
2020_03	S	933	0.00357693	0.211676	Others
2020_03	S	934	0.0023546	0.54152	Others
2020_03	S	935	0.00549085	0.604705	Others
2020_03	S	936	0.0118394	0.072534	Others
2020_03	S	937	0.00193334	0.183741	Others
2020_03	S	938	0.00418851	0.0302825	Others
2020_03	S	939	0.00290814	0.153043	Others
2020_03	S	940	0.00210586	0.25473	Others
2020_03	S	941	0.0030391	0.444247	Others
2020_03	S	942	0.00403467	0.171695	Others
2020_03	S	943	0.00216702	0.391438	Others
2020_03	S	944	0.00295933	0.33242	Others
2020_03	S	945	0.00427221	0.384957	Others
2020_03	S	946	0.00356659	0.688891	Others
2020_03	S	947	0.00326462	0.463594	Others
2020_03	S	948	0.00226967	0.591003	Others
2020_03	S	949	0.00529886	0.290253	Others
2020_03	S	950	0.00365785	0.0725791	Delta
2020_03	S	951	0.00194692	0.341105	Others
2020_03	S	952	0.00116947	0.361589	Others
2020_03	S	953	0.0025266	0.843983	Others
2020_03	S	954	0.00281226	0.64166	Omicron
2020_03	S	955	0.0048009	0.588432	Others
2020_03	S	956	0.00285916	0.514848	Others
2020_03	S	957	0.00255032	0.974401	Others
2020_03	S	958	0.0046357	0.0232937	Others
2020_03	S	959	0.00142947	0.686958	Others
2020_03	S	960	0.00197556	0.298572	Others
2020_03	S	961	0.0023055	0.0167774	Others
2020_03	S	962	0.00300593	0.916732	Others
2020_03	S	963	0.00204532	0.729842	Others
2020_03	S	964	0.00108398	0.474586	Others
2020_03	S	965	0.00193593	0.766886	Others
2020_03	S	966	0.00332919	0.469574	Others
2020_03	S	967	0.00357103	0.401724	Others
2020_03	S	968	0.00265587	0.644743	Others
2020_03	S	969	0.00721659	0.787482	Omicron
2020_03	S	970	0.00515109	0.950761	Others
2020_03	S	971	0.00360293	0.193328	Others
2020_03	S	972	0.00328653	0.560849	Others
2020_03	S	973	0.00658962	0.891701	Others
2020_03	S	974	0.00300988	0.712969	Others
2020_03	S	975	0.00755622	0.745572	Others
2020_03	S	976	0.00382932	0.0249087	Others
2020_03	S	977	0.00242689	0.828139	Others
2020_03	S	978	0.00237177	0.469341	Others
2020_03	S	979	0.00427119	0.29292	Others
2020_03	S	980	0.00242447	0.306091	Others
2020_03	S	981	0.00630156	0.18501	Omicron
2020_03	S	982	0.00373394	0.912419	Alpha
2020_03	S	983	0.00414142	0.415758	Others
2020_03	S	984	0.00373594	0.888892	Others
2020_03	S	985	0.00449444	0.880099	Others
2020_03	S	986	0.00576561	0.888768	Others
2020_03	S	987	0.00435262	0.682769	Others
2020_03	S	988	0.007265	0.861745	Others
2020_03	S	989	0.00681329	0.872882	Others
2020_03	S	990	0.00687474	0.898337	Others
2020_03	S	991	0.00435804	0.850707	Others
2020_03	S	992	0.0123579	0.911099	Others
2020_03	S	993	0.0113583	0.905243	Others
2020_03	S	994	0.00768782	0.806399	Others
2020_03	S	995	0.0108513	0.844351	Others
2020_03	S	996	0.00803888	0.879023	Others
2020_03	S	997	0.00367682	0.623212	Others
2020_03	S	998	0.0042682	0.79983	Others
2020_03	S	999	0.00541507	0.841284	Others
2020_03	S	1000	0.00443007	0.852883	Others
2020_03	S	1001	0.00562289	0.822965	Others
2020_03	S	1002	0.00990967	0.83894	Others
2020_03	S	1003	0.011423	0.851788	Others
2020_03	S	1004	0.0130206	0.908734	Others
2020_03	S	1005	0.010672	0.862176	Others
2020_03	S	1006	0.00711497	0.634356	Others
2020_03	S	1007	0.031726	0.903939	Others
2020_03	S	1008	0.00852447	0.854074	Others
2020_03	S	1009	0.00701511	0.0468569	Others
2020_03	S	1010	0.00826316	0.925086	Others
2020_03	S	1011	0.0150402	0.956764	Others
2020_03	S	1012	0.013899	0.891661	Others
2020_03	S	1013	0.0292343	0.90982	Others
2020_03	S	1014	0.0204571	0.971712	Others
2020_03	S	1015	0.0101334	0.876099	Others
2020_03	S	1016	0.0103754	0.884226	Others
2020_03	S	1017	0.0115341	0.872922	Others
2020_03	S	1018	0.0115119	0.911214	Others
2020_03	S	1019	0.0062892	0.834288	Others
2020_03	S	1020	0.00982313	0.562653	Others
2020_03	S	1021	0.0055889	0.0408139	Others
2020_03	S	1022	0.00932022	0.909682	Others
2020_03	S	1023	0.00863021	0.892011	Others
2020_03	S	1024	0.0111927	0.896227	Others
2020_03	S	1025	0.00725217	0.8759	Others
2020_03	S	1026	0.012049	0.872177	Others
2020_03	S	1027	0.00682258	0.0492231	Others
2020_03	S	1028	0.00929453	0.863121	Others
2020_03	S	1029	0.00822692	0.858892	Others
2020_03	S	1030	0.00297818	0.482893	Others
2020_03	S	1031	0.00794263	0.451976	Others
2020_03	S	1032	0.00415708	0.435721	Others
2020_03	S	1033	0.00438429	0.8917	Others
2020_03	S	1034	0.00396447	0.840662	Others
2020_03	S	1035	0.00501016	0.689057	Others
2020_03	S	1036	0.00684646	0.900907	Others
2020_03	S	1037	0.00351548	0.362382	Others
2020_03	S	1038	0.0172089	0.946967	Others
2020_03	S	1039	0.00504763	0.689081	Others
2020_03	S	1040	0.00463222	0.689332	Others
2020_03	S	1041	0.00475319	0.917671	Others
2020_03	S	1042	0.00213184	0.491803	Others
2020_03	S	1043	0.00251769	0.429158	Others
2020_03	S	1044	0.00265445	0.781065	Others
2020_03	S	1045	0.00629295	0.920593	Others
2020_03	S	1046	0.00376516	0.899234	Others
2020_03	S	1047	0.00265455	0.712116	Others
2020_03	S	1048	0.00204173	0.498134	Others
2020_03	S	1049	0.00582107	0.648021	Others
2020_03	S	1050	0.00358158	0.667035	Others
2020_03	S	1051	0.00162807	0.222115	Others
2020_03	S	1052	0.00619933	0.886125	Others
2020_03	S	1053	0.00160241	0.834839	Others
2020_03	S	1054	0.00208524	0.781756	Others
2020_03	S	1055	0.00153645	0.607337	Others
2020_03	S	1056	0.00253067	0.873749	Others
2020_03	S	1057	0.00197067	0.528193	Others
2020_03	S	1058	0.00208753	0.443902	Others
2020_03	S	1059	0.00197029	0.41961	Others
2020_03	S	1060	0.00176256	0.758462	Others
2020_03	S	1061	0.00298015	0.498479	Others
2020_03	S	1062	0.00230384	0.648259	Others
2020_03	S	1063	0.00268683	0.408426	Others
2020_03	S	1064	0.00261277	0.853625	Others
2020_03	S	1065	0.00189627	0.431905	Others
2020_03	S	1066	0.00215071	0.69542	Others
2020_03	S	1067	0.00296855	0.49681	Others
2020_03	S	1068	0.00315002	0.862849	Others
2020_03	S	1069	0.00306385	0.399856	Others
2020_03	S	1070	0.00227356	0.0460741	Others
2020_03	S	1071	0.00315127	0.542067	Others
2020_03	S	1072	0.00514888	0.537229	Others
2020_03	S	1073	0.00820008	0.0387939	Others
2020_03	S	1074	0.00257117	0.735991	Others
2020_03	S	1075	0.00429494	0.928581	Others
2020_03	S	1076	0.00163734	0.221537	Others
2020_03	S	1077	0.00245574	0.406217	Others
2020_03	S	1078	0.00386792	0.0449053	Others
2020_03	S	1079	0.00378599	0.467404	Others
2020_03	S	1080	0.00316687	0.850804	Others
2020_03	S	1081	0.006616	0.759569	Others
2020_03	S	1082	0.00423221	0.741766	Others
2020_03	S	1083	0.00367831	0.663045	Others
2020_03	S	1084	0.00392585	0.783989	Others
2020_03	S	1085	0.00378522	0.0340521	Others
2020_03	S	1086	0.00560542	0.809216	Others
2020_03	S	1087	0.00507222	0.0339592	Others
2020_03	S	1088	0.00348685	0.775242	Others
2020_03	S	1089	0.00778579	0.811489	Others
2020_03	S	1090	0.00504256	0.856824	Others
2020_03	S	1091	0.00520345	0.346398	Others
2020_03	S	1092	0.00349411	0.790484	Others
2020_03	S	1093	0.00462462	0.276031	Others
2020_03	S	1094	0.00248215	0.369925	Others
2020_03	S	1095	0.00687221	0.835166	Others
2020_03	S	1096	0.00342272	0.594561	Others
2020_03	S	1097	0.00308127	0.766632	Others
2020_03	S	1098	0.0090048	0.867613	Others
2020_03	S	1099	0.00549257	0.631149	Others
2020_03	S	1100	0.00354541	0.753475	Others
2020_03	S	1101	0.00997971	0.674533	Others
2020_03	S	1102	0.0160153	0.842738	Others
2020_03	S	1103	0.0126183	0.889899	Others
2020_03	S	1104	0.00870619	0.0552153	Others
2020_03	S	1105	0.00531792	0.783522	Others
2020_03	S	1106	0.0183925	0.871181	Others
2020_03	S	1107	0.0206424	0.88989	Others
2020_03	S	1108	0.0145875	0.794806	Others
2020_03	S	1109	0.0136734	0.876736	Others
2020_03	S	1110	0.0122822	0.884738	Others
2020_03	S	1111	0.0151266	0.901238	Others
2020_03	S	1112	0.00852531	0.889097	Others
2020_03	S	1113	0.0127777	0.85536	Others
2020_03	S	1114	0.0180355	0.825018	Others
2020_03	S	1115	0.0115869	0.847902	Others
2020_03	S	1116	0.00591531	0.716369	Others
2020_03	S	1117	0.00805211	0.860857	Others
2020_03	S	1118	0.00907875	0.828384	Alpha
2020_03	S	1119	0.0156435	0.885634	Others
2020_03	S	1120	0.0114372	0.847374	Others
2020_03	S	1121	0.0192591	0.940924	Others
2020_03	S	1122	0.00410862	0.552109	Others
2020_03	S	1123	0.00491797	0.826319	Others
2020_03	S	1124	0.00942012	0.70312	Others
2020_03	S	1125	0.0056817	0.914344	Others
2020_03	S	1126	0.00478309	0.716771	Others
2020_03	S	1127	0.00508053	0.826551	Others
2020_03	S	1128	0.00349495	0.594356	Others
2020_03	S	1129	0.00376746	0.756015	Others
2020_03	S	1130	0.00378841	0.182012	Others
2020_03	S	1131	0.0093767	0.314951	Others
2020_03	S	1132	0.0071125	0.813343	Others
2020_03	S	1133	0.00260482	0.439055	Others
2020_03	S	1134	0.00353322	0.848241	Others
2020_03	S	1135	0.00407764	0.820602	Others
2020_03	S	1136	0.00279419	0.912887	Others
2020_03	S	1137	0.00323112	0.726598	Others
2020_03	S	1138	0.00213702	0.576302	Others
2020_03	S	1139	0.00339109	0.474576	Others
2020_03	S	1140	0.00341871	0.852813	Others
2020_03	S	1141	0.00635144	0.892601	Others
2020_03	S	1142	0.00440503	0.527784	Others
2020_03	S	1143	0.00259156	0.395284	Others
2020_03	S	1144	0.00399463	0.253629	Others
2020_03	S	1145	0.00540818	0.874185	Others
2020_03	S	1146	0.00408952	0.628957	Others
2020_03	S	1147	0.0029033	0.489166	Others
2020_03	S	1148	0.00250279	0.601232	Others
2020_03	S	1149	0.00388854	0.719803	Others
2020_03	S	1150	0.00436227	0.0226493	Others
2020_03	S	1151	0.00315904	0.857636	Others
2020_03	S	1152	0.00238879	0.846151	Others
2020_03	S	1153	0.00212486	0.0772489	Others
2020_03	S	1154	0.00380776	0.665954	Others
2020_03	S	1155	0.00429229	0.876843	Others
2020_03	S	1156	0.0036131	0.888095	Others
2020_03	S	1157	0.00255172	0.567343	Others
2020_03	S	1158	0.00390553	0.962665	Others
2020_03	S	1159	0.00270234	0.736289	Others
2020_03	S	1160	0.001688	0.871759	Others
2020_03	S	1161	0.00194102	0.600125	Others
2020_03	S	1162	0.00306805	0.325406	Others
2020_03	S	1163	0.0035427	0.763853	Others
2020_03	S	1164	0.00397402	0.797452	Others
2020_03	S	1165	0.0103827	0.197641	Others
2020_03	S	1166	0.00633831	0.902198	Others
2020_03	S	1167	0.00344665	0.147827	Others
2020_03	S	1168	0.00307105	0.298383	Others
2020_03	S	1169	0.00385076	0.702009	Others
2020_03	S	1170	0.00268915	0.299061	Others
2020_03	S	1171	0.00317927	0.144644	Others
2020_03	S	1172	0.00305918	0.849268	Others
2020_03	S	1173	0.00425629	0.667934	Others
2020_03	S	1174	0.00556802	0.886345	Others
2020_03	S	1175	0.00412294	0.774229	Others
2020_03	S	1176	0.00450142	0.81962	Others
2020_03	S	1177	0.00271035	0.313907	Others
2020_03	S	1178	0.00517885	0.805736	Others
2020_03	S	1179	0.00509399	0.895918	Others
2020_03	S	1180	0.00661514	0.845041	Others
2020_03	S	1181	0.00931773	0.870101	Others
2020_03	S	1182	0.00554903	0.825938	Others
2020_03	S	1183	0.0059041	0.874452	Others
2020_03	S	1184	0.00801217	0.778444	Others
2020_03	S	1185	0.00963064	0.849744	Others
2020_03	S	1186	0.00466853	0.902421	Others
2020_03	S	1187	0.0177846	0.884337	Others
2020_03	S	1188	0.00839103	0.86269	Others
2020_03	S	1189	0.00657928	0.87107	Others
2020_03	S	1190	0.00719521	0.408577	Others
2020_03	S	1191	0.016334	0.32308	Others
2020_03	S	1192	0.0132678	0.81237	Others
2020_03	S	1193	0.00989314	0.848875	Others
2020_03	S	1194	0.0127276	0.863138	Others
2020_03	S	1195	0.0133287	0.901646	Others
2020_03	S	1196	0.0101549	0.827947	Others
2020_03	S	1197	0.00446299	0.835103	Others
2020_03	S	1198	0.0253353	0.783817	Others
2020_03	S	1199	0.0306965	0.981246	Others
2020_03	S	1200	0.0330778	0.991993	Others
2020_03	S	1201	0.0493587	0.911296	Others
2020_03	S	1202	0.0587096	0.974801	Others
2020_03	S	1203	0.0319413	0.825107	Others
2020_03	S	1204	0.0494703	0.98845	Others
2020_03	S	1205	0.0515473	0.98218	Others
2020_03	S	1206	0.045404	0.976692	Others
2020_03	S	1207	0.0394612	0.208863	Others
2020_03	S	1208	0.0769869	0.986154	Others
2020_03	S	1209	0.0203382	0.878945	Others
2020_03	S	1210	0.0149458	0.761191	Others
2020_03	S	1211	0.0537251	0.960993	Others
2020_03	S	1212	0.0610885	0.986062	Others
2020_03	S	1213	0.0210311	0.975963	Others
2020_03	S	1214	0.298407	0.973428	Others
2020_03	S	1215	0.0377539	0.991929	Others
2020_03	S	1216	0.0373995	0.958771	Others
2020_03	S	1217	0.0333788	0.98484	Others
2020_03	S	1218	0.0497614	0.981568	Others
2020_03	S	1219	0.0435699	0.961449	Others
2020_03	S	1220	0.006168	0.883378	Others
2020_03	S	1221	0.0164745	0.962307	Others
2020_03	S	1222	0.0100973	0.949666	Others
2020_03	S	1223	0.00716478	0.945078	Others
2020_03	S	1224	0.0222988	0.901383	Others
2020_03	S	1225	0.0273688	0.983489	Others
2020_03	S	1226	0.00751791	0.903162	Others
2020_03	S	1227	0.0145168	0.917911	Others
2020_03	S	1228	0.0169541	0.912955	Others
2020_03	S	1229	0.04341	0.966304	Others
2020_03	S	1230	0.0118467	0.976059	Others
2020_03	S	1231	0.0213648	0.908318	Others
2020_03	S	1232	0.0256693	0.827108	Others
2020_03	S	1233	0.0239243	0.982695	Others
2020_03	S	1234	0.0188843	0.961593	Others
2020_03	S	1235	0.0180439	0.988332	Others
2020_03	S	1236	0.0211349	0.912266	Others
2020_03	S	1237	0.0248256	0.0776607	Others
2020_03	S	1238	0.0106432	0.992103	Others
2020_03	S	1239	0.0268033	0.979091	Others
2020_03	S	1240	0.0138466	0.896756	Others
2020_03	S	1241	0.0153658	0.756229	Others
2020_03	S	1242	0.0435518	0.966122	Others
2020_03	S	1243	0.0292411	0.98396	Others
2020_03	S	1244	0.0137139	0.913547	Others
2020_03	S	1245	0.037663	0.915404	Others
2020_03	S	1246	0.00332603	0.628909	Others
2020_03	S	1247	0.0141388	0.0595993	Others
2020_03	S	1248	0.00523288	0.754784	Others
2020_03	S	1249	0.00973713	0.806629	Others
2020_03	S	1250	0.00801093	0.0400865	Others
2020_03	S	1251	0.00879664	0.864968	Others
2020_03	S	1252	0.00758542	0.121771	Others
2020_03	S	1253	0.00650941	0.741873	Others
2020_03	S	1254	0.00932144	0.901393	Others
2020_03	S	1255	0.00834006	0.701715	Others
2020_03	S	1256	0.0036028	0.848732	Others
2020_03	S	1257	0.0118906	0.949369	Others
2020_03	S	1258	0.0123965	0.919744	Others
2020_03	S	1259	0.00520889	0.778017	Others
2020_03	S	1260	0.00346075	0.0202256	Others
2020_03	S	1261	0.00213689	0.565066	Others
2020_03	S	1262	0.00456421	0.76054	Others
2020_03	S	1263	0.0193766	0.110689	Others
2020_03	S	1264	0.00325458	0.235762	Others
2020_03	S	1265	0.00197799	0.741636	Others
2020_03	S	1266	0.00420074	0.631548	Others
2020_03	S	1267	0.00380249	0.274793	Others
2020_03	S	1268	0.0027828	0.720778	Others
2020_03	S	1269	0.00219587	0.601938	Others
2020_03	S	1270	0.00405741	0.828755	Others
2020_03	S	1271	0.00437909	0.712556	Others
2020_03	S	1272	0.00430032	0.700669	Others
2020_03	S	1273	0.00227607	0.696403	Others
2020_03	S	1274	0.00521975	0.636807	Others
2020_04	S	1	0.0243839	0.666159	Others
2020_04	S	2	0.0160133	0.876538	Others
2020_04	S	3	0.0138464	0.86118	Others
2020_04	S	4	0.0108074	0.908909	Others
2020_04	S	5	0.024429	0.125676	Others
2020_04	S	6	0.00880487	0.791908	Others
2020_04	S	7	0.00572781	0.773438	Others
2020_04	S	8	0.0101975	0.922409	Others
2020_04	S	9	0.00704831	0.0822064	Others
2020_04	S	10	0.0137181	0.875534	Others
2020_04	S	11	0.00368824	0.578723	Others
2020_04	S	12	0.00845526	0.0642001	Others
2020_04	S	13	0.00684443	0.0458976	Others
2020_04	S	14	0.00673599	0.578088	Others
2020_04	S	15	0.00389058	0.588886	Others
2020_04	S	16	0.00552652	0.840131	Others
2020_04	S	17	0.0063412	0.580523	Others
2020_04	S	18	0.00668857	0.0549775	Others
2020_04	S	19	0.00443839	0.0708431	Shared
2020_04	S	20	0.00635023	0.0811217	Others
2020_04	S	21	0.00959837	0.0625602	Others
2020_04	S	22	0.0044117	0.196523	Others
2020_04	S	23	0.00613831	0.550409	Others
2020_04	S	24	0.00540189	0.181201	Others
2020_04	S	25	0.00313515	0.211254	Omicron
2020_04	S	26	0.00336631	0.516766	Omicron
2020_04	S	27	0.00498544	0.0585297	Omicron
2020_04	S	28	0.00521745	0.0406296	Others
2020_04	S	29	0.00386076	0.504049	Others
2020_04	S	30	0.00761619	0.826332	Others
2020_04	S	31	0.00332084	0.786363	Others
2020_04	S	32	0.00305234	0.358833	Others
2020_04	S	33	0.00347249	0.438186	Others
2020_04	S	34	0.00361754	0.490133	Others
2020_04	S	35	0.00430238	0.296987	Others
2020_04	S	36	0.00183715	0.272273	Others
2020_04	S	37	0.00288167	0.564755	Others
2020_04	S	38	0.00380713	0.882322	Others
2020_04	S	39	0.00236059	0.686203	Others
2020_04	S	40	0.00329658	0.76597	Others
2020_04	S	41	0.00214332	0.241462	Others
2020_04	S	42	0.00234543	0.474806	Others
2020_04	S	43	0.00275191	0.410658	Others
2020_04	S	44	0.002544	0.119251	Others
2020_04	S	45	0.00200194	0.453778	Others
2020_04	S	46	0.0025492	0.016757	Others
2020_04	S	47	0.00217553	0.521167	Others
2020_04	S	48	0.00245295	0.781667	Others
2020_04	S	49	0.00511168	0.0319946	Others
2020_04	S	50	0.00257584	0.593348	Others
2020_04	S	51	0.0020905	0.667138	Others
2020_04	S	52	0.00317837	0.419103	Others
2020_04	S	53	0.00489417	0.262975	Others
2020_04	S	54	0.0227824	0.120632	Others
2020_04	S	55	0.00786806	0.670347	Others
2020_04	S	56	0.00445815	0.917739	Others
2020_04	S	57	0.00869666	0.91194	Others
2020_04	S	58	0.00503786	0.80761	Others
2020_04	S	59	0.0041479	0.288531	Others
2020_04	S	60	0.00541711	0.76559	Others
2020_04	S	61	0.0072549	0.652796	Others
2020_04	S	62	0.00560101	0.526961	Others
2020_04	S	63	0.00506972	0.540247	Others
2020_04	S	64	0.00728497	0.712936	Others
2020_04	S	65	0.00516074	0.574091	Others
2020_04	S	66	0.00785954	0.868527	Others
2020_04	S	67	0.00583206	0.356251	Omicron
2020_04	S	68	0.00728067	0.645531	Others
2020_04	S	69	0.00654799	0.225834	Omicron
2020_04	S	70	0.00723197	0.0745613	Shared
2020_04	S	71	0.0051058	0.0324318	Others
2020_04	S	72	0.00495088	0.764395	Others
2020_04	S	73	0.00222226	0.480279	Others
2020_04	S	74	0.00525544	0.780019	Others
2020_04	S	75	0.00824044	0.524829	Others
2020_04	S	76	0.00877479	0.0918169	Others
2020_04	S	77	0.0127348	0.763303	Others
2020_04	S	78	0.00965468	0.826626	Others
2020_04	S	79	0.0145321	0.798564	Others
2020_04	S	80	0.0110462	0.063978	Others
2020_04	S	81	0.0133443	0.598739	Others
2020_04	S	82	0.0146412	0.204817	Others
2020_04	S	83	0.00715064	0.0509366	Others
2020_04	S	84	0.00868289	0.690364	Others
2020_04	S	85	0.00949267	0.781263	Others
2020_04	S	86	0.0132148	0.973249	Others
2020_04	S	87	0.020797	0.862876	Others
2020_04	S	88	0.0270508	0.927933	Others
2020_04	S	89	0.014264	0.846638	Others
2020_04	S	90	0.0102534	0.107255	Others
2020_04	S	91	0.0135531	0.815813	Others
2020_04	S	92	0.0198839	0.958301	Others
2020_04	S	93	0.0162305	0.911463	Others
2020_04	S	94	0.0135526	0.903076	Others
2020_04	S	95	0.0137039	0.0827103	Shared
2020_04	S	96	0.0161734	0.929238	Others
2020_04	S	97	0.0235972	0.329779	Others
2020_04	S	98	0.0125334	0.0867823	Others
2020_04	S	99	0.0114691	0.896976	Others
2020_04	S	100	0.0114278	0.0729264	Others
2020_04	S	101	0.00755072	0.687726	Others
2020_04	S	102	0.0161788	0.125909	Others
2020_04	S	103	0.0140156	0.83763	Others
2020_04	S	104	0.0209878	0.846112	Others
2020_04	S	105	0.0175748	0.626021	Others
2020_04	S	106	0.0121615	0.908323	Others
2020_04	S	107	0.013605	0.748941	Others
2020_04	S	108	0.0061744	0.691507	Others
2020_04	S	109	0.00944369	0.874686	Others
2020_04	S	110	0.0278156	0.914086	Others
2020_04	S	111	0.0119873	0.793387	Others
2020_04	S	112	0.00533022	0.863054	Others
2020_04	S	113	0.0130708	0.920359	Others
2020_04	S	114	0.00425556	0.626234	Others
2020_04	S	115	0.00839332	0.931928	Others
2020_04	S	116	0.00506524	0.690532	Others
2020_04	S	117	0.00602834	0.858505	Others
2020_04	S	118	0.00672069	0.734646	Others
2020_04	S	119	0.00707504	0.882507	Others
2020_04	S	120	0.00686139	0.552884	Others
2020_04	S	121	0.00480484	0.05586	Others
2020_04	S	122	0.00929716	0.930738	Others
2020_04	S	123	0.00847215	0.916892	Others
2020_04	S	124	0.00488188	0.591452	Others
2020_04	S	125	0.0151457	0.93679	Others
2020_04	S	126	0.00545868	0.513704	Others
2020_04	S	127	0.00419615	0.409287	Others
2020_04	S	128	0.00420393	0.257164	Others
2020_04	S	129	0.00362098	0.905064	Others
2020_04	S	130	0.00269981	0.4677	Others
2020_04	S	131	0.00592357	0.542941	Others
2020_04	S	132	0.00573109	0.647096	Others
2020_04	S	133	0.00431421	0.694648	Others
2020_04	S	134	0.00547887	0.755305	Others
2020_04	S	135	0.00288915	0.556422	Others
2020_04	S	136	0.00388292	0.737061	Others
2020_04	S	137	0.00351742	0.903416	Others
2020_04	S	138	0.00326456	0.02866	Others
2020_04	S	139	0.00230645	0.683509	Others
2020_04	S	140	0.00328277	0.300065	Others
2020_04	S	141	0.0040605	0.0405285	Others
2020_04	S	142	0.00466839	0.0350461	Shared
2020_04	S	143	0.00396989	0.02799	Others
2020_04	S	144	0.00239477	0.0480463	Others
2020_04	S	145	0.0023255	0.669745	Others
2020_04	S	146	0.00315494	0.0234076	Others
2020_04	S	147	0.00198292	0.790422	Others
2020_04	S	148	0.00262752	0.669481	Others
2020_04	S	149	0.0025185	0.602955	Others
2020_04	S	150	0.00379677	0.896718	Others
2020_04	S	151	0.00652112	0.0596662	Others
2020_04	S	152	0.00365105	0.729881	Others
2020_04	S	153	0.00334178	0.0263501	Others
2020_04	S	154	0.00516831	0.400406	Others
2020_04	S	155	0.00312049	0.596252	Others
2020_04	S	156	0.00283879	0.470021	Others
2020_04	S	157	0.00303578	0.434929	Delta
2020_04	S	158	0.00388535	0.0329662	Delta
2020_04	S	159	0.00233949	0.0323596	Others
2020_04	S	160	0.00210196	0.822669	Others
2020_04	S	161	0.00392228	0.0361571	Others
2020_04	S	162	0.00434403	0.755783	Others
2020_04	S	163	0.00429221	0.796353	Others
2020_04	S	164	0.0103839	0.96697	Others
2020_04	S	165	0.00757262	0.764557	Others
2020_04	S	166	0.00706225	0.929978	Others
2020_04	S	167	0.00450087	0.474756	Others
2020_04	S	168	0.0119963	0.970216	Others
2020_04	S	169	0.0067328	0.940281	Others
2020_04	S	170	0.00493044	0.880843	Others
2020_04	S	171	0.00311021	0.450626	Others
2020_04	S	172	0.00249008	0.651009	Others
2020_04	S	173	0.00609677	0.0440102	Others
2020_04	S	174	0.00508521	0.722766	Others
2020_04	S	175	0.0143568	0.827886	Others
2020_04	S	176	0.00918405	0.0770406	Others
2020_04	S	177	0.0111811	0.0618484	Others
2020_04	S	178	0.00705902	0.919028	Others
2020_04	S	179	0.0118306	0.956955	Others
2020_04	S	180	0.0167949	0.889208	Others
2020_04	S	181	0.00791857	0.076604	Others
2020_04	S	182	0.0317433	0.979925	Others
2020_04	S	183	0.0123306	0.957023	Others
2020_04	S	184	0.005343	0.794392	Others
2020_04	S	185	0.0233053	0.968456	Others
2020_04	S	186	0.00987134	0.691326	Others
2020_04	S	187	0.012124	0.958013	Others
2020_04	S	188	0.0165936	0.966581	Others
2020_04	S	189	0.012298	0.852617	Others
2020_04	S	190	0.0169881	0.943399	Others
2020_04	S	191	0.0492207	0.973216	Others
2020_04	S	192	0.0184224	0.910614	Others
2020_04	S	193	0.00995352	0.437435	Others
2020_04	S	194	0.0153878	0.968632	Others
2020_04	S	195	0.0219312	0.966912	Others
2020_04	S	196	0.0303847	0.980411	Others
2020_04	S	197	0.031542	0.977195	Others
2020_04	S	198	0.0393948	0.981878	Others
2020_04	S	199	0.0179712	0.941874	Others
2020_04	S	200	0.0113725	0.957553	Others
2020_04	S	201	0.0126777	0.94992	Others
2020_04	S	202	0.0205806	0.886315	Others
2020_04	S	203	0.0128626	0.140183	Others
2020_04	S	204	0.0165096	0.963792	Others
2020_04	S	205	0.0146614	0.96114	Others
2020_04	S	206	0.0109723	0.931709	Others
2020_04	S	207	0.0069129	0.938957	Others
2020_04	S	208	0.00546115	0.934406	Others
2020_04	S	209	0.0157641	0.953531	Others
2020_04	S	210	0.00649951	0.900996	Others
2020_04	S	211	0.0103198	0.628737	Omicron
2020_04	S	212	0.00821831	0.956941	Omicron
2020_04	S	213	0.00423173	0.680729	Omicron
2020_04	S	214	0.0101293	0.0574821	Others
2020_04	S	215	0.00963237	0.623192	Others
2020_04	S	216	0.00454271	0.0526369	Others
2020_04	S	217	0.0048404	0.81289	Others
2020_04	S	218	0.0131404	0.840534	Others
2020_04	S	219	0.00793754	0.905846	Others
2020_04	S	220	0.00380903	0.918686	Others
2020_04	S	221	0.00285451	0.236399	Others
2020_04	S	222	0.00681952	0.605623	Others
2020_04	S	223	0.00498568	0.918091	Others
2020_04	S	224	0.00561273	0.343353	Others
2020_04	S	225	0.00414935	0.570724	Others
2020_04	S	226	0.00467164	0.932749	Others
2020_04	S	227	0.00325718	0.733244	Others
2020_04	S	228	0.00529336	0.715188	Others
2020_04	S	229	0.00316662	0.295794	Others
2020_04	S	230	0.00449073	0.924033	Others
2020_04	S	231	0.00371933	0.840646	Others
2020_04	S	232	0.00518453	0.0345523	Others
2020_04	S	233	0.00290627	0.859695	Others
2020_04	S	234	0.00369514	0.481429	Others
2020_04	S	235	0.00303984	0.80213	Others
2020_04	S	236	0.00346682	0.925841	Others
2020_04	S	237	0.00533771	0.941677	Others
2020_04	S	238	0.00146298	0.200854	Others
2020_04	S	239	0.00289407	0.712698	Others
2020_04	S	240	0.00266052	0.568949	Others
2020_04	S	241	0.00276053	0.85116	Others
2020_04	S	242	0.00282862	0.832372	Others
2020_04	S	243	0.00360555	0.0355268	Others
2020_04	S	244	0.00231765	0.492049	Others
2020_04	S	245	0.00411793	0.0296607	Others
2020_04	S	246	0.00473044	0.0380475	Others
2020_04	S	247	0.00366562	0.225997	Others
2020_04	S	248	0.00269851	0.222299	Others
2020_04	S	249	0.00223345	0.0189622	Others
2020_04	S	250	0.0014265	0.87291	Others
2020_04	S	251	0.00172517	0.117618	Others
2020_04	S	252	0.00190401	0.547543	Others
2020_04	S	253	0.00230731	0.0201053	Others
2020_04	S	254	0.00263972	0.0239494	Others
2020_04	S	255	0.00453373	0.0427278	Others
2020_04	S	256	0.00257118	0.738618	Others
2020_04	S	257	0.0030389	0.179234	Others
2020_04	S	258	0.00462014	0.071854	Others
2020_04	S	259	0.00166686	0.684081	Others
2020_04	S	260	0.00413757	0.336169	Others
2020_04	S	261	0.0032977	0.519071	Others
2020_04	S	262	0.00518398	0.0525296	Others
2020_04	S	263	0.00422953	0.820675	Others
2020_04	S	264	0.00405606	0.790758	Others
2020_04	S	265	0.0168087	0.920362	Others
2020_04	S	266	0.0105251	0.847765	Others
2020_04	S	267	0.00362566	0.642375	Others
2020_04	S	268	0.00266535	0.697398	Others
2020_04	S	269	0.00323427	0.850229	Others
2020_04	S	270	0.00320877	0.528943	Others
2020_04	S	271	0.00801011	0.722638	Others
2020_04	S	272	0.00697821	0.868188	Others
2020_04	S	273	0.00526399	0.812992	Others
2020_04	S	274	0.00210684	0.513616	Others
2020_04	S	275	0.00721692	0.786265	Others
2020_04	S	276	0.00392087	0.764096	Others
2020_04	S	277	0.0111836	0.942045	Others
2020_04	S	278	0.00850905	0.854876	Others
2020_04	S	279	0.00573872	0.570378	Others
2020_04	S	280	0.00937465	0.755692	Others
2020_04	S	281	0.00856235	0.869091	Others
2020_04	S	282	0.0105052	0.909127	Others
2020_04	S	283	0.00956275	0.855437	Others
2020_04	S	284	0.0151113	0.937171	Others
2020_04	S	285	0.00848406	0.939528	Others
2020_04	S	286	0.0099268	0.86836	Others
2020_04	S	287	0.0146893	0.9482	Others
2020_04	S	288	0.00936624	0.837226	Others
2020_04	S	289	0.00717217	0.722565	Others
2020_04	S	290	0.0135178	0.942207	Others
2020_04	S	291	0.0115931	0.94125	Others
2020_04	S	292	0.00937769	0.818976	Others
2020_04	S	293	0.0113228	0.903394	Others
2020_04	S	294	0.0146295	0.927699	Others
2020_04	S	295	0.0119937	0.926591	Others
2020_04	S	296	0.0085819	0.804408	Others
2020_04	S	297	0.0101378	0.332883	Others
2020_04	S	298	0.0211122	0.962775	Others
2020_04	S	299	0.0095175	0.0852714	Others
2020_04	S	300	0.0370761	0.985562	Others
2020_04	S	301	0.0159549	0.860628	Others
2020_04	S	302	0.0116597	0.922252	Others
2020_04	S	303	0.0200682	0.907198	Others
2020_04	S	304	0.0153815	0.931118	Others
2020_04	S	305	0.0118344	0.931647	Others
2020_04	S	306	0.0174162	0.958449	Others
2020_04	S	307	0.00665825	0.048686	Others
2020_04	S	308	0.0100667	0.444175	Others
2020_04	S	309	0.00860052	0.13248	Others
2020_04	S	310	0.0123911	0.889497	Others
2020_04	S	311	0.012185	0.873871	Others
2020_04	S	312	0.0048343	0.880057	Others
2020_04	S	313	0.0142044	0.922923	Others
2020_04	S	314	0.0190477	0.942674	Others
2020_04	S	315	0.0101693	0.890256	Others
2020_04	S	316	0.00876852	0.902045	Others
2020_04	S	317	0.0123073	0.944189	Others
2020_04	S	318	0.0261358	0.932683	Others
2020_04	S	319	0.00381887	0.853107	Others
2020_04	S	320	0.00389179	0.0563505	Others
2020_04	S	321	0.00536348	0.100455	Others
2020_04	S	322	0.00438946	0.0508289	Others
2020_04	S	323	0.00364721	0.704493	Others
2020_04	S	324	0.00678794	0.654256	Others
2020_04	S	325	0.00628288	0.0641873	Others
2020_04	S	326	0.00846681	0.781157	Others
2020_04	S	327	0.00524725	0.871985	Others
2020_04	S	328	0.00205887	0.327375	Others
2020_04	S	329	0.00339191	0.384475	Others
2020_04	S	330	0.00450241	0.717189	Others
2020_04	S	331	0.00363588	0.327587	Others
2020_04	S	332	0.00319062	0.348386	Others
2020_04	S	333	0.00204661	0.402853	Others
2020_04	S	334	0.00520326	0.537933	Others
2020_04	S	335	0.00566769	0.0491048	Others
2020_04	S	336	0.00440295	0.609084	Others
2020_04	S	337	0.00506638	0.0742012	Others
2020_04	S	338	0.0250283	0.963251	Others
2020_04	S	339	0.00234425	0.660928	Omicron
2020_04	S	340	0.00515581	0.715099	Others
2020_04	S	341	0.00506312	0.0365816	Others
2020_04	S	342	0.00263272	0.708751	Others
2020_04	S	343	0.00439587	0.686649	Others
2020_04	S	344	0.00497049	0.755781	Others
2020_04	S	345	0.00252922	0.535045	Others
2020_04	S	346	0.00292894	0.387525	Omicron
2020_04	S	347	0.0072242	0.944849	Others
2020_04	S	348	0.00377536	0.504385	Others
2020_04	S	349	0.00442183	0.649752	Others
2020_04	S	350	0.00512786	0.873842	Others
2020_04	S	351	0.00525154	0.916324	Others
2020_04	S	352	0.0060695	0.486162	Others
2020_04	S	353	0.00451738	0.741217	Others
2020_04	S	354	0.00621126	0.924863	Others
2020_04	S	355	0.00432475	0.737986	Others
2020_04	S	356	0.0070323	0.947342	Others
2020_04	S	357	0.00448853	0.938224	Others
2020_04	S	358	0.00622958	0.972577	Others
2020_04	S	359	0.00589882	0.929566	Others
2020_04	S	360	0.0151287	0.958028	Others
2020_04	S	361	0.0227532	0.960383	Others
2020_04	S	362	0.00660989	0.831543	Others
2020_04	S	363	0.00880827	0.88403	Others
2020_04	S	364	0.0168254	0.976204	Others
2020_04	S	365	0.00927345	0.964087	Others
2020_04	S	366	0.0107692	0.914261	Others
2020_04	S	367	0.006321	0.820227	Others
2020_04	S	368	0.00778879	0.954389	Others
2020_04	S	369	0.00545248	0.903471	Others
2020_04	S	370	0.0116999	0.95765	Others
2020_04	S	371	0.00967329	0.857929	Omicron
2020_04	S	372	0.00764617	0.0836704	Others
2020_04	S	373	0.00929275	0.600696	Omicron
2020_04	S	374	0.0168028	0.969303	Others
2020_04	S	375	0.00895894	0.935018	Omicron
2020_04	S	376	0.0150178	0.940526	Omicron
2020_04	S	377	0.0487241	0.984456	Others
2020_04	S	378	0.043421	0.985369	Others
2020_04	S	379	0.0242673	0.946587	Others
2020_04	S	380	0.033035	0.978192	Others
2020_04	S	381	0.00897333	0.917226	Others
2020_04	S	382	0.0127854	0.926276	Others
2020_04	S	383	0.00819515	0.909576	Others
2020_04	S	384	0.0184378	0.1629	Others
2020_04	S	385	0.0110365	0.960452	Others
2020_04	S	386	0.0232355	0.970632	Others
2020_04	S	387	0.0189954	0.97248	Others
2020_04	S	388	0.0404045	0.984897	Others
2020_04	S	389	0.0168635	0.963787	Others
2020_04	S	390	0.0100755	0.37326	Others
2020_04	S	391	0.0179836	0.958373	Others
2020_04	S	392	0.0123763	0.871067	Others
2020_04	S	393	0.00778592	0.904521	Others
2020_04	S	394	0.053192	0.991269	Others
2020_04	S	395	0.00817618	0.940325	Others
2020_04	S	396	0.0288328	0.982032	Others
2020_04	S	397	0.00780688	0.92253	Others
2020_04	S	398	0.00894489	0.89427	Others
2020_04	S	399	0.00513859	0.400725	Others
2020_04	S	400	0.00635926	0.937982	Others
2020_04	S	401	0.00344135	0.701908	Others
2020_04	S	402	0.00643533	0.956138	Others
2020_04	S	403	0.00500447	0.752122	Others
2020_04	S	404	0.00494356	0.561496	Others
2020_04	S	405	0.00547151	0.672186	Omicron
2020_04	S	406	0.0066938	0.961712	Others
2020_04	S	407	0.0060911	0.916857	Others
2020_04	S	408	0.00404429	0.0269038	Omicron
2020_04	S	409	0.0071817	0.850403	Others
2020_04	S	410	0.014437	0.985766	Others
2020_04	S	411	0.00345068	0.658337	Others
2020_04	S	412	0.00273728	0.785591	Others
2020_04	S	413	0.00330458	0.732307	Others
2020_04	S	414	0.00482163	0.0376024	Others
2020_04	S	415	0.00333213	0.903032	Others
2020_04	S	416	0.00433338	0.695399	Others
2020_04	S	417	0.00518808	0.0336247	Omicron
2020_04	S	418	0.00302599	0.795236	Others
2020_04	S	419	0.00354091	0.636527	Others
2020_04	S	420	0.00358824	0.837753	Others
2020_04	S	421	0.00197772	0.585269	Others
2020_04	S	422	0.00287555	0.905683	Others
2020_04	S	423	0.00300516	0.846627	Others
2020_04	S	424	0.00384155	0.824196	Others
2020_04	S	425	0.00421326	0.882807	Others
2020_04	S	426	0.00235651	0.785108	Others
2020_04	S	427	0.00537369	0.880826	Others
2020_04	S	428	0.00355177	0.815149	Others
2020_04	S	429	0.00264097	0.844491	Others
2020_04	S	430	0.00231622	0.233528	Others
2020_04	S	431	0.00259256	0.8855	Others
2020_04	S	432	0.0031223	0.508719	Others
2020_04	S	433	0.00250699	0.756173	Others
2020_04	S	434	0.00163697	0.0939968	Others
2020_04	S	435	0.00349214	0.830254	Others
2020_04	S	436	0.00430923	0.363754	Others
2020_04	S	437	0.00225172	0.50915	Others
2020_04	S	438	0.00183052	0.598721	Others
2020_04	S	439	0.00499594	0.0354276	Others
2020_04	S	440	0.00381016	0.439391	Omicron
2020_04	S	441	0.00648317	0.773694	Others
2020_04	S	442	0.00384842	0.741068	Others
2020_04	S	443	0.00309154	0.461319	Others
2020_04	S	444	0.00467094	0.0731748	Omicron
2020_04	S	445	0.00599038	0.0618621	Others
2020_04	S	446	0.00521922	0.102026	Omicron
2020_04	S	447	0.00290033	0.649055	Others
2020_04	S	448	0.0191812	0.923614	Others
2020_04	S	449	0.00600664	0.636644	Others
2020_04	S	450	0.00502811	0.656477	Others
2020_04	S	451	0.00575867	0.578833	Others
2020_04	S	452	0.00563026	0.733612	Shared
2020_04	S	453	0.00363163	0.532361	Others
2020_04	S	454	0.0081287	0.84272	Others
2020_04	S	455	0.00790971	0.913271	Others
2020_04	S	456	0.00761218	0.788124	Others
2020_04	S	457	0.00883471	0.789717	Others
2020_04	S	458	0.0101034	0.749287	Others
2020_04	S	459	0.00388012	0.732786	Others
2020_04	S	460	0.00739416	0.873821	Omicron
2020_04	S	461	0.00428069	0.484292	Others
2020_04	S	462	0.0251474	0.930467	Others
2020_04	S	463	0.0176951	0.287598	Others
2020_04	S	464	0.0300143	0.925401	Others
2020_04	S	465	0.0109896	0.829851	Others
2020_04	S	466	0.00736592	0.671956	Others
2020_04	S	467	0.00595117	0.72306	Others
2020_04	S	468	0.00978	0.126322	Others
2020_04	S	469	0.0111942	0.136093	Others
2020_04	S	470	0.0130727	0.895649	Others
2020_04	S	471	0.0117685	0.840621	Others
2020_04	S	472	0.00925672	0.832026	Others
2020_04	S	473	0.014218	0.921431	Others
2020_04	S	474	0.0157744	0.830254	Others
2020_04	S	475	0.0173583	0.742475	Others
2020_04	S	476	0.00832734	0.75266	Others
2020_04	S	477	0.0203048	0.209	Omicron
2020_04	S	478	0.0133358	0.0786029	Shared
2020_04	S	479	0.0111378	0.886355	Others
2020_04	S	480	0.0245877	0.883806	Others
2020_04	S	481	0.0349009	0.962834	Others
2020_04	S	482	0.00914871	0.776715	Others
2020_04	S	483	0.00891386	0.101167	Others
2020_04	S	484	0.0166961	0.794122	Omicron
2020_04	S	485	0.015512	0.90381	Others
2020_04	S	486	0.012949	0.936952	Omicron
2020_04	S	487	0.0288773	0.960123	Others
2020_04	S	488	0.0178047	0.902027	Others
2020_04	S	489	0.0185802	0.966146	Others
2020_04	S	490	0.0316591	0.209106	Others
2020_04	S	491	0.00862334	0.73643	Others
2020_04	S	492	0.0135762	0.91129	Others
2020_04	S	493	0.0162323	0.722945	Omicron
2020_04	S	494	0.00634796	0.0851599	Others
2020_04	S	495	0.0129762	0.760343	Others
2020_04	S	496	0.00688888	0.820487	Omicron
2020_04	S	497	0.0097507	0.858872	Others
2020_04	S	498	0.00944013	0.831226	Omicron
2020_04	S	499	0.00829337	0.58836	Others
2020_04	S	500	0.00502993	0.652501	Others
2020_04	S	501	0.0367015	0.957115	Shared
2020_04	S	502	0.00809081	0.915927	Others
2020_04	S	503	0.00475988	0.685252	Others
2020_04	S	504	0.00664606	0.627775	Others
2020_04	S	505	0.00660943	0.822271	Omicron
2020_04	S	506	0.00594962	0.861811	Others
2020_04	S	507	0.00510551	0.438485	Others
2020_04	S	508	0.00595188	0.626373	Others
2020_04	S	509	0.00488051	0.751509	Others
2020_04	S	510	0.00604127	0.74946	Others
2020_04	S	511	0.00398626	0.777606	Others
2020_04	S	512	0.00480755	0.779716	Others
2020_04	S	513	0.00438456	0.633305	Others
2020_04	S	514	0.00471952	0.59797	Others
2020_04	S	515	0.0076406	0.756191	Others
2020_04	S	516	0.00549	0.798447	Others
2020_04	S	517	0.0037009	0.592239	Others
2020_04	S	518	0.00688458	0.572347	Others
2020_04	S	519	0.00333369	0.645887	Others
2020_04	S	520	0.00429085	0.0505845	Others
2020_04	S	521	0.00302424	0.815094	Others
2020_04	S	522	0.00526765	0.204805	Others
2020_04	S	523	0.00341148	0.100879	Others
2020_04	S	524	0.00471882	0.719697	Others
2020_04	S	525	0.00238106	0.768608	Others
2020_04	S	526	0.00331646	0.623615	Others
2020_04	S	527	0.00349439	0.729238	Others
2020_04	S	528	0.00400169	0.451942	Others
2020_04	S	529	0.00588693	0.0371892	Others
2020_04	S	530	0.00274308	0.889303	Others
2020_04	S	531	0.0018071	0.644416	Others
2020_04	S	532	0.00251026	0.734891	Others
2020_04	S	533	0.00358017	0.243464	Others
2020_04	S	534	0.00239146	0.688093	Others
2020_04	S	535	0.00119215	0.781031	Others
2020_04	S	536	0.00256818	0.838031	Others
2020_04	S	537	0.00241891	0.800695	Others
2020_04	S	538	0.00359053	0.609273	Others
2020_04	S	539	0.00224826	0.796832	Others
2020_04	S	540	0.00354946	0.444556	Others
2020_04	S	541	0.00350289	0.847696	Others
2020_04	S	542	0.00368414	0.90374	Others
2020_04	S	543	0.00456141	0.851439	Others
2020_04	S	544	0.00602102	0.889538	Others
2020_04	S	545	0.00408617	0.82082	Others
2020_04	S	546	0.00324028	0.669192	Others
2020_04	S	547	0.0040721	0.0283707	Omicron
2020_04	S	548	0.005505	0.733969	Others
2020_04	S	549	0.00381645	0.767754	Others
2020_04	S	550	0.00402449	0.651875	Others
2020_04	S	551	0.00362086	0.795192	Others
2020_04	S	552	0.00435828	0.878764	Others
2020_04	S	553	0.00404858	0.702954	Others
2020_04	S	554	0.00439168	0.841946	Others
2020_04	S	555	0.00359311	0.886927	Others
2020_04	S	556	0.00578374	0.93466	Others
2020_04	S	557	0.00257523	0.669045	Others
2020_04	S	558	0.00645402	0.939159	Others
2020_04	S	559	0.00599319	0.91737	Others
2020_04	S	560	0.00535186	0.744277	Others
2020_04	S	561	0.00745994	0.925356	Others
2020_04	S	562	0.00924367	0.935031	Others
2020_04	S	563	0.0119	0.691444	Others
2020_04	S	564	0.0114276	0.939525	Others
2020_04	S	565	0.017498	0.96329	Others
2020_04	S	566	0.0101236	0.863536	Others
2020_04	S	567	0.00732961	0.938719	Others
2020_04	S	568	0.010482	0.940845	Others
2020_04	S	569	0.0217853	0.966012	Others
2020_04	S	570	0.0134383	0.0992741	Alpha
2020_04	S	571	0.00919035	0.931434	Others
2020_04	S	572	0.0072951	0.91916	Others
2020_04	S	573	0.0119427	0.69423	Others
2020_04	S	574	0.0116215	0.138383	Others
2020_04	S	575	0.0118156	0.724347	Others
2020_04	S	576	0.00519434	0.475147	Others
2020_04	S	577	0.00896149	0.769431	Others
2020_04	S	578	0.00769144	0.826637	Others
2020_04	S	579	0.0128867	0.930716	Others
2020_04	S	580	0.0127599	0.572785	Others
2020_04	S	581	0.00498027	0.938116	Others
2020_04	S	582	0.0177215	0.952969	Others
2020_04	S	583	0.0110432	0.0691367	Others
2020_04	S	584	0.0154141	0.964516	Others
2020_04	S	585	0.010618	0.115319	Others
2020_04	S	586	0.0129271	0.954823	Others
2020_04	S	587	0.0118986	0.960053	Others
2020_04	S	588	0.00678924	0.743358	Others
2020_04	S	589	0.00869153	0.923219	Others
2020_04	S	590	0.0186999	0.961417	Others
2020_04	S	591	0.0119054	0.196434	Others
2020_04	S	592	0.0322197	0.973438	Others
2020_04	S	593	0.00678879	0.813364	Others
2020_04	S	594	0.00575114	0.880502	Others
2020_04	S	595	0.00420013	0.911688	Others
2020_04	S	596	0.00607509	0.773376	Others
2020_04	S	597	0.00581096	0.918133	Others
2020_04	S	598	0.00802981	0.947327	Others
2020_04	S	599	0.0078692	0.962946	Others
2020_04	S	600	0.00356025	0.660984	Others
2020_04	S	601	0.00757917	0.921231	Others
2020_04	S	602	0.00747244	0.946693	Others
2020_04	S	603	0.0212984	0.958366	Others
2020_04	S	604	0.00811613	0.903774	Others
2020_04	S	605	0.00511736	0.891877	Others
2020_04	S	606	0.020698	0.959884	Others
2020_04	S	607	0.0135202	0.899378	Others
2020_04	S	608	0.0139412	0.952187	Others
2020_04	S	609	0.00402699	0.851447	Others
2020_04	S	610	0.00507206	0.877584	Others
2020_04	S	611	0.00667392	0.898363	Others
2020_04	S	612	0.00916651	0.937412	Others
2020_04	S	613	0.00901024	0.0522553	Others
2020_04	S	614	0.879154	0.384128	Shared
2020_04	S	615	0.0035685	0.02326	Others
2020_04	S	616	0.00392624	0.89085	Others
2020_04	S	617	0.00385455	0.765057	Others
2020_04	S	618	0.00302427	0.565688	Others
2020_04	S	619	0.00572645	0.813282	Others
2020_04	S	620	0.00202984	0.323632	Others
2020_04	S	621	0.00325408	0.434532	Others
2020_04	S	622	0.00716827	0.0455218	Others
2020_04	S	623	0.00499322	0.03651	Others
2020_04	S	624	0.00300968	0.916313	Others
2020_04	S	625	0.0068489	0.57665	Others
2020_04	S	626	0.00357208	0.325635	Others
2020_04	S	627	0.00306483	0.330737	Others
2020_04	S	628	0.00418804	0.701636	Others
2020_04	S	629	0.00316385	0.116895	Others
2020_04	S	630	0.00288151	0.479388	Others
2020_04	S	631	0.00365834	0.0250995	Others
2020_04	S	632	0.00258746	0.5649	Others
2020_04	S	633	0.00480442	0.793763	Others
2020_04	S	634	0.00274947	0.783632	Others
2020_04	S	635	0.00195437	0.492347	Others
2020_04	S	636	0.00266474	0.676164	Others
2020_04	S	637	0.00214709	0.51144	Others
2020_04	S	638	0.00217288	0.796543	Others
2020_04	S	639	0.00344302	0.027653	Others
2020_04	S	640	0.0025978	0.0554963	Others
2020_04	S	641	0.00249954	0.855273	Others
2020_04	S	642	0.00308423	0.675046	Others
2020_04	S	643	0.00152554	0.0190488	Others
2020_04	S	644	0.00259897	0.501387	Others
2020_04	S	645	0.00214298	0.473199	Others
2020_04	S	646	0.00162561	0.576621	Others
2020_04	S	647	0.0040169	0.041639	Others
2020_04	S	648	0.00231691	0.1837	Others
2020_04	S	649	0.00565779	0.894254	Others
2020_04	S	650	0.00207588	0.73598	Others
2020_04	S	651	0.00233979	0.584014	Others
2020_04	S	652	0.00430395	0.563063	Others
2020_04	S	653	0.00368835	0.413065	Others
2020_04	S	654	0.00236524	0.0496541	Others
2020_04	S	655	0.00424075	0.0347051	Omicron
2020_04	S	656	0.00424149	0.676172	Others
2020_04	S	657	0.00287562	0.870157	Others
2020_04	S	658	0.00388452	0.893603	Others
2020_04	S	659	0.00404294	0.593334	Others
2020_04	S	660	0.00668322	0.33298	Others
2020_04	S	661	0.00422742	0.609297	Others
2020_04	S	662	0.00430363	0.593939	Others
2020_04	S	663	0.00314492	0.171984	Others
2020_04	S	664	0.00222495	0.137304	Others
2020_04	S	665	0.00635425	0.8577	Others
2020_04	S	666	0.0136374	0.977162	Others
2020_04	S	667	0.00459565	0.757384	Others
2020_04	S	668	0.00362551	0.324161	Others
2020_04	S	669	0.00310969	0.488189	Others
2020_04	S	670	0.0181252	0.963953	Others
2020_04	S	671	0.0116486	0.850764	Others
2020_04	S	672	0.00414074	0.405202	Others
2020_04	S	673	0.00683736	0.913606	Others
2020_04	S	674	0.00637805	0.929596	Others
2020_04	S	675	0.00951458	0.0609597	Others
2020_04	S	676	0.00212785	0.809781	Others
2020_04	S	677	0.00666101	0.0649936	Others
2020_04	S	678	0.00413097	0.827446	Others
2020_04	S	679	0.0154048	0.954518	Omicron
2020_04	S	680	0.00752041	0.608349	Others
2020_04	S	681	0.00919918	0.308477	Shared
2020_04	S	682	0.00399858	0.412971	Others
2020_04	S	683	0.00261565	0.409922	Others
2020_04	S	684	0.00385589	0.416246	Others
2020_04	S	685	0.00397757	0.561339	Others
2020_04	S	686	0.0195109	0.971441	Others
2020_04	S	687	0.00500895	0.521791	Others
2020_04	S	688	0.0101264	0.763772	Others
2020_04	S	689	0.0209095	0.914361	Others
2020_04	S	690	0.013513	0.905215	Others
2020_04	S	691	0.00827133	0.635613	Others
2020_04	S	692	0.0109997	0.944981	Others
2020_04	S	693	0.0241123	0.977397	Others
2020_04	S	694	0.00635214	0.463712	Others
2020_04	S	695	0.00986864	0.961366	Others
2020_04	S	696	0.0058744	0.465311	Others
2020_04	S	697	0.0179135	0.831406	Others
2020_04	S	698	0.0044347	0.0390954	Others
2020_04	S	699	0.0129961	0.850394	Others
2020_04	S	700	0.00841981	0.657479	Others
2020_04	S	701	0.0128966	0.819648	Others
2020_04	S	702	0.0114909	0.693212	Others
2020_04	S	703	0.0177605	0.950839	Others
2020_04	S	704	0.00616947	0.768963	Others
2020_04	S	705	0.0148334	0.950663	Others
2020_04	S	706	0.0084681	0.801868	Others
2020_04	S	707	0.0108496	0.878464	Others
2020_04	S	708	0.00515892	0.843258	Others
2020_04	S	709	0.0174458	0.967122	Others
2020_04	S	710	0.0178718	0.954275	Others
2020_04	S	711	0.00957994	0.791462	Others
2020_04	S	712	0.0235577	0.971809	Others
2020_04	S	713	0.00802165	0.918309	Others
2020_04	S	714	0.01335	0.886977	Others
2020_04	S	715	0.00713655	0.818101	Others
2020_04	S	716	0.00633862	0.0506826	Alpha
2020_04	S	717	0.00607549	0.542289	Others
2020_04	S	718	0.00453296	0.468701	Others
2020_04	S	719	0.00487816	0.0336894	Others
2020_04	S	720	0.0125899	0.897042	Others
2020_04	S	721	0.00462257	0.395742	Others
2020_04	S	722	0.00376748	0.612454	Others
2020_04	S	723	0.00362727	0.610514	Others
2020_04	S	724	0.00323959	0.70609	Others
2020_04	S	725	0.00529501	0.735652	Others
[truncated: 41,317 more rows]
