# Supplementary material for: Using minor variant genomes and machine learning to study the genome biology of SARS-CoV-2 over time
Source: Nucleic Acids Res. 2025 Feb 19;53(4):gkaf077. doi: 10.1093/nar/gkaf077 (PMC11838042; doi:10.1093/nar/gkaf077)
Supplement: gkaf077_Supplemental_Files [file gkaf077_supplemental_files.zip › Supplementary_Tables_S6-S10.xlsx]

## Sheet: Supplementary Table S6
Variant	Pango lineage	Mutation	Mutation position	Cluster number in the cluster model for the months analyzed
				1-3 (pam3)	1-6 (pam6)	1-9 (pam9)	1-12 (pam12)	1-34 (pam34)
Alpha	B.1.1.7	N501Y	501	1	1	1	2	4
Alpha	B.1.1.7	A570D	570	4	2	2	2	2
Alpha	B.1.1.7	D614G	614	3	3	3	3	3
Alpha	B.1.1.7	P681H	681	1	3	3	2	4
Alpha	B.1.1.7	T716I	716	2	4	3	3	3
Alpha	B.1.1.7	S982A	982	1	1	2	2	4
Alpha	B.1.1.7	D1118H	1118	1	2	2	2	2
Beta	B.1.351	D80A	80	2	3	3	3	3
Beta	B.1.351	D215G	215	3	3	2	3	3
Beta	B.1.351	K417N	417	4	4	4	2	3
Beta	B.1.351	E484K	484	3	2	4	2	4
Beta	B.1.351	N501Y	501	1	1	1	2	4
Beta	B.1.351	D614G	614	3	3	3	3	3
Beta	B.1.351	A701V	701	3	4	3	2	3
Gamma	P.1	L18F	18	2	3	3	3	3
Gamma	P.2	T20N	20	2	4	2	3	3
Gamma	P.3	P26S	26	3	3	3	3	3
Gamma	P.4	D138Y	138	2	3	3	3	3
Gamma	P.5	R190S	190	1	1	2	2	4
Gamma	P.6	K417T	417	4	4	4	2	3
Gamma	P.7	E484K	484	3	2	4	2	4
Gamma	P.8	N501Y	501	1	1	1	2	4
Gamma	P.9	D614G	614	3	3	3	3	3
Gamma	P.10	H655Y	655	2	3	3	3	3
Gamma	P.11	T1027I	1027	2	4	3	3	4
Gamma	P.12	V1176F	1176	1	2	2	3	3
Delta	B.1.617.2	T19R	19	2	4	3	3	3
Delta	B.1.617.2	G142D	142	2	3	3	3	3
Delta	B.1.617.2	R158G	158	4	3	2	3	4
Delta	B.1.617.2	A222V	222	3	4	3	2	3
Delta	B.1.617.2	L452R	452	1	1	2	2	2
Delta	B.1.617.2	T478K	478	2	4	3	3	4
Delta	B.1.617.2	D614G	614	3	3	3	3	3
Delta	B.1.617.2	P681R	681	1	3	3	2	4
Delta	B.1.617.2	D950N	950	4	2	2	2	4
Omicron	BA.1	A67V	67	3	4	3	3	3
Omicron	BA.1	T95I	95	2	3	3	3	3
Omicron	BA.1	Y145D	145	3	3	3	3	3
Omicron	BA.1	L212I	212	1	2	1	1	2
Omicron	BA.1	G339D	339	1	1	4	2	2
Omicron	BA.1	S371L	371	1	1	1	1	2
Omicron	BA.1	S373P	373	1	2	2	2	2
Omicron	BA.1	S375F	375	1	2	1	1	2
Omicron	BA.1	K417N	417	4	4	4	2	3
Omicron	BA.1	N440K	440	1	1	2	2	4
Omicron	BA.1	G446S	446	4	3	3	3	3
Omicron	BA.1	S477N	477	3	2	2	2	3
Omicron	BA.1	T478K	478	2	4	3	3	4
Omicron	BA.1	E484A	484	3	2	4	2	4
Omicron	BA.1	Q493R	493	1	1	1	1	2
Omicron	BA.1	G496S	496	1	1	1	2	2
Omicron	BA.1	Q498R	498	1	1	1	1	2
Omicron	BA.1	N501Y	501	1	1	1	2	4
Omicron	BA.1	Y505H	505	1	1	1	2	2
Omicron	BA.1	T547K	547	4	3	3	3	3
Omicron	BA.1	D614G	614	3	3	3	3	3
Omicron	BA.1	H655Y	655	2	3	3	3	3
Omicron	BA.1	N679K	679	1	1	2	2	2
Omicron	BA.1	P681H	681	1	3	3	2	4
Omicron	BA.1	N764K	764	1	2	2	2	2
Omicron	BA.1	D796Y	796	3	4	4	2	4
Omicron	BA.1	N856K	856	1	1	4	1	2
Omicron	BA.1	Q954H	954	1	1	1	2	4
Omicron	BA.1	N969K	969	1	1	1	2	1
Omicron	BA.1	L981F	981	1	1	4	1	2
Omicron	BA.2	T19I	19	2	4	3	3	3
Omicron	BA.2	A27S	27	4	3	3	3	3
Omicron	BA.2	G142D	142	2	3	3	3	3
Omicron	BA.2	V213G	213	3	4	3	3	3
Omicron	BA.2	G339D	339	1	1	4	2	2
Omicron	BA.2	S371F	371	1	1	1	1	2
Omicron	BA.2	S373P	373	1	2	2	2	2
Omicron	BA.2	S375F	375	1	2	1	1	2
Omicron	BA.2	T376A	376	1	1	1	2	2
Omicron	BA.2	D405N	405	1	1	1	1	2
Omicron	BA.2	R408S	408	2	4	3	3	3
Omicron	BA.2	K417N	417	4	4	4	2	3
Omicron	BA.2	N440K	440	1	1	2	2	4
Omicron	BA.2	S477N	477	3	2	2	2	3
Omicron	BA.2	T478K	478	2	4	3	3	4
Omicron	BA.2	E484A	484	3	2	4	2	4
Omicron	BA.2	Q493R	493	1	1	1	1	2
Omicron	BA.2	Q498R	498	1	1	1	1	2
Omicron	BA.2	N501Y	501	1	1	1	2	4
Omicron	BA.2	Y505H	505	1	1	1	2	2
Omicron	BA.2	D614G	614	3	3	3	3	3
Omicron	BA.2	H655Y	655	2	3	3	3	3
Omicron	BA.2	N679K	679	1	1	2	2	2
Omicron	BA.2	P681H	681	1	3	3	2	4
Omicron	BA.2	N764K	764	1	2	2	2	2
Omicron	BA.2	D796Y	796	3	4	4	2	4
Omicron	BA.2	Q954H	954	1	1	1	2	4
Omicron	BA.2	N969K	969	1	1	1	2	1
Omicron	BA.4	T19I	19	2	4	3	3	3
Omicron	BA.4	A27S	27	4	3	3	3	3
Omicron	BA.4	G142D	142	2	3	3	3	3
Omicron	BA.4	V213G	213	3	4	3	3	3
Omicron	BA.4	G339D	339	1	1	4	2	2
Omicron	BA.4	S371F	371	1	1	1	1	2
Omicron	BA.4	S373P	373	1	2	2	2	2
Omicron	BA.4	S375F	375	1	2	1	1	2
Omicron	BA.4	T376A	376	1	1	1	2	2
Omicron	BA.4	D405N	405	1	1	1	1	2
Omicron	BA.4	R408S	408	2	4	3	3	3
Omicron	BA.4	K417N	417	4	4	4	2	3
Omicron	BA.4	N440K	440	1	1	2	2	4
Omicron	BA.4	L452R	452	1	1	2	2	2
Omicron	BA.4	S477N	477	3	2	2	2	3
Omicron	BA.4	T478K	478	2	4	3	3	4
Omicron	BA.4	E484A	484	3	2	4	2	4
Omicron	BA.4	F486V	486	1	1	1	1	2
Omicron	BA.4	Q498R	498	1	1	1	1	2
Omicron	BA.4	N501Y	501	1	1	1	2	4
Omicron	BA.4	Y505H	505	1	1	1	2	2
Omicron	BA.4	D614G	614	3	3	3	3	3
Omicron	BA.4	H655Y	655	2	3	3	3	3
Omicron	BA.4	N679K	679	1	1	2	2	2
Omicron	BA.4	P681H	681	1	3	3	2	4
Omicron	BA.4	N764K	764	1	2	2	2	2
Omicron	BA.4	D796Y	796	3	4	4	2	4
Omicron	BA.4	Q954H	954	1	1	1	2	4
Omicron	BA.4	N969K	969	1	1	1	2	1
Omicron	BA.5	T19I	19	2	4	3	3	3
Omicron	BA.5	A27S	27	4	3	3	3	3
Omicron	BA.5	G142D	142	2	3	3	3	3
Omicron	BA.5	V213G	213	3	4	3	3	3
Omicron	BA.5	G339D	339	1	1	4	2	2
Omicron	BA.5	S371F	371	1	1	1	1	2
Omicron	BA.5	S373P	373	1	2	2	2	2
Omicron	BA.5	S375F	375	1	2	1	1	2
Omicron	BA.5	T376A	376	1	1	1	2	2
Omicron	BA.5	D405N	405	1	1	1	1	2
Omicron	BA.5	R408S	408	2	4	3	3	3
Omicron	BA.5	K417N	417	4	4	4	2	3
Omicron	BA.5	N440K	440	1	1	2	2	4
Omicron	BA.5	L452R	452	1	1	2	2	2
Omicron	BA.5	S477N	477	3	2	2	2	3
Omicron	BA.5	T478K	478	2	4	3	3	4
Omicron	BA.5	E484A	484	3	2	4	2	4
Omicron	BA.5	F486V	486	1	1	1	1	2
Omicron	BA.5	Q498R	498	1	1	1	1	2
Omicron	BA.5	N501Y	501	1	1	1	2	4
Omicron	BA.5	Y505H	505	1	1	1	2	2
Omicron	BA.5	D614G	614	3	3	3	3	3
Omicron	BA.5	H655Y	655	2	3	3	3	3
Omicron	BA.5	N679K	679	1	1	2	2	2
Omicron	BA.5	P681H	681	1	3	3	2	4
Omicron	BA.5	N764K	764	1	2	2	2	2
Omicron	BA.5	D796Y	796	3	4	4	2	4
Omicron	BA.5	Q954H	954	1	1	1	2	4
Omicron	BA.5	N969K	969	1	1	1	2	1
Omicron	BA.2.12.1	T19I	19	2	4	3	3	3
Omicron	BA.2.12.1	A27S	27	4	3	3	3	3
Omicron	BA.2.12.1	G142D	142	2	3	3	3	3
Omicron	BA.2.12.1	V213G	213	3	4	3	3	3
Omicron	BA.2.12.1	G339D	339	1	1	4	2	2
Omicron	BA.2.12.1	S371F	371	1	1	1	1	2
Omicron	BA.2.12.1	S373P	373	1	2	2	2	2
Omicron	BA.2.12.1	S375F	375	1	2	1	1	2
Omicron	BA.2.12.1	T376A	376	1	1	1	2	2
Omicron	BA.2.12.1	D405N	405	1	1	1	1	2
Omicron	BA.2.12.1	R408S	408	2	4	3	3	3
Omicron	BA.2.12.1	K417N	417	4	4	4	2	3
Omicron	BA.2.12.1	N440K	440	1	1	2	2	4
Omicron	BA.2.12.1	L452Q	452	1	1	2	2	2
Omicron	BA.2.12.1	S477N	477	3	2	2	2	3
Omicron	BA.2.12.1	T478K	478	2	4	3	3	4
Omicron	BA.2.12.1	E484A	484	3	2	4	2	4
Omicron	BA.2.12.1	Q493R	493	1	1	1	1	2
Omicron	BA.2.12.1	Q498R	498	1	1	1	1	2
Omicron	BA.2.12.1	N501Y	501	1	1	1	2	4
Omicron	BA.2.12.1	Y505H	505	1	1	1	2	2
Omicron	BA.2.12.1	D614G	614	3	3	3	3	3
Omicron	BA.2.12.1	H655Y	655	2	3	3	3	3
Omicron	BA.2.12.1	N679K	679	1	1	2	2	2
Omicron	BA.2.12.1	P681H	681	1	3	3	2	4
Omicron	BA.2.12.1	S704L	704	1	2	2	2	3
Omicron	BA.2.12.1	N764K	764	1	2	2	2	2
Omicron	BA.2.12.1	D796Y	796	3	4	4	2	4
Omicron	BA.2.12.1	Q954H	954	1	1	1	2	4
Omicron	BA.2.12.1	N969K	969	1	1	1	2	1
Omicron	BA.2.75	T19I	19	2	4	3	3	3
Omicron	BA.2.75	A27S	27	4	3	3	3	3
Omicron	BA.2.75	G142D	142	2	3	3	3	3
Omicron	BA.2.75	K147E	147	1	2	4	2	2
Omicron	BA.2.75	W152R	152	1	4	2	3	3
Omicron	BA.2.75	F157L	157	1	2	2	2	3
Omicron	BA.2.75	I210V	210	1	2	2	3	2
Omicron	BA.2.75	V213G	213	3	4	3	3	3
Omicron	BA.2.75	G257S	257	3	3	3	3	3
Omicron	BA.2.75	G339H	339	1	1	4	2	2
Omicron	BA.2.75	S371F	371	1	1	1	1	2
Omicron	BA.2.75	S373P	373	1	2	2	2	2
Omicron	BA.2.75	S375F	375	1	2	1	1	2
Omicron	BA.2.75	T376A	376	1	1	1	2	2
Omicron	BA.2.75	D405N	405	1	1	1	1	2
Omicron	BA.2.75	R408S	408	2	4	3	3	3
Omicron	BA.2.75	K417N	417	4	4	4	2	3
Omicron	BA.2.75	N440K	440	1	1	2	2	4
Omicron	BA.2.75	G446S	446	4	3	3	3	3
Omicron	BA.2.75	N460K	460	3	4	4	1	2
Omicron	BA.2.75	S477N	477	3	2	2	2	3
Omicron	BA.2.75	T478K	478	2	4	3	3	4
Omicron	BA.2.75	E484A	484	3	2	4	2	4
Omicron	BA.2.75	R493Q	493	1	1	1	1	2
Omicron	BA.2.75	Q498R	498	1	1	1	1	2
Omicron	BA.2.75	N501Y	501	1	1	1	2	4
Omicron	BA.2.75	Y505H	505	1	1	1	2	2
Omicron	BA.2.75	D614G	614	3	3	3	3	3
Omicron	BA.2.75	H655Y	655	2	3	3	3	3
Omicron	BA.2.75	N679K	679	1	1	2	2	2
Omicron	BA.2.75	P681H	681	1	3	3	2	4
Omicron	BA.2.75	N764K	764	1	2	2	2	2
Omicron	BA.2.75	D796Y	796	3	4	4	2	4
Omicron	BA.2.75	Q954H	954	1	1	1	2	4
Omicron	BA.2.75	N969K	969	1	1	1	2	1
Omicron	BQ.1	T19I	19	2	4	3	3	3
Omicron	BQ.1	A27S	27	4	3	3	3	3
Omicron	BQ.1	G142D	142	2	3	3	3	3
Omicron	BQ.1	V213G	213	3	4	3	3	3
Omicron	BQ.1	G339D	339	1	1	4	2	2
Omicron	BQ.1	S371F	371	1	1	1	1	2
Omicron	BQ.1	S373P	373	1	2	2	2	2
Omicron	BQ.1	S375F	375	1	2	1	1	2
Omicron	BQ.1	T376A	376	1	1	1	2	2
Omicron	BQ.1	D405N	405	1	1	1	1	2
Omicron	BQ.1	R408S	408	2	4	3	3	3
Omicron	BQ.1	K417N	417	4	4	4	2	3
Omicron	BQ.1	N440K	440	1	1	2	2	4
Omicron	BQ.1	K444T	444	4	4	2	3	3
Omicron	BQ.1	L452R	452	1	1	2	2	2
Omicron	BQ.1	N460K	460	3	4	4	1	2
Omicron	BQ.1	S477N	477	3	2	2	2	3
Omicron	BQ.1	T478K	478	2	4	3	3	4
Omicron	BQ.1	E484A	484	3	2	4	2	4
Omicron	BQ.1	F486V	486	1	1	1	1	2
Omicron	BQ.1	Q493Q	493	1	1	1	1	2
Omicron	BQ.1	Q498R	498	1	1	1	1	2
Omicron	BQ.1	N501Y	501	1	1	1	2	4
Omicron	BQ.1	Y505H	505	1	1	1	2	2
Omicron	BQ.1	D614G	614	3	3	3	3	3
Omicron	BQ.1	H655Y	655	2	3	3	3	3
Omicron	BQ.1	N679K	679	1	1	2	2	2
Omicron	BQ.1	P681H	681	1	3	3	2	4
Omicron	BQ.1	N764K	764	1	2	2	2	2
Omicron	BQ.1	D796Y	796	3	4	4	2	4
Omicron	BQ.1	Q954H	954	1	1	1	2	4
Omicron	BQ.1	N969K	969	1	1	1	2	1
Omicron	XBB	T19I	19	2	4	3	3	3
Omicron	XBB	A27S	27	4	3	3	3	3
Omicron	XBB	V83A	83	4	2	2	2	3
Omicron	XBB	G142D	142	2	3	3	3	3
Omicron	XBB	H146Q	146	4	3	3	3	3
Omicron	XBB	Q183E	183	1	1	1	1	2
Omicron	XBB	V213E	213	3	4	3	3	3
Omicron	XBB	G339H	339	1	1	4	2	2
Omicron	XBB	R346T	346	1	1	4	2	4
Omicron	XBB	L368I	368	1	1	1	1	1
Omicron	XBB	S371F	371	1	1	1	1	2
Omicron	XBB	S373P	373	1	2	2	2	2
Omicron	XBB	S375F	375	1	2	1	1	2
Omicron	XBB	T376A	376	1	1	1	2	2
Omicron	XBB	D405N	405	1	1	1	1	2
Omicron	XBB	R408S	408	2	4	3	3	3
Omicron	XBB	K417N	417	4	4	4	2	3
Omicron	XBB	N440K	440	1	1	2	2	4
Omicron	XBB	V445P	445	4	2	2	2	2
Omicron	XBB	G446S	446	4	3	3	3	3
Omicron	XBB	N460K	460	3	4	4	1	2
Omicron	XBB	S477N	477	3	2	2	2	3
Omicron	XBB	T478K	478	2	4	3	3	4
Omicron	XBB	E484A	484	3	2	4	2	4
Omicron	XBB	F486S	486	1	1	1	1	2
Omicron	XBB	F490S	490	4	2	4	2	2
Omicron	XBB	R493Q	493	1	1	1	1	2
Omicron	XBB	Q498R	498	1	1	1	1	2
Omicron	XBB	N501Y	501	1	1	1	2	4
Omicron	XBB	Y505H	505	1	1	1	2	2
Omicron	XBB	D614G	614	3	3	3	3	3
Omicron	XBB	H655Y	655	2	3	3	3	3
Omicron	XBB	N679K	679	1	1	2	2	2
Omicron	XBB	P681H	681	1	3	3	2	4
Omicron	XBB	N764K	764	1	2	2	2	2
Omicron	XBB	D796Y	796	3	4	4	2	4
Omicron	XBB	Q954H	954	1	1	1	2	4
Omicron	XBB	N969K	969	1	1	1	2	1
Omicron	XBB.1.5	T19I	19	2	4	3	3	3
Omicron	XBB.1.5	A27S	27	4	3	3	3	3
Omicron	XBB.1.5	V83A	83	4	2	2	2	3
Omicron	XBB.1.5	G142D	142	2	3	3	3	3
Omicron	XBB.1.5	H146Q	146	4	3	3	3	3
Omicron	XBB.1.5	Q183E	183	1	1	1	1	2
Omicron	XBB.1.5	V213E	213	3	4	3	3	3
Omicron	XBB.1.5	G252V	252	1	3	3	3	4
Omicron	XBB.1.5	G339H	339	1	1	4	2	2
Omicron	XBB.1.5	R346T	346	1	1	4	2	4
Omicron	XBB.1.5	L368I	368	1	1	1	1	1
Omicron	XBB.1.5	S371F	371	1	1	1	1	2
Omicron	XBB.1.5	S373P	373	1	2	2	2	2
Omicron	XBB.1.5	S375F	375	1	2	1	1	2
Omicron	XBB.1.5	T376A	376	1	1	1	2	2
Omicron	XBB.1.5	D405N	405	1	1	1	1	2
Omicron	XBB.1.5	R408S	408	2	4	3	3	3
Omicron	XBB.1.5	K417N	417	4	4	4	2	3
Omicron	XBB.1.5	N440K	440	1	1	2	2	4
Omicron	XBB.1.5	V445P	445	4	2	2	2	2
Omicron	XBB.1.5	G446S	446	4	3	3	3	3
Omicron	XBB.1.5	N460K	460	3	4	4	1	2
Omicron	XBB.1.5	S477N	477	3	2	2	2	3
Omicron	XBB.1.5	T478K	478	2	4	3	3	4
Omicron	XBB.1.5	E484A	484	3	2	4	2	4
Omicron	XBB.1.5	F486P	486	1	1	1	1	2
Omicron	XBB.1.5	F490S	490	4	2	4	2	2
Omicron	XBB.1.5	R493Q	493	1	1	1	1	2
Omicron	XBB.1.5	Q498R	498	1	1	1	1	2
Omicron	XBB.1.5	N501Y	501	1	1	1	2	4
Omicron	XBB.1.5	Y505H	505	1	1	1	2	2
Omicron	XBB.1.5	D614G	614	3	3	3	3	3
Omicron	XBB.1.5	H655Y	655	2	3	3	3	3
Omicron	XBB.1.5	N679K	679	1	1	2	2	2
Omicron	XBB.1.5	P681H	681	1	3	3	2	4
Omicron	XBB.1.5	N764K	764	1	2	2	2	2
Omicron	XBB.1.5	D796Y	796	3	4	4	2	4
Omicron	XBB.1.5	Q954H	954	1	1	1	2	4
Omicron	XBB.1.5	N969K	969	1	1	1	2	1
Omicron	XBB.1.16	T19I	19	2	4	3	3	3
Omicron	XBB.1.16	A27S	27	4	3	3	3	3
Omicron	XBB.1.16	V83A	83	4	2	2	2	3
Omicron	XBB.1.16	G142D	142	2	3	3	3	3
Omicron	XBB.1.16	H146Q	146	4	3	3	3	3
Omicron	XBB.1.16	E180V	180	3	2	1	2	4
Omicron	XBB.1.16	Q183E	183	1	1	1	1	2
Omicron	XBB.1.16	V213E	213	3	4	3	3	3
Omicron	XBB.1.16	G252V	252	1	3	3	3	4
Omicron	XBB.1.16	G339H	339	1	1	4	2	2
Omicron	XBB.1.16	R346T	346	1	1	4	2	4
Omicron	XBB.1.16	L368I	368	1	1	1	1	1
Omicron	XBB.1.16	S371F	371	1	1	1	1	2
Omicron	XBB.1.16	S373P	373	1	2	2	2	2
Omicron	XBB.1.16	S375F	375	1	2	1	1	2
Omicron	XBB.1.16	T376A	376	1	1	1	2	2
Omicron	XBB.1.16	D405N	405	1	1	1	1	2
Omicron	XBB.1.16	R408S	408	2	4	3	3	3
Omicron	XBB.1.16	K417N	417	4	4	4	2	3
Omicron	XBB.1.16	N440K	440	1	1	2	2	4
Omicron	XBB.1.16	V445P	445	4	2	2	2	2
Omicron	XBB.1.16	G446S	446	4	3	3	3	3
Omicron	XBB.1.16	N460K	460	3	4	4	1	2
Omicron	XBB.1.16	S477N	477	3	2	2	2	3
Omicron	XBB.1.16	T478R	478	2	4	3	3	4
Omicron	XBB.1.16	E484A	484	3	2	4	2	4
Omicron	XBB.1.16	F486P	486	1	1	1	1	2
Omicron	XBB.1.16	F490S	490	4	2	4	2	2
Omicron	XBB.1.16	R493Q	493	1	1	1	1	2
Omicron	XBB.1.16	Q498R	498	1	1	1	1	2
Omicron	XBB.1.16	N501Y	501	1	1	1	2	4
Omicron	XBB.1.16	Y505H	505	1	1	1	2	2
Omicron	XBB.1.16	D614G	614	3	3	3	3	3
Omicron	XBB.1.16	H655Y	655	2	3	3	3	3
Omicron	XBB.1.16	N679K	679	1	1	2	2	2
Omicron	XBB.1.16	P681H	681	1	3	3	2	4
Omicron	XBB.1.16	N764K	764	1	2	2	2	2
Omicron	XBB.1.16	D796Y	796	3	4	4	2	4
Omicron	XBB.1.16	Q954H	954	1	1	1	2	4
Omicron	XBB.1.16	N969K	969	1	1	1	2	1
Kappa	B.1.617.1	E154K	154	1	2	2	3	4
Kappa	B.1.617.1	L452R	452	1	1	2	2	2
Kappa	B.1.617.1	E484Q	484	3	2	4	2	4
Kappa	B.1.617.1	D614G	614	3	3	3	3	3
Kappa	B.1.617.1	P681R	681	1	3	3	2	4
Kappa	B.1.617.1	Q1071H	1071	1	1	4	2	4
Eta	B.1.525	Q52R	52	3	4	3	3	3
Eta	B.1.525	A67V	67	3	4	3	3	3
Eta	B.1.525	E484K	484	3	2	4	2	4
Eta	B.1.525	D614G	614	3	3	3	3	3
Eta	B.1.525	Q677H	677	2	3	3	3	3
Eta	B.1.525	F888L	888	1	1	1	2	4
Iota	B.1.526	L5F	5	2	3	3	3	3
Iota	B.1.526	T95I	95	2	3	3	3	3
Iota	B.1.526	D253G	253	2	4	3	3	3
Iota	B.1.526	E484K	484	3	2	4	2	4
Iota	B.1.526	D614G	614	3	3	3	3	3
Iota	B.1.526	A701V	701	3	4	3	2	3
Lambda	C.37	G75V	75	1	3	3	3	3
Lambda	C.37	T76I	76	4	2	3	3	3
Lambda	C.37	D253N	253	2	4	3	3	3
Lambda	C.37	L452Q	452	1	1	2	2	2
Lambda	C.37	F490S	490	4	2	4	2	2
Lambda	C.37	D614G	614	3	3	3	3	3
Lambda	C.37	T859N	859	2	3	3	3	3
Mu	B.1.621	T95I	95	2	3	3	3	3
Mu	B.1.621	Y144S	144	2	3	3	3	3
Mu	B.1.621	Y145N	145	3	3	3	3	3
Mu	B.1.621	R346K	346	1	1	4	2	4
Mu	B.1.621	E484K	484	3	2	4	2	4
Mu	B.1.621	N501Y	501	1	1	1	2	4
Mu	B.1.621	D614G	614	3	3	3	3	3
Mu	B.1.621	P681H	681	1	3	3	2	4
Mu	B.1.621	D950N	950	4	2	2	2	4
S:732A	B.1.1.519	T478K	478	2	4	3	3	4
S:732A	B.1.1.519	D614G	614	3	3	3	3	3
S:732A	B.1.1.519	P681H	681	1	3	3	2	4
S:732A	B.1.1.519	T732A	732	4	3	2	3	3
S:126A	S:126A	P26S	26	3	3	3	3	3
S:126A	S:126A	V126A	126	1	1	4	2	4
S:126A	S:126A	H245Y	245	2	3	3	3	3
S:126A	S:126A	S477N	477	3	2	2	2	3
S:126A	S:126A	E484K	484	3	2	4	2	4
S:126A	S:126A	D614G	614	3	3	3	3	3
S:126A	S:126A	P681H	681	1	3	3	2	4
S:126A	S:126A	T1027I	1027	2	4	3	3	4
S:126A	S:126A	D1118H	1118	1	2	2	2	2
EU1	B.1.177	A222V	222	3	4	3	2	3
Epsilon	-	S13I	13	4	3	2	3	3
Epsilon	-	W152C	152	1	4	2	3	3
Epsilon	-	L452R	452	1	1	2	2	2
Epsilon	-	D614G	614	3	3	3	3	3
S:439K	-	N439K	439	2	3	3	3	4
S:439K	-	D614G	614	3	3	3	3	3
S:677H.Robin1	-	D614G	614	3	3	3	3	3
S:677H.Robin1	-	Q677H	677	2	3	3	3	3
S:677P.Pelican	-	D614G	614	3	3	3	3	3
S:677P.Pelican	-	Q677P	677	2	3	3	3	3
20A.EU2	-	S477N	477	3	2	2	2	3
20A/S:98F	-	S98F	98	2	3	3	3	3
20A/S:98F	-	D614G	614	3	3	3	3	3
20C/S:80Y	-	D80Y	80	2	3	3	3	3
20C/S:80Y	-	D614G	614	3	3	3	3	3
20B/S:626S	-	D614G	614	3	3	3	3	3
20B/S:626S	-	A626S	626	1	3	3	3	4
20B/S:1122L	-	D614G	614	3	3	3	3	3
20B/S:1122L	-	V1122L	1122	2	3	3	3	3

## Sheet: Supplementary Table S7
Mutation	Mutation position	Country	Region	Month	Total Sequences	Variant Sequences	Frequency	Cluster number in the cluster model for the months analyzed
								1-3 (pam3)	1-6 (pam6)	1-9 (pam9)	1-12 (pam12)	1-34 (pam34)
D614G	614	All	All	All	4458290	4437221	0.9953	3	3	3	3	3
T478K	478	All	All	All	4458290	3409242	0.7647	2	4	3	3	4
G142D	142	All	All	All	4458290	2898318	0.6501	2	3	3	3	3
L452R	452	All	All	All	4458290	2579024	0.5785	1	1	2	2	2
P681R	681	All	All	All	4458290	2132076	0.4782	1	3	3	2	4
T19R	19	All	All	All	4458290	2114370	0.4743	2	4	3	3	3
D950N	950	All	All	All	4458290	2099887	0.471	4	2	2	2	4
E156G	156	All	All	All	4458290	2050651	0.46	1	2	2	3	4
P681H	681	All	All	All	4458290	1808956	0.4058	1	3	3	2	4
N501Y	501	All	All	All	4458290	1755761	0.3938	1	1	1	2	4
T95I	95	All	All	All	4458290	1509357	0.3386	2	3	3	3	3
H655Y	655	All	All	All	4458290	1367210	0.3067	2	3	3	3	3
N969K	969	All	All	All	4458290	1339729	0.3005	1	1	1	2	1
Q954H	954	All	All	All	4458290	1337655	0.3	1	1	1	2	4
D796Y	796	All	All	All	4458290	1337203	0.2999	3	4	4	2	4
N679K	679	All	All	All	4458290	1332880	0.299	1	1	2	2	2
S477N	477	All	All	All	4458290	1317979	0.2956	3	2	2	2	3
E484A	484	All	All	All	4458290	1288229	0.289	3	2	4	2	4
N764K	764	All	All	All	4458290	1282330	0.2876	1	2	2	2	2
Q498R	498	All	All	All	4458290	1280238	0.2872	1	1	1	1	2
Y505H	505	All	All	All	4458290	1278857	0.2868	1	1	1	2	2
G339D	339	All	All	All	4458290	1268428	0.2845	1	1	4	2	2
S373P	373	All	All	All	4458290	1267706	0.2843	1	2	2	2	2
S375F	375	All	All	All	4458290	1264775	0.2837	1	2	1	1	2
K417N	417	All	All	All	4458290	1126508	0.2527	4	4	4	2	3
N440K	440	All	All	All	4458290	1121827	0.2516	1	1	2	2	4
Q493R	493	All	All	All	4458290	856502	0.1921	1	1	1	1	2
A27S	27	All	All	All	4458290	767204	0.1721	4	3	3	3	3
T19I	19	All	All	All	4458290	764027	0.1714	2	4	3	3	3
V213G	213	All	All	All	4458290	760638	0.1706	3	4	3	3	3
T376A	376	All	All	All	4458290	750326	0.1683	1	1	1	2	2
S371F	371	All	All	All	4458290	749365	0.1681	1	1	1	1	2
D405N	405	All	All	All	4458290	748974	0.168	1	1	1	1	2
R408S	408	All	All	All	4458290	728949	0.1635	2	4	3	3	3
A67V	67	All	All	All	4458290	573549	0.1286	3	4	3	3	3
T547K	547	All	All	All	4458290	570034	0.1279	4	3	3	3	3
L981F	981	All	All	All	4458290	569931	0.1278	1	1	4	1	2
N856K	856	All	All	All	4458290	569780	0.1278	1	1	4	1	2
G496S	496	All	All	All	4458290	536291	0.1203	1	1	1	2	2
S371L	371	All	All	All	4458290	514413	0.1154	1	1	1	1	2
L212I	212	All	All	All	4458290	506243	0.1136	1	2	1	1	2
T716I	716	All	All	All	4458290	446213	0.1001	2	4	3	3	3
A570D	570	All	All	All	4458290	442025	0.0991	4	2	2	2	2
S982A	982	All	All	All	4458290	441763	0.0991	1	1	2	2	4
D1118H	1118	All	All	All	4458290	441226	0.099	1	2	2	2	2
G446S	446	All	All	All	4458290	431773	0.0968	4	3	3	3	3
F486V	486	All	All	All	4458290	428027	0.096	1	1	1	1	2
R346K	346	All	All	All	4458290	335566	0.0753	1	1	4	2	4
A222V	222	All	All	All	4458290	300844	0.0675	3	4	3	2	3
S704L	704	All	All	All	4458290	149918	0.0336	1	2	2	2	3
L452Q	452	All	All	All	4458290	136742	0.0307	1	1	2	2	2
Y145H	145	All	All	All	4458290	105819	0.0237	3	3	3	3	3
L5F	5	All	All	All	4458290	94095	0.0211	2	3	3	3	3
L18F	18	All	All	All	4458290	88888	0.0199	2	3	3	3	3
R346T	346	All	All	All	4458290	87755	0.0197	1	1	4	2	4
N460K	460	All	All	All	4458290	68838	0.0154	3	4	4	1	2
S112L	112	All	All	All	4458290	64282	0.0144	1	2	2	2	4
V1264L	1264	All	All	All	4458290	64233	0.0144	4	3	3	3	3
E484K	484	All	All	All	4458290	63465	0.0142	3	2	4	2	4
A701V	701	All	All	All	4458290	55583	0.0125	3	4	3	2	3
K444T	444	All	All	All	4458290	55618	0.0125	4	4	2	3	3
N211R	211	All	All	All	4458290	41740	0.0094	1	2	2	1	2
S13I	13	All	All	All	4458290	36700	0.0082	4	3	2	3	3
T76I	76	All	All	All	4458290	36562	0.0082	4	2	3	3	3
D253G	253	All	All	All	4458290	36252	0.0081	2	4	3	3	3
W152C	152	All	All	All	4458290	36008	0.0081	1	4	2	3	3
K1191N	1191	All	All	All	4458290	35615	0.008	4	4	3	3	3
V289I	289	All	All	All	4458290	32517	0.0073	1	4	4	2	3
P26S	26	All	All	All	4458290	31415	0.007	3	3	3	3	3
V1176F	1176	All	All	All	4458290	31076	0.007	1	2	2	3	3
T1027I	1027	All	All	All	4458290	29406	0.0066	2	4	3	3	4
N658S	658	All	All	All	4458290	28938	0.0065	1	1	4	1	2
V1104L	1104	All	All	All	4458290	28482	0.0064	2	3	3	3	3
D138Y	138	All	All	All	4458290	28280	0.0063	2	3	3	3	3
K417T	417	All	All	All	4458290	28074	0.0063	4	4	4	2	3
Q677H	677	All	All	All	4458290	27474	0.0062	2	3	3	3	3
T20N	20	All	All	All	4458290	24610	0.0055	2	4	2	3	3
R190S	190	All	All	All	4458290	23464	0.0053	1	1	2	2	4
V3G	3	All	All	All	4458290	23574	0.0053	1	2	2	2	2
D138H	138	All	All	All	4458290	21716	0.0049	2	3	3	3	3
V36F	36	All	All	All	4458290	16620	0.0037	1	2	4	2	4
T732A	732	All	All	All	4458290	16046	0.0036	4	3	2	3	3
V70I	70	All	All	All	4458290	16165	0.0036	4	3	3	3	4
P809S	809	All	All	All	4458290	14727	0.0033	4	2	4	2	4
Q675H	675	All	All	All	4458290	14784	0.0033	2	3	3	3	3
A688V	688	All	All	All	4458290	13528	0.003	3	3	3	3	3
Q613H	613	All	All	All	4458290	13585	0.003	4	3	3	3	3
A1020S	1020	All	All	All	4458290	12754	0.0029	2	3	3	3	3
A1078S	1078	All	All	All	4458290	12797	0.0029	2	3	3	3	3
G339H	339	All	All	All	4458290	12455	0.0028	1	1	4	2	2
S98F	98	All	All	All	4458290	12666	0.0028	2	3	3	3	3
T859N	859	All	All	All	4458290	12489	0.0028	2	3	3	3	3
D80Y	80	All	All	All	4458290	11795	0.0026	2	3	3	3	3
F490S	490	All	All	All	4458290	11785	0.0026	4	2	4	2	2
G181V	181	All	All	All	4458290	11641	0.0026	4	3	3	3	3
F157S	157	All	All	All	4458290	11064	0.0025	1	2	2	2	3
L1141F	1141	All	All	All	4458290	10971	0.0025	1	1	1	1	1
N1074S	1074	All	All	All	4458290	11241	0.0025	1	3	2	2	4
N164K	164	All	All	All	4458290	10580	0.0024	1	1	2	2	2
W152R	152	All	All	All	4458290	10558	0.0024	1	4	2	3	3
D80G	80	All	All	All	4458290	10057	0.0023	2	3	3	3	3
D950H	950	All	All	All	4458290	10087	0.0023	4	2	2	2	4
K77T	77	All	All	All	4458290	10431	0.0023	3	4	4	1	2
P251L	251	All	All	All	4458290	10146	0.0023	4	2	4	2	3
F157L	157	All	All	All	4458290	9991	0.0022	1	2	2	2	3
S939F	939	All	All	All	4458290	9771	0.0022	2	3	3	3	3
T572I	572	All	All	All	4458290	9712	0.0022	3	3	3	3	3
P1162S	1162	All	All	All	4458290	9361	0.0021	2	3	3	3	3
Q957R	957	All	All	All	4458290	9420	0.0021	1	2	2	2	4
S494P	494	All	All	All	4458290	9246	0.0021	2	3	3	3	3
G257S	257	All	All	All	4458290	8871	0.002	3	3	3	3	3
A262S	262	All	All	All	4458290	8448	0.0019	4	3	3	3	3
G1124V	1124	All	All	All	4458290	8352	0.0019	2	3	3	3	3
M153I	153	All	All	All	4458290	8455	0.0019	4	3	3	3	3
K147E	147	All	All	All	4458290	8051	0.0018	1	2	4	2	2
M177I	177	All	All	All	4458290	8241	0.0018	2	4	4	2	3
W258L	258	All	All	All	4458290	8154	0.0018	4	3	3	3	3
H1101Y	1101	All	All	All	4458290	7497	0.0017	1	1	1	2	3
I210V	210	All	All	All	4458290	7748	0.0017	1	2	2	3	2
S221L	221	All	All	All	4458290	7797	0.0017	1	3	3	3	3
S255F	255	All	All	All	4458290	7514	0.0017	2	3	3	3	3
T22I	22	All	All	All	4458290	7618	0.0017	2	3	3	3	3
V1228L	1228	All	All	All	4458290	7369	0.0017	3	3	3	3	3
E583D	583	All	All	All	4458290	7322	0.0016	4	3	2	3	3
L176F	176	All	All	All	4458290	7038	0.0016	4	3	3	3	3
V70F	70	All	All	All	4458290	6991	0.0016	4	3	3	3	4
A845S	845	All	All	All	4458290	6529	0.0015	2	3	3	3	3
A879S	879	All	All	All	4458290	6793	0.0015	2	3	3	3	3
G1219V	1219	All	All	All	4458290	6623	0.0015	3	4	2	2	2
T1117I	1117	All	All	All	4458290	6639	0.0015	1	3	2	3	3
G446V	446	All	All	All	4458290	6106	0.0014	4	3	3	3	3
P1162L	1162	All	All	All	4458290	6143	0.0014	2	3	3	3	3
S12F	12	All	All	All	4458290	6322	0.0014	4	2	2	3	3
T547I	547	All	All	All	4458290	6218	0.0014	4	3	3	3	3
T859I	859	All	All	All	4458290	6066	0.0014	2	3	3	3	3
D215G	215	All	All	All	4458290	5618	0.0013	3	3	2	3	3
H146Q	146	All	All	All	4458290	5685	0.0013	4	3	3	3	3
H49Y	49	All	All	All	4458290	5784	0.0013	2	3	3	3	3
I1081V	1081	All	All	All	4458290	5915	0.0013	1	2	2	1	2
K1073N	1073	All	All	All	4458290	6015	0.0013	4	2	2	3	3
K97E	97	All	All	All	4458290	5871	0.0013	1	2	1	1	2
M1237I	1237	All	All	All	4458290	5797	0.0013	4	2	3	2	4
S254F	254	All	All	All	4458290	5613	0.0013	2	3	3	3	3
S640F	640	All	All	All	4458290	6009	0.0013	4	3	3	3	3
V213E	213	All	All	All	4458290	5872	0.0013	3	4	3	3	3
V622F	622	All	All	All	4458290	5675	0.0013	4	2	3	3	3
D178H	178	All	All	All	4458290	5292	0.0012	1	2	2	2	4
F486S	486	All	All	All	4458290	5394	0.0012	1	1	1	1	2
G75V	75	All	All	All	4458290	5418	0.0012	1	3	3	3	3
G769V	769	All	All	All	4458290	5475	0.0012	2	3	3	3	3
L368I	368	All	All	All	4458290	5262	0.0012	1	1	1	1	1
L54F	54	All	All	All	4458290	5547	0.0012	2	3	3	3	3
P1263L	1263	All	All	All	4458290	5480	0.0012	2	3	3	3	3
V6F	6	All	All	All	4458290	5177	0.0012	1	1	1	2	2
W152L	152	All	All	All	4458290	5134	0.0012	1	4	2	3	3
A520S	520	All	All	All	4458290	4980	0.0011	4	3	3	3	3
D1163Y	1163	All	All	All	4458290	5080	0.0011	3	3	3	3	3
D80A	80	All	All	All	4458290	4858	0.0011	2	3	3	3	3
E484Q	484	All	All	All	4458290	4779	0.0011	3	2	4	2	4
E661D	661	All	All	All	4458290	5101	0.0011	1	2	2	2	4
G252V	252	All	All	All	4458290	4690	0.0011	1	3	3	3	4
Q183E	183	All	All	All	4458290	5058	0.0011	1	1	1	1	2
T20I	20	All	All	All	4458290	4853	0.0011	2	4	2	3	3
T299I	299	All	All	All	4458290	4859	0.0011	2	3	3	3	3
T51I	51	All	All	All	4458290	5049	0.0011	3	2	3	2	4
V445P	445	All	All	All	4458290	4933	0.0011	4	2	2	2	2
V83A	83	All	All	All	4458290	5115	0.0011	4	2	2	2	3
Y144T	144	All	All	All	4458290	4725	0.0011	2	3	3	3	3
A522V	522	All	All	All	4458290	4401	0.001	3	3	3	3	3
G1219C	1219	All	All	All	4458290	4527	0.001	3	4	2	2	2
K444R	444	All	All	All	4458290	4244	0.001	4	4	2	3	3
L1265F	1265	All	All	All	4458290	4454	0.001	4	3	2	3	3
L212V	212	All	All	All	4458290	4455	0.001	1	2	1	1	2
L216F	216	All	All	All	4458290	4496	0.001	4	3	3	3	3
L938F	938	All	All	All	4458290	4295	0.001	2	3	3	3	3
N439K	439	All	All	All	4458290	4560	0.001	2	3	3	3	4
N450D	450	All	All	All	4458290	4653	0.001	3	3	2	3	2
P174S	174	All	All	All	4458290	4323	0.001	1	2	2	2	4
R214H	214	All	All	All	4458290	4280	0.001	2	3	3	3	3
T29I	29	All	All	All	4458290	4547	0.001	3	3	3	3	3
V213P	213	All	All	All	4458290	4435	0.001	3	4	3	3	3
Y145S	145	All	All	All	4458290	4665	0.001	3	3	3	3	3

## Sheet: Supplementary Table S8
Lineage	Earliest date	Mutation	Mutation position	Cluster number in the cluster model for the months analyzed
				1-3 (pam3)	1-6 (pam6)	1-9 (pam9)	1-12 (pam12)	1-34 (pam34)
B.1	2020-01-01	D614G	614	3	3	3	3	3
BA.1.1	2020-01-27	A67V	67	3	4	3	3	3
BA.1.1	2020-01-27	T95I	95	2	3	3	3	3
BA.1.1	2020-01-27	G339D	339	1	1	4	2	2
BA.1.1	2020-01-27	R346K	346	1	1	4	2	4
BA.1.1	2020-01-27	S371P	371	1	1	1	1	2
BA.1.1	2020-01-27	S371F	371	1	1	1	1	2
BA.1.1	2020-01-27	S373P	373	1	2	2	2	2
BA.1.1	2020-01-27	S375F	375	1	2	1	1	2
BA.1.1	2020-01-27	K417N	417	4	4	4	2	3
BA.1.1	2020-01-27	N440K	440	1	1	2	2	4
BA.1.1	2020-01-27	G446S	446	4	3	3	3	3
BA.1.1	2020-01-27	S477N	477	3	2	2	2	3
BA.1.1	2020-01-27	T478K	478	2	4	3	3	4
BA.1.1	2020-01-27	E484A	484	3	2	4	2	4
BA.1.1	2020-01-27	Q493R	493	1	1	1	1	2
BA.1.1	2020-01-27	G496S	496	1	1	1	2	2
BA.1.1	2020-01-27	Q498R	498	1	1	1	1	2
BA.1.1	2020-01-27	N501Y	501	1	1	1	2	4
BA.1.1	2020-01-27	Y505H	505	1	1	1	2	2
BA.1.1	2020-01-27	T547K	547	4	3	3	3	3
BA.1.1	2020-01-27	D614G	614	3	3	3	3	3
BA.1.1	2020-01-27	H655Y	655	2	3	3	3	3
BA.1.1	2020-01-27	N679K	679	1	1	2	2	2
BA.1.1	2020-01-27	P681H	681	1	3	3	2	4
BA.1.1	2020-01-27	N764K	764	1	2	2	2	2
BA.1.1	2020-01-27	D796Y	796	3	4	4	2	4
BA.1.1	2020-01-27	N856K	856	1	1	4	1	2
BA.1.1	2020-01-27	Q954H	954	1	1	1	2	4
BA.1.1	2020-01-27	N969K	969	1	1	1	2	1
BA.1.1	2020-01-27	L981F	981	1	1	4	1	2
B.1.1	2020-02-03	D614G	614	3	3	3	3	3
B.1.1.7	2020-02-07	N501Y	501	1	1	1	2	4
B.1.1.7	2020-02-07	A570D	570	4	2	2	2	2
B.1.1.7	2020-02-07	D614G	614	3	3	3	3	3
B.1.1.7	2020-02-07	P681H	681	1	3	3	2	4
B.1.1.7	2020-02-07	T716I	716	2	4	3	3	3
B.1.1.7	2020-02-07	S982A	982	1	1	2	2	4
B.1.1.7	2020-02-07	D1118H	1118	1	2	2	2	2
B.1.1.28	2020-02-10	D614G	614	3	3	3	3	3
B.1.1.28	2020-02-10	V1176F	1176	1	2	2	3	3
B.1.351	2020-02-18	D80A	80	2	3	3	3	3
B.1.351	2020-02-18	D215G	215	3	3	2	3	3
B.1.351	2020-02-18	K417N	417	4	4	4	2	3
B.1.351	2020-02-18	E484K	484	3	2	4	2	4
B.1.351	2020-02-18	N501Y	501	1	1	1	2	4
B.1.351	2020-02-18	D614G	614	3	3	3	3	3
B.1.351	2020-02-18	A701V	701	3	4	3	2	3
B.1.617	2020-03-06	L452R	452	1	1	2	2	2
B.1.617	2020-03-06	E484Q	484	3	2	4	2	4
B.1.617	2020-03-06	D614G	614	3	3	3	3	3
B.1.595	2020-03-09	D614G	614	3	3	3	3	3
BA.5.1	2020-03-14	T19I	19	2	4	3	3	3
BA.5.1	2020-03-14	V213G	213	3	4	3	3	3
BA.5.1	2020-03-14	G339D	339	1	1	4	2	2
BA.5.1	2020-03-14	S371F	371	1	1	1	1	2
BA.5.1	2020-03-14	S373P	373	1	2	2	2	2
BA.5.1	2020-03-14	S375F	375	1	2	1	1	2
BA.5.1	2020-03-14	T376A	376	1	1	1	2	2
BA.5.1	2020-03-14	D405N	405	1	1	1	1	2
BA.5.1	2020-03-14	R408S	408	2	4	3	3	3
BA.5.1	2020-03-14	K417N	417	4	4	4	2	3
BA.5.1	2020-03-14	N440K	440	1	1	2	2	4
BA.5.1	2020-03-14	L452R	452	1	1	2	2	2
BA.5.1	2020-03-14	S477N	477	3	2	2	2	3
BA.5.1	2020-03-14	T478K	478	2	4	3	3	4
BA.5.1	2020-03-14	E484A	484	3	2	4	2	4
BA.5.1	2020-03-14	F486V	486	1	1	1	1	2
BA.5.1	2020-03-14	Q498R	498	1	1	1	1	2
BA.5.1	2020-03-14	N501Y	501	1	1	1	2	4
BA.5.1	2020-03-14	Y505H	505	1	1	1	2	2
BA.5.1	2020-03-14	D614G	614	3	3	3	3	3
BA.5.1	2020-03-14	H655Y	655	2	3	3	3	3
BA.5.1	2020-03-14	N679K	679	1	1	2	2	2
BA.5.1	2020-03-14	P681H	681	1	3	3	2	4
BA.5.1	2020-03-14	N764K	764	1	2	2	2	2
BA.5.1	2020-03-14	D796Y	796	3	4	4	2	4
BA.5.1	2020-03-14	Q954H	954	1	1	1	2	4
BA.5.1	2020-03-14	N969K	969	1	1	1	2	1
B.1.617.2	2020-03-27	T19R	19	2	4	3	3	3
B.1.617.2	2020-03-27	L452R	452	1	1	2	2	2
B.1.617.2	2020-03-27	T478K	478	2	4	3	3	4
B.1.617.2	2020-03-27	D614G	614	3	3	3	3	3
B.1.617.2	2020-03-27	P681R	681	1	3	3	2	4
BA.2	2020-03-28	T19I	19	2	4	3	3	3
BA.2	2020-03-28	V213G	213	3	4	3	3	3
BA.2	2020-03-28	G339D	339	1	1	4	2	2
BA.2	2020-03-28	S371F	371	1	1	1	1	2
BA.2	2020-03-28	S373P	373	1	2	2	2	2
BA.2	2020-03-28	S375F	375	1	2	1	1	2
BA.2	2020-03-28	T376A	376	1	1	1	2	2
BA.2	2020-03-28	D405N	405	1	1	1	1	2
BA.2	2020-03-28	R408S	408	2	4	3	3	3
BA.2	2020-03-28	K417N	417	4	4	4	2	3
BA.2	2020-03-28	N440K	440	1	1	2	2	4
BA.2	2020-03-28	S477N	477	3	2	2	2	3
BA.2	2020-03-28	T478K	478	2	4	3	3	4
BA.2	2020-03-28	E484A	484	3	2	4	2	4
BA.2	2020-03-28	Q493R	493	1	1	1	1	2
BA.2	2020-03-28	Q498R	498	1	1	1	1	2
BA.2	2020-03-28	N501Y	501	1	1	1	2	4
BA.2	2020-03-28	Y505H	505	1	1	1	2	2
BA.2	2020-03-28	D614G	614	3	3	3	3	3
BA.2	2020-03-28	H655Y	655	2	3	3	3	3
BA.2	2020-03-28	N679K	679	1	1	2	2	2
BA.2	2020-03-28	P681H	681	1	3	3	2	4
BA.2	2020-03-28	N764K	764	1	2	2	2	2
BA.2	2020-03-28	D796Y	796	3	4	4	2	4
BA.2	2020-03-28	Q954H	954	1	1	1	2	4
BA.2	2020-03-28	N969K	969	1	1	1	2	1
BA.5.1.10	2020-03-31	T19I	19	2	4	3	3	3
BA.5.1.10	2020-03-31	V213G	213	3	4	3	3	3
BA.5.1.10	2020-03-31	G339D	339	1	1	4	2	2
BA.5.1.10	2020-03-31	S371F	371	1	1	1	1	2
BA.5.1.10	2020-03-31	S373P	373	1	2	2	2	2
BA.5.1.10	2020-03-31	S375F	375	1	2	1	1	2
BA.5.1.10	2020-03-31	T376A	376	1	1	1	2	2
BA.5.1.10	2020-03-31	D405N	405	1	1	1	1	2
BA.5.1.10	2020-03-31	R408S	408	2	4	3	3	3
BA.5.1.10	2020-03-31	K417N	417	4	4	4	2	3
BA.5.1.10	2020-03-31	N440K	440	1	1	2	2	4
BA.5.1.10	2020-03-31	L452R	452	1	1	2	2	2
BA.5.1.10	2020-03-31	S477N	477	3	2	2	2	3
BA.5.1.10	2020-03-31	T478K	478	2	4	3	3	4
BA.5.1.10	2020-03-31	E484A	484	3	2	4	2	4
BA.5.1.10	2020-03-31	F486V	486	1	1	1	1	2
BA.5.1.10	2020-03-31	Q498R	498	1	1	1	1	2
BA.5.1.10	2020-03-31	N501Y	501	1	1	1	2	4
BA.5.1.10	2020-03-31	Y505H	505	1	1	1	2	2
BA.5.1.10	2020-03-31	D614G	614	3	3	3	3	3
BA.5.1.10	2020-03-31	H655Y	655	2	3	3	3	3
BA.5.1.10	2020-03-31	N679K	679	1	1	2	2	2
BA.5.1.10	2020-03-31	P681H	681	1	3	3	2	4
BA.5.1.10	2020-03-31	N764K	764	1	2	2	2	2
BA.5.1.10	2020-03-31	D796Y	796	3	4	4	2	4
BA.5.1.10	2020-03-31	Q954H	954	1	1	1	2	4
BA.5.1.10	2020-03-31	N969K	969	1	1	1	2	1
B.1.503	2020-04-01	D614G	614	3	3	3	3	3
BA.2.10	2020-04-03	T19I	19	2	4	3	3	3
BA.2.10	2020-04-03	V213G	213	3	4	3	3	3
BA.2.10	2020-04-03	G339D	339	1	1	4	2	2
BA.2.10	2020-04-03	S371F	371	1	1	1	1	2
BA.2.10	2020-04-03	S373P	373	1	2	2	2	2
BA.2.10	2020-04-03	S375F	375	1	2	1	1	2
BA.2.10	2020-04-03	T376A	376	1	1	1	2	2
BA.2.10	2020-04-03	D405N	405	1	1	1	1	2
BA.2.10	2020-04-03	R408S	408	2	4	3	3	3
BA.2.10	2020-04-03	K417N	417	4	4	4	2	3
BA.2.10	2020-04-03	N440K	440	1	1	2	2	4
BA.2.10	2020-04-03	S477N	477	3	2	2	2	3
BA.2.10	2020-04-03	T478K	478	2	4	3	3	4
BA.2.10	2020-04-03	E484A	484	3	2	4	2	4
BA.2.10	2020-04-03	Q493R	493	1	1	1	1	2
BA.2.10	2020-04-03	Q498R	498	1	1	1	1	2
BA.2.10	2020-04-03	N501Y	501	1	1	1	2	4
BA.2.10	2020-04-03	Y505H	505	1	1	1	2	2
BA.2.10	2020-04-03	D614G	614	3	3	3	3	3
BA.2.10	2020-04-03	H655Y	655	2	3	3	3	3
BA.2.10	2020-04-03	N679K	679	1	1	2	2	2
BA.2.10	2020-04-03	P681H	681	1	3	3	2	4
BA.2.10	2020-04-03	N764K	764	1	2	2	2	2
BA.2.10	2020-04-03	D796Y	796	3	4	4	2	4
BA.2.10	2020-04-03	Q954H	954	1	1	1	2	4
BA.2.10	2020-04-03	N969K	969	1	1	1	2	1
P.1	2020-04-07	L18F	18	2	3	3	3	3
P.1	2020-04-07	T20N	20	2	4	2	3	3
P.1	2020-04-07	P26S	26	3	3	3	3	3
P.1	2020-04-07	D138Y	138	2	3	3	3	3
P.1	2020-04-07	R190S	190	1	1	2	2	4
P.1	2020-04-07	K417T	417	4	4	4	2	3
P.1	2020-04-07	E484K	484	3	2	4	2	4
P.1	2020-04-07	N501Y	501	1	1	1	2	4
P.1	2020-04-07	D614G	614	3	3	3	3	3
P.1	2020-04-07	H655Y	655	2	3	3	3	3
P.1	2020-04-07	T1027I	1027	2	4	3	3	4
P.1	2020-04-07	V1176F	1176	1	2	2	3	3
BA.2.12.1	2020-04-15	T19I	19	2	4	3	3	3
BA.2.12.1	2020-04-15	V213G	213	3	4	3	3	3
BA.2.12.1	2020-04-15	G339D	339	1	1	4	2	2
BA.2.12.1	2020-04-15	S371F	371	1	1	1	1	2
BA.2.12.1	2020-04-15	S373P	373	1	2	2	2	2
BA.2.12.1	2020-04-15	S375F	375	1	2	1	1	2
BA.2.12.1	2020-04-15	T376A	376	1	1	1	2	2
BA.2.12.1	2020-04-15	D405N	405	1	1	1	1	2
BA.2.12.1	2020-04-15	R408S	408	2	4	3	3	3
BA.2.12.1	2020-04-15	K417N	417	4	4	4	2	3
BA.2.12.1	2020-04-15	N440K	440	1	1	2	2	4
BA.2.12.1	2020-04-15	L452Q	452	1	1	2	2	2
BA.2.12.1	2020-04-15	S477N	477	3	2	2	2	3
BA.2.12.1	2020-04-15	T478K	478	2	4	3	3	4
BA.2.12.1	2020-04-15	E484A	484	3	2	4	2	4
BA.2.12.1	2020-04-15	Q493R	493	1	1	1	1	2
BA.2.12.1	2020-04-15	Q498R	498	1	1	1	1	2
BA.2.12.1	2020-04-15	N501Y	501	1	1	1	2	4
BA.2.12.1	2020-04-15	Y505H	505	1	1	1	2	2
BA.2.12.1	2020-04-15	D614G	614	3	3	3	3	3
BA.2.12.1	2020-04-15	H655Y	655	2	3	3	3	3
BA.2.12.1	2020-04-15	N679K	679	1	1	2	2	2
BA.2.12.1	2020-04-15	P681H	681	1	3	3	2	4
BA.2.12.1	2020-04-15	S704L	704	1	2	2	2	3
BA.2.12.1	2020-04-15	N764K	764	1	2	2	2	2
BA.2.12.1	2020-04-15	D796Y	796	3	4	4	2	4
BA.2.12.1	2020-04-15	Q954H	954	1	1	1	2	4
BA.2.12.1	2020-04-15	N969K	969	1	1	1	2	1
AY.25	2020-04-28	T19R	19	2	4	3	3	3
AY.25	2020-04-28	S112L	112	1	2	2	2	4
AY.25	2020-04-28	L452R	452	1	1	2	2	2
AY.25	2020-04-28	T478K	478	2	4	3	3	4
AY.25	2020-04-28	D614G	614	3	3	3	3	3
AY.25	2020-04-28	P681R	681	1	3	3	2	4
AY.103	2020-05-07	T19R	19	2	4	3	3	3
AY.103	2020-05-07	L452R	452	1	1	2	2	2
AY.103	2020-05-07	T478K	478	2	4	3	3	4
AY.103	2020-05-07	D614G	614	3	3	3	3	3
AY.103	2020-05-07	P681R	681	1	3	3	2	4
B.1.1.529	2020-05-11	A67V	67	3	4	3	3	3
B.1.1.529	2020-05-11	T95I	95	2	3	3	3	3
B.1.1.529	2020-05-11	T547K	547	4	3	3	3	3
B.1.1.529	2020-05-11	D614G	614	3	3	3	3	3
B.1.1.529	2020-05-11	H655Y	655	2	3	3	3	3
B.1.1.529	2020-05-11	N679K	679	1	1	2	2	2
B.1.1.529	2020-05-11	P681H	681	1	3	3	2	4
B.1.1.529	2020-05-11	N764K	764	1	2	2	2	2
B.1.1.529	2020-05-11	D796Y	796	3	4	4	2	4
B.1.1.529	2020-05-11	N856K	856	1	1	4	1	2
B.1.1.529	2020-05-11	Q954H	954	1	1	1	2	4
B.1.1.529	2020-05-11	N969K	969	1	1	1	2	1
B.1.1.529	2020-05-11	L981F	981	1	1	4	1	2
B.1.1.529	2020-05-11	G339D	339	1	1	4	2	2
B.1.1.529	2020-05-11	T478K	478	2	4	3	3	4
AY.4	2020-05-11	T19R	19	2	4	3	3	3
AY.4	2020-05-11	T95I	95	2	3	3	3	3
AY.4	2020-05-11	L452R	452	1	1	2	2	2
AY.4	2020-05-11	T478K	478	2	4	3	3	4
AY.4	2020-05-11	D614G	614	3	3	3	3	3
AY.4	2020-05-11	P681R	681	1	3	3	2	4
AY.43	2020-05-11	T19R	19	2	4	3	3	3
AY.43	2020-05-11	L452R	452	1	1	2	2	2
AY.43	2020-05-11	T478K	478	2	4	3	3	4
AY.43	2020-05-11	D614G	614	3	3	3	3	3
AY.43	2020-05-11	P681R	681	1	3	3	2	4
AY.44	2020-05-20	T19R	19	2	4	3	3	3
AY.44	2020-05-20	L452R	452	1	1	2	2	2
AY.44	2020-05-20	T478K	478	2	4	3	3	4
AY.44	2020-05-20	D614G	614	3	3	3	3	3
AY.44	2020-05-20	P681R	681	1	3	3	2	4
BA.1.15	2020-05-30	A67V	67	3	4	3	3	3
BA.1.15	2020-05-30	T95I	95	2	3	3	3	3
BA.1.15	2020-05-30	G339D	339	1	1	4	2	2
BA.1.15	2020-05-30	S371P	371	1	1	1	1	2
BA.1.15	2020-05-30	S371F	371	1	1	1	1	2
BA.1.15	2020-05-30	S373P	373	1	2	2	2	2
BA.1.15	2020-05-30	S375F	375	1	2	1	1	2
BA.1.15	2020-05-30	K417N	417	4	4	4	2	3
BA.1.15	2020-05-30	N440K	440	1	1	2	2	4
BA.1.15	2020-05-30	G446S	446	4	3	3	3	3
BA.1.15	2020-05-30	S477N	477	3	2	2	2	3
BA.1.15	2020-05-30	T478K	478	2	4	3	3	4
BA.1.15	2020-05-30	E484A	484	3	2	4	2	4
BA.1.15	2020-05-30	Q493R	493	1	1	1	1	2
BA.1.15	2020-05-30	G496S	496	1	1	1	2	2
BA.1.15	2020-05-30	Q498R	498	1	1	1	1	2
BA.1.15	2020-05-30	N501Y	501	1	1	1	2	4
BA.1.15	2020-05-30	Y505H	505	1	1	1	2	2
BA.1.15	2020-05-30	T547K	547	4	3	3	3	3
BA.1.15	2020-05-30	D614G	614	3	3	3	3	3
BA.1.15	2020-05-30	H655Y	655	2	3	3	3	3
BA.1.15	2020-05-30	N679K	679	1	1	2	2	2
BA.1.15	2020-05-30	P681H	681	1	3	3	2	4
BA.1.15	2020-05-30	N764K	764	1	2	2	2	2
BA.1.15	2020-05-30	D796Y	796	3	4	4	2	4
BA.1.15	2020-05-30	N856K	856	1	1	4	1	2
BA.1.15	2020-05-30	Q954H	954	1	1	1	2	4
BA.1.15	2020-05-30	N969K	969	1	1	1	2	1
BA.1.15	2020-05-30	L981F	981	1	1	4	1	2
BA.1	2020-06-25	A67V	67	3	4	3	3	3
BA.1	2020-06-25	T95I	95	2	3	3	3	3
BA.1	2020-06-25	G339D	339	1	1	4	2	2
BA.1	2020-06-25	S371P	371	1	1	1	1	2
BA.1	2020-06-25	S371F	371	1	1	1	1	2
BA.1	2020-06-25	S373P	373	1	2	2	2	2
BA.1	2020-06-25	S375F	375	1	2	1	1	2
BA.1	2020-06-25	K417N	417	4	4	4	2	3
BA.1	2020-06-25	N440K	440	1	1	2	2	4
BA.1	2020-06-25	G446S	446	4	3	3	3	3
BA.1	2020-06-25	S477N	477	3	2	2	2	3
BA.1	2020-06-25	T478K	478	2	4	3	3	4
BA.1	2020-06-25	E484A	484	3	2	4	2	4
BA.1	2020-06-25	Q493R	493	1	1	1	1	2
BA.1	2020-06-25	G496S	496	1	1	1	2	2
BA.1	2020-06-25	Q498R	498	1	1	1	1	2
BA.1	2020-06-25	N501Y	501	1	1	1	2	4
BA.1	2020-06-25	Y505H	505	1	1	1	2	2
BA.1	2020-06-25	T547K	547	4	3	3	3	3
BA.1	2020-06-25	D614G	614	3	3	3	3	3
BA.1	2020-06-25	H655Y	655	2	3	3	3	3
BA.1	2020-06-25	N679K	679	1	1	2	2	2
BA.1	2020-06-25	P681H	681	1	3	3	2	4
BA.1	2020-06-25	N764K	764	1	2	2	2	2
BA.1	2020-06-25	D796Y	796	3	4	4	2	4
BA.1	2020-06-25	N856K	856	1	1	4	1	2
BA.1	2020-06-25	Q954H	954	1	1	1	2	4
BA.1	2020-06-25	N969K	969	1	1	1	2	1
BA.1	2020-06-25	L981F	981	1	1	4	1	2
BA.5.2	2020-07-01	T19I	19	2	4	3	3	3
BA.5.2	2020-07-01	V213G	213	3	4	3	3	3
BA.5.2	2020-07-01	G339D	339	1	1	4	2	2
BA.5.2	2020-07-01	S371F	371	1	1	1	1	2
BA.5.2	2020-07-01	S373P	373	1	2	2	2	2
BA.5.2	2020-07-01	S375F	375	1	2	1	1	2
BA.5.2	2020-07-01	T376A	376	1	1	1	2	2
BA.5.2	2020-07-01	D405N	405	1	1	1	1	2
BA.5.2	2020-07-01	R408S	408	2	4	3	3	3
BA.5.2	2020-07-01	K417N	417	4	4	4	2	3
BA.5.2	2020-07-01	N440K	440	1	1	2	2	4
BA.5.2	2020-07-01	L452R	452	1	1	2	2	2
BA.5.2	2020-07-01	S477N	477	3	2	2	2	3
BA.5.2	2020-07-01	T478K	478	2	4	3	3	4
BA.5.2	2020-07-01	E484A	484	3	2	4	2	4
BA.5.2	2020-07-01	F486V	486	1	1	1	1	2
BA.5.2	2020-07-01	Q498R	498	1	1	1	1	2
BA.5.2	2020-07-01	N501Y	501	1	1	1	2	4
BA.5.2	2020-07-01	Y505H	505	1	1	1	2	2
BA.5.2	2020-07-01	D614G	614	3	3	3	3	3
BA.5.2	2020-07-01	H655Y	655	2	3	3	3	3
BA.5.2	2020-07-01	N679K	679	1	1	2	2	2
BA.5.2	2020-07-01	P681H	681	1	3	3	2	4
BA.5.2	2020-07-01	N764K	764	1	2	2	2	2
BA.5.2	2020-07-01	D796Y	796	3	4	4	2	4
BA.5.2	2020-07-01	Q954H	954	1	1	1	2	4
BA.5.2	2020-07-01	N969K	969	1	1	1	2	1
BA.5.3.1	2020-07-01	T19I	19	2	4	3	3	3
BA.5.3.1	2020-07-01	V213G	213	3	4	3	3	3
BA.5.3.1	2020-07-01	G339D	339	1	1	4	2	2
BA.5.3.1	2020-07-01	S371F	371	1	1	1	1	2
BA.5.3.1	2020-07-01	S373P	373	1	2	2	2	2
BA.5.3.1	2020-07-01	S375F	375	1	2	1	1	2
BA.5.3.1	2020-07-01	T376A	376	1	1	1	2	2
BA.5.3.1	2020-07-01	D405N	405	1	1	1	1	2
BA.5.3.1	2020-07-01	R408S	408	2	4	3	3	3
BA.5.3.1	2020-07-01	K417N	417	4	4	4	2	3
BA.5.3.1	2020-07-01	N440K	440	1	1	2	2	4
BA.5.3.1	2020-07-01	L452R	452	1	1	2	2	2
BA.5.3.1	2020-07-01	S477N	477	3	2	2	2	3
BA.5.3.1	2020-07-01	T478K	478	2	4	3	3	4
BA.5.3.1	2020-07-01	E484A	484	3	2	4	2	4
BA.5.3.1	2020-07-01	F486V	486	1	1	1	1	2
BA.5.3.1	2020-07-01	Q498R	498	1	1	1	1	2
BA.5.3.1	2020-07-01	N501Y	501	1	1	1	2	4
BA.5.3.1	2020-07-01	Y505H	505	1	1	1	2	2
BA.5.3.1	2020-07-01	D614G	614	3	3	3	3	3
BA.5.3.1	2020-07-01	H655Y	655	2	3	3	3	3
BA.5.3.1	2020-07-01	N679K	679	1	1	2	2	2
BA.5.3.1	2020-07-01	P681H	681	1	3	3	2	4
BA.5.3.1	2020-07-01	N764K	764	1	2	2	2	2
BA.5.3.1	2020-07-01	D796Y	796	3	4	4	2	4
BA.5.3.1	2020-07-01	Q954H	954	1	1	1	2	4
BA.5.3.1	2020-07-01	N969K	969	1	1	1	2	1
BE.1	2020-07-01	T19I	19	2	4	3	3	3
BE.1	2020-07-01	V213G	213	3	4	3	3	3
BE.1	2020-07-01	G339D	339	1	1	4	2	2
BE.1	2020-07-01	S371F	371	1	1	1	1	2
BE.1	2020-07-01	S373P	373	1	2	2	2	2
BE.1	2020-07-01	S375F	375	1	2	1	1	2
BE.1	2020-07-01	T376A	376	1	1	1	2	2
BE.1	2020-07-01	D405N	405	1	1	1	1	2
BE.1	2020-07-01	R408S	408	2	4	3	3	3
BE.1	2020-07-01	K417N	417	4	4	4	2	3
BE.1	2020-07-01	N440K	440	1	1	2	2	4
BE.1	2020-07-01	L452R	452	1	1	2	2	2
BE.1	2020-07-01	S477N	477	3	2	2	2	3
BE.1	2020-07-01	T478K	478	2	4	3	3	4
BE.1	2020-07-01	E484A	484	3	2	4	2	4
BE.1	2020-07-01	F486V	486	1	1	1	1	2
BE.1	2020-07-01	Q498R	498	1	1	1	1	2
BE.1	2020-07-01	N501Y	501	1	1	1	2	4
BE.1	2020-07-01	Y505H	505	1	1	1	2	2
BE.1	2020-07-01	D614G	614	3	3	3	3	3
BE.1	2020-07-01	H655Y	655	2	3	3	3	3
BE.1	2020-07-01	N679K	679	1	1	2	2	2
BE.1	2020-07-01	P681H	681	1	3	3	2	4
BE.1	2020-07-01	N764K	764	1	2	2	2	2
BE.1	2020-07-01	D796Y	796	3	4	4	2	4
BE.1	2020-07-01	Q954H	954	1	1	1	2	4
BE.1	2020-07-01	N969K	969	1	1	1	2	1
BA.4	2020-07-02	T19I	19	2	4	3	3	3
BA.4	2020-07-02	V213G	213	3	4	3	3	3
BA.4	2020-07-02	G339D	339	1	1	4	2	2
BA.4	2020-07-02	S371F	371	1	1	1	1	2
BA.4	2020-07-02	S373P	373	1	2	2	2	2
BA.4	2020-07-02	S375F	375	1	2	1	1	2
BA.4	2020-07-02	T376A	376	1	1	1	2	2
BA.4	2020-07-02	D405N	405	1	1	1	1	2
BA.4	2020-07-02	R408S	408	2	4	3	3	3
BA.4	2020-07-02	K417N	417	4	4	4	2	3
BA.4	2020-07-02	N440K	440	1	1	2	2	4
BA.4	2020-07-02	L452R	452	1	1	2	2	2
BA.4	2020-07-02	S477N	477	3	2	2	2	3
BA.4	2020-07-02	T478K	478	2	4	3	3	4
BA.4	2020-07-02	E484A	484	3	2	4	2	4
BA.4	2020-07-02	F486V	486	1	1	1	1	2
BA.4	2020-07-02	Q498R	498	1	1	1	1	2
BA.4	2020-07-02	N501Y	501	1	1	1	2	4
BA.4	2020-07-02	Y505H	505	1	1	1	2	2
BA.4	2020-07-02	D614G	614	3	3	3	3	3
BA.4	2020-07-02	H655Y	655	2	3	3	3	3
BA.4	2020-07-02	N658S	658	1	1	4	1	2
BA.4	2020-07-02	N679K	679	1	1	2	2	2
BA.4	2020-07-02	P681H	681	1	3	3	2	4
BA.4	2020-07-02	N764K	764	1	2	2	2	2
BA.4	2020-07-02	D796Y	796	3	4	4	2	4
BA.4	2020-07-02	Q954H	954	1	1	1	2	4
BA.4	2020-07-02	N969K	969	1	1	1	2	1
BA.5	2020-07-04	T19I	19	2	4	3	3	3
BA.5	2020-07-04	V213G	213	3	4	3	3	3
BA.5	2020-07-04	G339D	339	1	1	4	2	2
BA.5	2020-07-04	S371F	371	1	1	1	1	2
BA.5	2020-07-04	S373P	373	1	2	2	2	2
BA.5	2020-07-04	S375F	375	1	2	1	1	2
BA.5	2020-07-04	T376A	376	1	1	1	2	2
BA.5	2020-07-04	D405N	405	1	1	1	1	2
BA.5	2020-07-04	R408S	408	2	4	3	3	3
BA.5	2020-07-04	K417N	417	4	4	4	2	3
BA.5	2020-07-04	N440K	440	1	1	2	2	4
BA.5	2020-07-04	L452R	452	1	1	2	2	2
BA.5	2020-07-04	S477N	477	3	2	2	2	3
BA.5	2020-07-04	T478K	478	2	4	3	3	4
BA.5	2020-07-04	E484A	484	3	2	4	2	4
BA.5	2020-07-04	F486V	486	1	1	1	1	2
BA.5	2020-07-04	Q498R	498	1	1	1	1	2
BA.5	2020-07-04	N501Y	501	1	1	1	2	4
BA.5	2020-07-04	Y505H	505	1	1	1	2	2
BA.5	2020-07-04	D614G	614	3	3	3	3	3
BA.5	2020-07-04	H655Y	655	2	3	3	3	3
BA.5	2020-07-04	N679K	679	1	1	2	2	2
BA.5	2020-07-04	P681H	681	1	3	3	2	4
BA.5	2020-07-04	N764K	764	1	2	2	2	2
BA.5	2020-07-04	D796Y	796	3	4	4	2	4
BA.5	2020-07-04	Q954H	954	1	1	1	2	4
BA.5	2020-07-04	N969K	969	1	1	1	2	1
BA.5.2.1	2020-07-06	T19I	19	2	4	3	3	3
BA.5.2.1	2020-07-06	V213G	213	3	4	3	3	3
BA.5.2.1	2020-07-06	G339D	339	1	1	4	2	2
BA.5.2.1	2020-07-06	S371F	371	1	1	1	1	2
BA.5.2.1	2020-07-06	S373P	373	1	2	2	2	2
BA.5.2.1	2020-07-06	S375F	375	1	2	1	1	2
BA.5.2.1	2020-07-06	T376A	376	1	1	1	2	2
BA.5.2.1	2020-07-06	D405N	405	1	1	1	1	2
BA.5.2.1	2020-07-06	R408S	408	2	4	3	3	3
BA.5.2.1	2020-07-06	K417N	417	4	4	4	2	3
BA.5.2.1	2020-07-06	N440K	440	1	1	2	2	4
BA.5.2.1	2020-07-06	L452R	452	1	1	2	2	2
BA.5.2.1	2020-07-06	S477N	477	3	2	2	2	3
BA.5.2.1	2020-07-06	T478K	478	2	4	3	3	4
BA.5.2.1	2020-07-06	E484A	484	3	2	4	2	4
BA.5.2.1	2020-07-06	F486V	486	1	1	1	1	2
BA.5.2.1	2020-07-06	Q498R	498	1	1	1	1	2
BA.5.2.1	2020-07-06	N501Y	501	1	1	1	2	4
BA.5.2.1	2020-07-06	Y505H	505	1	1	1	2	2
BA.5.2.1	2020-07-06	D614G	614	3	3	3	3	3
BA.5.2.1	2020-07-06	H655Y	655	2	3	3	3	3
BA.5.2.1	2020-07-06	N679K	679	1	1	2	2	2
BA.5.2.1	2020-07-06	P681H	681	1	3	3	2	4
BA.5.2.1	2020-07-06	N764K	764	1	2	2	2	2
BA.5.2.1	2020-07-06	D796Y	796	3	4	4	2	4
BA.5.2.1	2020-07-06	Q954H	954	1	1	1	2	4
BA.5.2.1	2020-07-06	N969K	969	1	1	1	2	1
BA.4.4	2020-07-20	T19I	19	2	4	3	3	3
BA.4.4	2020-07-20	V213G	213	3	4	3	3	3
BA.4.4	2020-07-20	G339D	339	1	1	4	2	2
BA.4.4	2020-07-20	S371F	371	1	1	1	1	2
BA.4.4	2020-07-20	S373P	373	1	2	2	2	2
BA.4.4	2020-07-20	S375F	375	1	2	1	1	2
BA.4.4	2020-07-20	T376A	376	1	1	1	2	2
BA.4.4	2020-07-20	D405N	405	1	1	1	1	2
BA.4.4	2020-07-20	R408S	408	2	4	3	3	3
BA.4.4	2020-07-20	K417N	417	4	4	4	2	3
BA.4.4	2020-07-20	N440K	440	1	1	2	2	4
BA.4.4	2020-07-20	L452R	452	1	1	2	2	2
BA.4.4	2020-07-20	S477N	477	3	2	2	2	3
BA.4.4	2020-07-20	T478K	478	2	4	3	3	4
BA.4.4	2020-07-20	E484A	484	3	2	4	2	4
BA.4.4	2020-07-20	F486V	486	1	1	1	1	2
BA.4.4	2020-07-20	Q498R	498	1	1	1	1	2
BA.4.4	2020-07-20	N501Y	501	1	1	1	2	4
BA.4.4	2020-07-20	Y505H	505	1	1	1	2	2
BA.4.4	2020-07-20	D614G	614	3	3	3	3	3
BA.4.4	2020-07-20	H655Y	655	2	3	3	3	3
BA.4.4	2020-07-20	N658S	658	1	1	4	1	2
BA.4.4	2020-07-20	N679K	679	1	1	2	2	2
BA.4.4	2020-07-20	P681H	681	1	3	3	2	4
BA.4.4	2020-07-20	N764K	764	1	2	2	2	2
BA.4.4	2020-07-20	D796Y	796	3	4	4	2	4
BA.4.4	2020-07-20	Q954H	954	1	1	1	2	4
BA.4.4	2020-07-20	N969K	969	1	1	1	2	1
BA.4.6	2020-07-20	T19I	19	2	4	3	3	3
BA.4.6	2020-07-20	V213G	213	3	4	3	3	3
BA.4.6	2020-07-20	G339D	339	1	1	4	2	2
BA.4.6	2020-07-20	R346T	346	1	1	4	2	4
BA.4.6	2020-07-20	S371F	371	1	1	1	1	2
BA.4.6	2020-07-20	S373P	373	1	2	2	2	2
BA.4.6	2020-07-20	S375F	375	1	2	1	1	2
BA.4.6	2020-07-20	T376A	376	1	1	1	2	2
BA.4.6	2020-07-20	D405N	405	1	1	1	1	2
BA.4.6	2020-07-20	R408S	408	2	4	3	3	3
BA.4.6	2020-07-20	K417N	417	4	4	4	2	3
BA.4.6	2020-07-20	N440K	440	1	1	2	2	4
BA.4.6	2020-07-20	L452R	452	1	1	2	2	2
BA.4.6	2020-07-20	S477N	477	3	2	2	2	3
BA.4.6	2020-07-20	T478K	478	2	4	3	3	4
BA.4.6	2020-07-20	E484A	484	3	2	4	2	4
BA.4.6	2020-07-20	F486V	486	1	1	1	1	2
BA.4.6	2020-07-20	Q498R	498	1	1	1	1	2
BA.4.6	2020-07-20	N501Y	501	1	1	1	2	4
BA.4.6	2020-07-20	Y505H	505	1	1	1	2	2
BA.4.6	2020-07-20	D614G	614	3	3	3	3	3
BA.4.6	2020-07-20	H655Y	655	2	3	3	3	3
BA.4.6	2020-07-20	N658S	658	1	1	4	1	2
BA.4.6	2020-07-20	N679K	679	1	1	2	2	2
BA.4.6	2020-07-20	P681H	681	1	3	3	2	4
BA.4.6	2020-07-20	N764K	764	1	2	2	2	2
BA.4.6	2020-07-20	D796Y	796	3	4	4	2	4
BA.4.6	2020-07-20	Q954H	954	1	1	1	2	4
BA.4.6	2020-07-20	N969K	969	1	1	1	2	1
BA.5.2.20	2020-07-20	T19I	19	2	4	3	3	3
BA.5.2.20	2020-07-20	V213G	213	3	4	3	3	3
BA.5.2.20	2020-07-20	G339D	339	1	1	4	2	2
BA.5.2.20	2020-07-20	S371F	371	1	1	1	1	2
BA.5.2.20	2020-07-20	S373P	373	1	2	2	2	2
BA.5.2.20	2020-07-20	S375F	375	1	2	1	1	2
BA.5.2.20	2020-07-20	T376A	376	1	1	1	2	2
BA.5.2.20	2020-07-20	D405N	405	1	1	1	1	2
BA.5.2.20	2020-07-20	R408S	408	2	4	3	3	3
BA.5.2.20	2020-07-20	K417N	417	4	4	4	2	3
BA.5.2.20	2020-07-20	N440K	440	1	1	2	2	4
BA.5.2.20	2020-07-20	L452R	452	1	1	2	2	2
BA.5.2.20	2020-07-20	S477N	477	3	2	2	2	3
BA.5.2.20	2020-07-20	T478K	478	2	4	3	3	4
BA.5.2.20	2020-07-20	E484A	484	3	2	4	2	4
BA.5.2.20	2020-07-20	F486V	486	1	1	1	1	2
BA.5.2.20	2020-07-20	Q498R	498	1	1	1	1	2
BA.5.2.20	2020-07-20	N501Y	501	1	1	1	2	4
BA.5.2.20	2020-07-20	Y505H	505	1	1	1	2	2
BA.5.2.20	2020-07-20	D614G	614	3	3	3	3	3
BA.5.2.20	2020-07-20	H655Y	655	2	3	3	3	3
BA.5.2.20	2020-07-20	N679K	679	1	1	2	2	2
BA.5.2.20	2020-07-20	P681H	681	1	3	3	2	4
BA.5.2.20	2020-07-20	N764K	764	1	2	2	2	2
BA.5.2.20	2020-07-20	D796Y	796	3	4	4	2	4
BA.5.2.20	2020-07-20	Q954H	954	1	1	1	2	4
BA.5.2.20	2020-07-20	N969K	969	1	1	1	2	1
C.37	2020-07-21	G75V	75	1	3	3	3	3
C.37	2020-07-21	T76I	76	4	2	3	3	3
C.37	2020-07-21	L452Q	452	1	1	2	2	2
C.37	2020-07-21	F490S	490	4	2	4	2	2
C.37	2020-07-21	D614G	614	3	3	3	3	3
C.37	2020-07-21	T859N	859	2	3	3	3	3
BA.2.9	2020-07-21	T19I	19	2	4	3	3	3
BA.2.9	2020-07-21	V213G	213	3	4	3	3	3
BA.2.9	2020-07-21	G339D	339	1	1	4	2	2
BA.2.9	2020-07-21	S371F	371	1	1	1	1	2
BA.2.9	2020-07-21	S373P	373	1	2	2	2	2
BA.2.9	2020-07-21	S375F	375	1	2	1	1	2
BA.2.9	2020-07-21	T376A	376	1	1	1	2	2
BA.2.9	2020-07-21	D405N	405	1	1	1	1	2
BA.2.9	2020-07-21	R408S	408	2	4	3	3	3
BA.2.9	2020-07-21	K417N	417	4	4	4	2	3
BA.2.9	2020-07-21	N440K	440	1	1	2	2	4
BA.2.9	2020-07-21	S477N	477	3	2	2	2	3
BA.2.9	2020-07-21	T478K	478	2	4	3	3	4
BA.2.9	2020-07-21	E484A	484	3	2	4	2	4
BA.2.9	2020-07-21	Q493R	493	1	1	1	1	2
BA.2.9	2020-07-21	Q498R	498	1	1	1	1	2
BA.2.9	2020-07-21	N501Y	501	1	1	1	2	4
BA.2.9	2020-07-21	Y505H	505	1	1	1	2	2
BA.2.9	2020-07-21	D614G	614	3	3	3	3	3
BA.2.9	2020-07-21	H655Y	655	2	3	3	3	3
BA.2.9	2020-07-21	N679K	679	1	1	2	2	2
BA.2.9	2020-07-21	P681H	681	1	3	3	2	4
BA.2.9	2020-07-21	N764K	764	1	2	2	2	2
BA.2.9	2020-07-21	D796Y	796	3	4	4	2	4
BA.2.9	2020-07-21	Q954H	954	1	1	1	2	4
BA.2.9	2020-07-21	N969K	969	1	1	1	2	1
BF.5	2020-07-21	T19I	19	2	4	3	3	3
BF.5	2020-07-21	V213G	213	3	4	3	3	3
BF.5	2020-07-21	G339D	339	1	1	4	2	2
BF.5	2020-07-21	S371F	371	1	1	1	1	2
BF.5	2020-07-21	S373P	373	1	2	2	2	2
BF.5	2020-07-21	S375F	375	1	2	1	1	2
BF.5	2020-07-21	T376A	376	1	1	1	2	2
BF.5	2020-07-21	D405N	405	1	1	1	1	2
BF.5	2020-07-21	R408S	408	2	4	3	3	3
BF.5	2020-07-21	K417N	417	4	4	4	2	3
BF.5	2020-07-21	N440K	440	1	1	2	2	4
BF.5	2020-07-21	L452R	452	1	1	2	2	2
BF.5	2020-07-21	S477N	477	3	2	2	2	3
BF.5	2020-07-21	T478K	478	2	4	3	3	4
BF.5	2020-07-21	E484A	484	3	2	4	2	4
BF.5	2020-07-21	F486V	486	1	1	1	1	2
BF.5	2020-07-21	Q498R	498	1	1	1	1	2
BF.5	2020-07-21	N501Y	501	1	1	1	2	4
BF.5	2020-07-21	Y505H	505	1	1	1	2	2
BF.5	2020-07-21	D614G	614	3	3	3	3	3
BF.5	2020-07-21	H655Y	655	2	3	3	3	3
BF.5	2020-07-21	N679K	679	1	1	2	2	2
BF.5	2020-07-21	P681H	681	1	3	3	2	4
BF.5	2020-07-21	N764K	764	1	2	2	2	2
BF.5	2020-07-21	D796Y	796	3	4	4	2	4
BF.5	2020-07-21	Q954H	954	1	1	1	2	4
BF.5	2020-07-21	N969K	969	1	1	1	2	1
BF.5	2020-07-21	A1020S	1020	2	3	3	3	3
BF.28	2020-07-22	T19I	19	2	4	3	3	3
BF.28	2020-07-22	V213G	213	3	4	3	3	3
BF.28	2020-07-22	G339D	339	1	1	4	2	2
BF.28	2020-07-22	S371F	371	1	1	1	1	2
BF.28	2020-07-22	S373P	373	1	2	2	2	2
BF.28	2020-07-22	S375F	375	1	2	1	1	2
BF.28	2020-07-22	T376A	376	1	1	1	2	2
BF.28	2020-07-22	D405N	405	1	1	1	1	2
BF.28	2020-07-22	R408S	408	2	4	3	3	3
BF.28	2020-07-22	K417N	417	4	4	4	2	3
BF.28	2020-07-22	N440K	440	1	1	2	2	4
BF.28	2020-07-22	L452R	452	1	1	2	2	2
BF.28	2020-07-22	S477N	477	3	2	2	2	3
BF.28	2020-07-22	T478K	478	2	4	3	3	4
BF.28	2020-07-22	E484A	484	3	2	4	2	4
BF.28	2020-07-22	F486V	486	1	1	1	1	2
BF.28	2020-07-22	Q498R	498	1	1	1	1	2
BF.28	2020-07-22	N501Y	501	1	1	1	2	4
BF.28	2020-07-22	Y505H	505	1	1	1	2	2
BF.28	2020-07-22	D614G	614	3	3	3	3	3
BF.28	2020-07-22	H655Y	655	2	3	3	3	3
BF.28	2020-07-22	N679K	679	1	1	2	2	2
BF.28	2020-07-22	P681H	681	1	3	3	2	4
BF.28	2020-07-22	N764K	764	1	2	2	2	2
BF.28	2020-07-22	D796Y	796	3	4	4	2	4
BF.28	2020-07-22	Q954H	954	1	1	1	2	4
BF.28	2020-07-22	N969K	969	1	1	1	2	1
BA.5.2.33	2020-07-22	T19I	19	2	4	3	3	3
BA.5.2.33	2020-07-22	V213G	213	3	4	3	3	3
BA.5.2.33	2020-07-22	G339D	339	1	1	4	2	2
BA.5.2.33	2020-07-22	S371F	371	1	1	1	1	2
BA.5.2.33	2020-07-22	S373P	373	1	2	2	2	2
BA.5.2.33	2020-07-22	S375F	375	1	2	1	1	2
BA.5.2.33	2020-07-22	T376A	376	1	1	1	2	2
BA.5.2.33	2020-07-22	D405N	405	1	1	1	1	2
BA.5.2.33	2020-07-22	R408S	408	2	4	3	3	3
BA.5.2.33	2020-07-22	K417N	417	4	4	4	2	3
BA.5.2.33	2020-07-22	N440K	440	1	1	2	2	4
BA.5.2.33	2020-07-22	L452R	452	1	1	2	2	2
BA.5.2.33	2020-07-22	S477N	477	3	2	2	2	3
BA.5.2.33	2020-07-22	T478K	478	2	4	3	3	4
BA.5.2.33	2020-07-22	E484A	484	3	2	4	2	4
BA.5.2.33	2020-07-22	F486V	486	1	1	1	1	2
BA.5.2.33	2020-07-22	Q498R	498	1	1	1	1	2
BA.5.2.33	2020-07-22	N501Y	501	1	1	1	2	4
BA.5.2.33	2020-07-22	Y505H	505	1	1	1	2	2
BA.5.2.33	2020-07-22	D614G	614	3	3	3	3	3
BA.5.2.33	2020-07-22	H655Y	655	2	3	3	3	3
BA.5.2.33	2020-07-22	N679K	679	1	1	2	2	2
BA.5.2.33	2020-07-22	P681H	681	1	3	3	2	4
BA.5.2.33	2020-07-22	N764K	764	1	2	2	2	2
BA.5.2.33	2020-07-22	D796Y	796	3	4	4	2	4
BA.5.2.33	2020-07-22	Q954H	954	1	1	1	2	4
BA.5.2.33	2020-07-22	N969K	969	1	1	1	2	1
BA.5.1.25	2020-07-23	T19I	19	2	4	3	3	3
BA.5.1.25	2020-07-23	V213G	213	3	4	3	3	3
BA.5.1.25	2020-07-23	G339D	339	1	1	4	2	2
BA.5.1.25	2020-07-23	S371F	371	1	1	1	1	2
BA.5.1.25	2020-07-23	S373P	373	1	2	2	2	2
BA.5.1.25	2020-07-23	S375F	375	1	2	1	1	2
BA.5.1.25	2020-07-23	T376A	376	1	1	1	2	2
BA.5.1.25	2020-07-23	D405N	405	1	1	1	1	2
BA.5.1.25	2020-07-23	R408S	408	2	4	3	3	3
BA.5.1.25	2020-07-23	K417N	417	4	4	4	2	3
BA.5.1.25	2020-07-23	N440K	440	1	1	2	2	4
BA.5.1.25	2020-07-23	L452R	452	1	1	2	2	2
BA.5.1.25	2020-07-23	S477N	477	3	2	2	2	3
BA.5.1.25	2020-07-23	T478K	478	2	4	3	3	4
BA.5.1.25	2020-07-23	E484A	484	3	2	4	2	4
BA.5.1.25	2020-07-23	F486V	486	1	1	1	1	2
BA.5.1.25	2020-07-23	Q498R	498	1	1	1	1	2
BA.5.1.25	2020-07-23	N501Y	501	1	1	1	2	4
BA.5.1.25	2020-07-23	Y505H	505	1	1	1	2	2
BA.5.1.25	2020-07-23	D614G	614	3	3	3	3	3
BA.5.1.25	2020-07-23	H655Y	655	2	3	3	3	3
BA.5.1.25	2020-07-23	N679K	679	1	1	2	2	2
BA.5.1.25	2020-07-23	P681H	681	1	3	3	2	4
BA.5.1.25	2020-07-23	N764K	764	1	2	2	2	2
BA.5.1.25	2020-07-23	D796Y	796	3	4	4	2	4
BA.5.1.25	2020-07-23	Q954H	954	1	1	1	2	4
BA.5.1.25	2020-07-23	N969K	969	1	1	1	2	1
BF.1	2020-07-23	T19I	19	2	4	3	3	3
BF.1	2020-07-23	V213G	213	3	4	3	3	3
BF.1	2020-07-23	G339D	339	1	1	4	2	2
BF.1	2020-07-23	S371F	371	1	1	1	1	2
BF.1	2020-07-23	S373P	373	1	2	2	2	2
BF.1	2020-07-23	S375F	375	1	2	1	1	2
BF.1	2020-07-23	T376A	376	1	1	1	2	2
BF.1	2020-07-23	D405N	405	1	1	1	1	2
BF.1	2020-07-23	R408S	408	2	4	3	3	3
BF.1	2020-07-23	K417N	417	4	4	4	2	3
BF.1	2020-07-23	N440K	440	1	1	2	2	4
BF.1	2020-07-23	L452R	452	1	1	2	2	2
BF.1	2020-07-23	S477N	477	3	2	2	2	3
BF.1	2020-07-23	T478K	478	2	4	3	3	4
BF.1	2020-07-23	E484A	484	3	2	4	2	4
BF.1	2020-07-23	F486V	486	1	1	1	1	2
BF.1	2020-07-23	Q498R	498	1	1	1	1	2
BF.1	2020-07-23	N501Y	501	1	1	1	2	4
BF.1	2020-07-23	Y505H	505	1	1	1	2	2
BF.1	2020-07-23	D614G	614	3	3	3	3	3
BF.1	2020-07-23	H655Y	655	2	3	3	3	3
BF.1	2020-07-23	N679K	679	1	1	2	2	2
BF.1	2020-07-23	P681H	681	1	3	3	2	4
BF.1	2020-07-23	N764K	764	1	2	2	2	2
BF.1	2020-07-23	D796Y	796	3	4	4	2	4
BF.1	2020-07-23	Q954H	954	1	1	1	2	4
BF.1	2020-07-23	N969K	969	1	1	1	2	1
BA.4.7	2020-07-25	T19I	19	2	4	3	3	3
BA.4.7	2020-07-25	V213G	213	3	4	3	3	3
BA.4.7	2020-07-25	G339D	339	1	1	4	2	2
BA.4.7	2020-07-25	R346S	346	1	1	4	2	4
BA.4.7	2020-07-25	S371F	371	1	1	1	1	2
BA.4.7	2020-07-25	S373P	373	1	2	2	2	2
BA.4.7	2020-07-25	S375F	375	1	2	1	1	2
BA.4.7	2020-07-25	T376A	376	1	1	1	2	2
BA.4.7	2020-07-25	D405N	405	1	1	1	1	2
BA.4.7	2020-07-25	R408S	408	2	4	3	3	3
BA.4.7	2020-07-25	K417N	417	4	4	4	2	3
BA.4.7	2020-07-25	N440K	440	1	1	2	2	4
BA.4.7	2020-07-25	L452R	452	1	1	2	2	2
BA.4.7	2020-07-25	S477N	477	3	2	2	2	3
BA.4.7	2020-07-25	T478K	478	2	4	3	3	4
BA.4.7	2020-07-25	E484A	484	3	2	4	2	4
BA.4.7	2020-07-25	F486V	486	1	1	1	1	2
BA.4.7	2020-07-25	Q498R	498	1	1	1	1	2
BA.4.7	2020-07-25	N501Y	501	1	1	1	2	4
BA.4.7	2020-07-25	Y505H	505	1	1	1	2	2
BA.4.7	2020-07-25	D614G	614	3	3	3	3	3
BA.4.7	2020-07-25	H655Y	655	2	3	3	3	3
BA.4.7	2020-07-25	N658S	658	1	1	4	1	2
BA.4.7	2020-07-25	N679K	679	1	1	2	2	2
BA.4.7	2020-07-25	P681H	681	1	3	3	2	4
BA.4.7	2020-07-25	N764K	764	1	2	2	2	2
BA.4.7	2020-07-25	D796Y	796	3	4	4	2	4
BA.4.7	2020-07-25	Q954H	954	1	1	1	2	4
BA.4.7	2020-07-25	N969K	969	1	1	1	2	1
BF.10	2020-07-25	T19I	19	2	4	3	3	3
BF.10	2020-07-25	V213G	213	3	4	3	3	3
BF.10	2020-07-25	G339D	339	1	1	4	2	2
BF.10	2020-07-25	S371F	371	1	1	1	1	2
BF.10	2020-07-25	S373P	373	1	2	2	2	2
BF.10	2020-07-25	S375F	375	1	2	1	1	2
BF.10	2020-07-25	T376A	376	1	1	1	2	2
BF.10	2020-07-25	D405N	405	1	1	1	1	2
BF.10	2020-07-25	R408S	408	2	4	3	3	3
BF.10	2020-07-25	K417N	417	4	4	4	2	3
BF.10	2020-07-25	N440K	440	1	1	2	2	4
BF.10	2020-07-25	L452R	452	1	1	2	2	2
BF.10	2020-07-25	S477N	477	3	2	2	2	3
BF.10	2020-07-25	T478K	478	2	4	3	3	4
BF.10	2020-07-25	E484A	484	3	2	4	2	4
BF.10	2020-07-25	F486V	486	1	1	1	1	2
BF.10	2020-07-25	Q498R	498	1	1	1	1	2
BF.10	2020-07-25	N501Y	501	1	1	1	2	4
BF.10	2020-07-25	Y505H	505	1	1	1	2	2
BF.10	2020-07-25	D614G	614	3	3	3	3	3
BF.10	2020-07-25	H655Y	655	2	3	3	3	3
BF.10	2020-07-25	N679K	679	1	1	2	2	2
BF.10	2020-07-25	P681H	681	1	3	3	2	4
BF.10	2020-07-25	N764K	764	1	2	2	2	2
BF.10	2020-07-25	D796Y	796	3	4	4	2	4
BF.10	2020-07-25	Q954H	954	1	1	1	2	4
BF.10	2020-07-25	N969K	969	1	1	1	2	1
AY.26	2020-07-31	T19R	19	2	4	3	3	3
AY.26	2020-07-31	L452R	452	1	1	2	2	2
AY.26	2020-07-31	T478K	478	2	4	3	3	4
AY.26	2020-07-31	D614G	614	3	3	3	3	3
AY.26	2020-07-31	P681R	681	1	3	3	2	4
AY.26	2020-07-31	A222V	222	3	4	3	2	3
AY.26	2020-07-31	V1264L	1264	4	3	3	3	3
BA.2.75	2020-08-08	T19I	19	2	4	3	3	3
BA.2.75	2020-08-08	K147E	147	1	2	4	2	2
BA.2.75	2020-08-08	W152R	152	1	4	2	3	3
BA.2.75	2020-08-08	F157L	157	1	2	2	2	3
BA.2.75	2020-08-08	V213G	213	3	4	3	3	3
BA.2.75	2020-08-08	G257S	257	3	3	3	3	3
BA.2.75	2020-08-08	G339R	339	1	1	4	2	2
BA.2.75	2020-08-08	G339D	339	1	1	4	2	2
BA.2.75	2020-08-08	S371F	371	1	1	1	1	2
BA.2.75	2020-08-08	S373P	373	1	2	2	2	2
BA.2.75	2020-08-08	S375F	375	1	2	1	1	2
BA.2.75	2020-08-08	T376A	376	1	1	1	2	2
BA.2.75	2020-08-08	D405N	405	1	1	1	1	2
BA.2.75	2020-08-08	R408S	408	2	4	3	3	3
BA.2.75	2020-08-08	K417N	417	4	4	4	2	3
BA.2.75	2020-08-08	N440K	440	1	1	2	2	4
BA.2.75	2020-08-08	S477N	477	3	2	2	2	3
BA.2.75	2020-08-08	T478K	478	2	4	3	3	4
BA.2.75	2020-08-08	E484A	484	3	2	4	2	4
BA.2.75	2020-08-08	D614G	614	3	3	3	3	3
BA.2.75	2020-08-08	H655Y	655	2	3	3	3	3
BA.2.75	2020-08-08	N679K	679	1	1	2	2	2
BA.2.75	2020-08-08	P681H	681	1	3	3	2	4
BA.2.75	2020-08-08	N764K	764	1	2	2	2	2
BA.2.75	2020-08-08	D796Y	796	3	4	4	2	4
BA.2.75	2020-08-08	Q954H	954	1	1	1	2	4
BA.2.75	2020-08-08	N969K	969	1	1	1	2	1
BA.2.75	2020-08-08	I210V	210	1	2	2	3	2
BA.2.75	2020-08-08	G446S	446	4	3	3	3	3
BA.2.75	2020-08-08	N460K	460	3	4	4	1	2
BA.2.75	2020-08-08	Q498R	498	1	1	1	1	2
BA.2.75	2020-08-08	N501Y	501	1	1	1	2	4
BA.2.75	2020-08-08	Y505H	505	1	1	1	2	2
BA.2.76	2020-08-08	T19I	19	2	4	3	3	3
BA.2.76	2020-08-08	V213G	213	3	4	3	3	3
BA.2.76	2020-08-08	Y248N	248	1	2	2	2	2
BA.2.76	2020-08-08	G339D	339	1	1	4	2	2
BA.2.76	2020-08-08	R346T	346	1	1	4	2	4
BA.2.76	2020-08-08	S371F	371	1	1	1	1	2
BA.2.76	2020-08-08	S373P	373	1	2	2	2	2
BA.2.76	2020-08-08	S375F	375	1	2	1	1	2
BA.2.76	2020-08-08	T376A	376	1	1	1	2	2
BA.2.76	2020-08-08	D405N	405	1	1	1	1	2
BA.2.76	2020-08-08	R408S	408	2	4	3	3	3
BA.2.76	2020-08-08	K417N	417	4	4	4	2	3
BA.2.76	2020-08-08	N440K	440	1	1	2	2	4
BA.2.76	2020-08-08	S477N	477	3	2	2	2	3
BA.2.76	2020-08-08	T478K	478	2	4	3	3	4
BA.2.76	2020-08-08	E484A	484	3	2	4	2	4
BA.2.76	2020-08-08	Q493R	493	1	1	1	1	2
BA.2.76	2020-08-08	D614G	614	3	3	3	3	3
BA.2.76	2020-08-08	H655Y	655	2	3	3	3	3
BA.2.76	2020-08-08	N679K	679	1	1	2	2	2
BA.2.76	2020-08-08	P681H	681	1	3	3	2	4
BA.2.76	2020-08-08	N764K	764	1	2	2	2	2
BA.2.76	2020-08-08	D796Y	796	3	4	4	2	4
BA.2.76	2020-08-08	Q954H	954	1	1	1	2	4
BA.2.76	2020-08-08	N969K	969	1	1	1	2	1
BA.2.76	2020-08-08	Q498R	498	1	1	1	1	2
BA.2.76	2020-08-08	N501Y	501	1	1	1	2	4
BA.2.76	2020-08-08	Y505H	505	1	1	1	2	2
BA.2.75.5	2020-08-11	T19I	19	2	4	3	3	3
BA.2.75.5	2020-08-11	K147E	147	1	2	4	2	2
BA.2.75.5	2020-08-11	W152R	152	1	4	2	3	3
BA.2.75.5	2020-08-11	F157L	157	1	2	2	2	3
BA.2.75.5	2020-08-11	I210V	210	1	2	2	3	2
BA.2.75.5	2020-08-11	V213G	213	3	4	3	3	3
BA.2.75.5	2020-08-11	G339R	339	1	1	4	2	2
BA.2.75.5	2020-08-11	G339D	339	1	1	4	2	2
BA.2.75.5	2020-08-11	K356T	356	1	1	1	2	2
BA.2.75.5	2020-08-11	S371F	371	1	1	1	1	2
BA.2.75.5	2020-08-11	S373P	373	1	2	2	2	2
BA.2.75.5	2020-08-11	S375F	375	1	2	1	1	2
BA.2.75.5	2020-08-11	T376A	376	1	1	1	2	2
BA.2.75.5	2020-08-11	D405N	405	1	1	1	1	2
BA.2.75.5	2020-08-11	R408S	408	2	4	3	3	3
BA.2.75.5	2020-08-11	N440K	440	1	1	2	2	4
BA.2.75.5	2020-08-11	G446S	446	4	3	3	3	3
BA.2.75.5	2020-08-11	N460K	460	3	4	4	1	2
BA.2.75.5	2020-08-11	S477N	477	3	2	2	2	3
BA.2.75.5	2020-08-11	T478K	478	2	4	3	3	4
BA.2.75.5	2020-08-11	E484A	484	3	2	4	2	4
BA.2.75.5	2020-08-11	Q498R	498	1	1	1	1	2
BA.2.75.5	2020-08-11	N501Y	501	1	1	1	2	4
BA.2.75.5	2020-08-11	Y505H	505	1	1	1	2	2
BA.2.75.5	2020-08-11	D614G	614	3	3	3	3	3
BA.2.75.5	2020-08-11	H655Y	655	2	3	3	3	3
BA.2.75.5	2020-08-11	N679K	679	1	1	2	2	2
BA.2.75.5	2020-08-11	P681H	681	1	3	3	2	4
BA.2.75.5	2020-08-11	N764K	764	1	2	2	2	2
BA.2.75.5	2020-08-11	D796Y	796	3	4	4	2	4
BA.2.75.5	2020-08-11	Q954H	954	1	1	1	2	4
BA.2.75.5	2020-08-11	N969K	969	1	1	1	2	1
BA.2.75.5	2020-08-11	G257S	257	3	3	3	3	3
BA.2.75.5	2020-08-11	K417N	417	4	4	4	2	3
AY.46.6	2020-08-11	T19R	19	2	4	3	3	3
AY.46.6	2020-08-11	L452R	452	1	1	2	2	2
AY.46.6	2020-08-11	T478K	478	2	4	3	3	4
AY.46.6	2020-08-11	D614G	614	3	3	3	3	3
AY.46.6	2020-08-11	P681R	681	1	3	3	2	4
AY.112	2020-08-11	T19R	19	2	4	3	3	3
AY.112	2020-08-11	T95I	95	2	3	3	3	3
AY.112	2020-08-11	L452R	452	1	1	2	2	2
AY.112	2020-08-11	T478K	478	2	4	3	3	4
AY.112	2020-08-11	D614G	614	3	3	3	3	3
AY.112	2020-08-11	P681R	681	1	3	3	2	4
BM.1.1	2020-08-12	T19I	19	2	4	3	3	3
BM.1.1	2020-08-12	K147E	147	1	2	4	2	2
BM.1.1	2020-08-12	W152R	152	1	4	2	3	3
BM.1.1	2020-08-12	F157L	157	1	2	2	2	3
BM.1.1	2020-08-12	I210V	210	1	2	2	3	2
BM.1.1	2020-08-12	V213G	213	3	4	3	3	3
BM.1.1	2020-08-12	G339R	339	1	1	4	2	2
BM.1.1	2020-08-12	G339D	339	1	1	4	2	2
BM.1.1	2020-08-12	S371F	371	1	1	1	1	2
BM.1.1	2020-08-12	S373P	373	1	2	2	2	2
BM.1.1	2020-08-12	S375F	375	1	2	1	1	2
BM.1.1	2020-08-12	T376A	376	1	1	1	2	2
BM.1.1	2020-08-12	D405N	405	1	1	1	1	2
BM.1.1	2020-08-12	R408S	408	2	4	3	3	3
BM.1.1	2020-08-12	N440K	440	1	1	2	2	4
BM.1.1	2020-08-12	G446S	446	4	3	3	3	3
BM.1.1	2020-08-12	N460K	460	3	4	4	1	2
BM.1.1	2020-08-12	S477N	477	3	2	2	2	3
BM.1.1	2020-08-12	T478K	478	2	4	3	3	4
BM.1.1	2020-08-12	E484A	484	3	2	4	2	4
BM.1.1	2020-08-12	Q498R	498	1	1	1	1	2
BM.1.1	2020-08-12	N501Y	501	1	1	1	2	4
BM.1.1	2020-08-12	Y505H	505	1	1	1	2	2
BM.1.1	2020-08-12	D614G	614	3	3	3	3	3
BM.1.1	2020-08-12	H655Y	655	2	3	3	3	3
BM.1.1	2020-08-12	N679K	679	1	1	2	2	2
BM.1.1	2020-08-12	P681H	681	1	3	3	2	4
BM.1.1	2020-08-12	N764K	764	1	2	2	2	2
BM.1.1	2020-08-12	D796Y	796	3	4	4	2	4
BM.1.1	2020-08-12	Q954H	954	1	1	1	2	4
BM.1.1	2020-08-12	N969K	969	1	1	1	2	1
BM.1.1	2020-08-12	G257S	257	3	3	3	3	3
BM.1.1	2020-08-12	R346T	346	1	1	4	2	4
BM.1.1	2020-08-12	K417N	417	4	4	4	2	3
BM.1.1	2020-08-12	F486S	486	1	1	1	1	2
BA.1.1.18	2020-08-27	A67V	67	3	4	3	3	3
BA.1.1.18	2020-08-27	T95I	95	2	3	3	3	3
BA.1.1.18	2020-08-27	G339D	339	1	1	4	2	2
BA.1.1.18	2020-08-27	R346K	346	1	1	4	2	4
BA.1.1.18	2020-08-27	S371P	371	1	1	1	1	2
BA.1.1.18	2020-08-27	S371F	371	1	1	1	1	2
BA.1.1.18	2020-08-27	S373P	373	1	2	2	2	2
BA.1.1.18	2020-08-27	S375F	375	1	2	1	1	2
BA.1.1.18	2020-08-27	K417N	417	4	4	4	2	3
BA.1.1.18	2020-08-27	N440K	440	1	1	2	2	4
BA.1.1.18	2020-08-27	G446S	446	4	3	3	3	3
BA.1.1.18	2020-08-27	S477N	477	3	2	2	2	3
BA.1.1.18	2020-08-27	T478K	478	2	4	3	3	4
BA.1.1.18	2020-08-27	E484A	484	3	2	4	2	4
BA.1.1.18	2020-08-27	Q493R	493	1	1	1	1	2
BA.1.1.18	2020-08-27	G496S	496	1	1	1	2	2
BA.1.1.18	2020-08-27	Q498R	498	1	1	1	1	2
BA.1.1.18	2020-08-27	N501Y	501	1	1	1	2	4
BA.1.1.18	2020-08-27	Y505H	505	1	1	1	2	2
BA.1.1.18	2020-08-27	T547K	547	4	3	3	3	3
BA.1.1.18	2020-08-27	D614G	614	3	3	3	3	3
BA.1.1.18	2020-08-27	H655Y	655	2	3	3	3	3
BA.1.1.18	2020-08-27	N679K	679	1	1	2	2	2
BA.1.1.18	2020-08-27	P681H	681	1	3	3	2	4
BA.1.1.18	2020-08-27	N764K	764	1	2	2	2	2
BA.1.1.18	2020-08-27	D796Y	796	3	4	4	2	4
BA.1.1.18	2020-08-27	N856K	856	1	1	4	1	2
BA.1.1.18	2020-08-27	Q954H	954	1	1	1	2	4
BA.1.1.18	2020-08-27	N969K	969	1	1	1	2	1
BA.1.1.18	2020-08-27	L981F	981	1	1	4	1	2
BA.1.20	2020-09-13	A67V	67	3	4	3	3	3
BA.1.20	2020-09-13	T95I	95	2	3	3	3	3
BA.1.20	2020-09-13	G339D	339	1	1	4	2	2
BA.1.20	2020-09-13	S371P	371	1	1	1	1	2
BA.1.20	2020-09-13	S371F	371	1	1	1	1	2
BA.1.20	2020-09-13	S373P	373	1	2	2	2	2
BA.1.20	2020-09-13	S375F	375	1	2	1	1	2
BA.1.20	2020-09-13	K417N	417	4	4	4	2	3
BA.1.20	2020-09-13	N440K	440	1	1	2	2	4
BA.1.20	2020-09-13	G446S	446	4	3	3	3	3
BA.1.20	2020-09-13	S477N	477	3	2	2	2	3
BA.1.20	2020-09-13	T478K	478	2	4	3	3	4
BA.1.20	2020-09-13	E484A	484	3	2	4	2	4
BA.1.20	2020-09-13	Q493R	493	1	1	1	1	2
BA.1.20	2020-09-13	G496S	496	1	1	1	2	2
BA.1.20	2020-09-13	Q498R	498	1	1	1	1	2
BA.1.20	2020-09-13	N501Y	501	1	1	1	2	4
BA.1.20	2020-09-13	Y505H	505	1	1	1	2	2
BA.1.20	2020-09-13	T547K	547	4	3	3	3	3
BA.1.20	2020-09-13	D614G	614	3	3	3	3	3
BA.1.20	2020-09-13	H655Y	655	2	3	3	3	3
BA.1.20	2020-09-13	N679K	679	1	1	2	2	2
BA.1.20	2020-09-13	P681H	681	1	3	3	2	4
BA.1.20	2020-09-13	N764K	764	1	2	2	2	2
BA.1.20	2020-09-13	D796Y	796	3	4	4	2	4
BA.1.20	2020-09-13	N856K	856	1	1	4	1	2
BA.1.20	2020-09-13	Q954H	954	1	1	1	2	4
BA.1.20	2020-09-13	N969K	969	1	1	1	2	1
BA.1.20	2020-09-13	L981F	981	1	1	4	1	2
BA.2.3	2020-09-24	T19I	19	2	4	3	3	3
BA.2.3	2020-09-24	V213G	213	3	4	3	3	3
BA.2.3	2020-09-24	G339D	339	1	1	4	2	2
BA.2.3	2020-09-24	S371F	371	1	1	1	1	2
BA.2.3	2020-09-24	S373P	373	1	2	2	2	2
BA.2.3	2020-09-24	S375F	375	1	2	1	1	2
BA.2.3	2020-09-24	T376A	376	1	1	1	2	2
BA.2.3	2020-09-24	D405N	405	1	1	1	1	2
BA.2.3	2020-09-24	R408S	408	2	4	3	3	3
BA.2.3	2020-09-24	K417N	417	4	4	4	2	3
BA.2.3	2020-09-24	N440K	440	1	1	2	2	4
BA.2.3	2020-09-24	S477N	477	3	2	2	2	3
BA.2.3	2020-09-24	T478K	478	2	4	3	3	4
BA.2.3	2020-09-24	E484A	484	3	2	4	2	4
BA.2.3	2020-09-24	Q493R	493	1	1	1	1	2
BA.2.3	2020-09-24	Q498R	498	1	1	1	1	2
BA.2.3	2020-09-24	N501Y	501	1	1	1	2	4
BA.2.3	2020-09-24	Y505H	505	1	1	1	2	2
BA.2.3	2020-09-24	D614G	614	3	3	3	3	3
BA.2.3	2020-09-24	H655Y	655	2	3	3	3	3
BA.2.3	2020-09-24	N679K	679	1	1	2	2	2
BA.2.3	2020-09-24	P681H	681	1	3	3	2	4
BA.2.3	2020-09-24	N764K	764	1	2	2	2	2
BA.2.3	2020-09-24	D796Y	796	3	4	4	2	4
BA.2.3	2020-09-24	Q954H	954	1	1	1	2	4
BA.2.3	2020-09-24	N969K	969	1	1	1	2	1
BA.2.23	2020-10-11	T19I	19	2	4	3	3	3
BA.2.23	2020-10-11	V213G	213	3	4	3	3	3
BA.2.23	2020-10-11	G339D	339	1	1	4	2	2
BA.2.23	2020-10-11	S371F	371	1	1	1	1	2
BA.2.23	2020-10-11	S373P	373	1	2	2	2	2
BA.2.23	2020-10-11	S375F	375	1	2	1	1	2
BA.2.23	2020-10-11	T376A	376	1	1	1	2	2
BA.2.23	2020-10-11	D405N	405	1	1	1	1	2
BA.2.23	2020-10-11	R408S	408	2	4	3	3	3
BA.2.23	2020-10-11	K417N	417	4	4	4	2	3
BA.2.23	2020-10-11	N440K	440	1	1	2	2	4
BA.2.23	2020-10-11	S477N	477	3	2	2	2	3
BA.2.23	2020-10-11	T478K	478	2	4	3	3	4
BA.2.23	2020-10-11	E484A	484	3	2	4	2	4
BA.2.23	2020-10-11	Q493R	493	1	1	1	1	2
BA.2.23	2020-10-11	Q498R	498	1	1	1	1	2
BA.2.23	2020-10-11	N501Y	501	1	1	1	2	4
BA.2.23	2020-10-11	Y505H	505	1	1	1	2	2
BA.2.23	2020-10-11	D614G	614	3	3	3	3	3
BA.2.23	2020-10-11	H655Y	655	2	3	3	3	3
BA.2.23	2020-10-11	N679K	679	1	1	2	2	2
BA.2.23	2020-10-11	P681H	681	1	3	3	2	4
BA.2.23	2020-10-11	N764K	764	1	2	2	2	2
BA.2.23	2020-10-11	D796Y	796	3	4	4	2	4
BA.2.23	2020-10-11	Q954H	954	1	1	1	2	4
BA.2.23	2020-10-11	N969K	969	1	1	1	2	1
BQ.1.1	2020-10-15	T19I	19	2	4	3	3	3
BQ.1.1	2020-10-15	V213G	213	3	4	3	3	3
BQ.1.1	2020-10-15	G339D	339	1	1	4	2	2
BQ.1.1	2020-10-15	R346T	346	1	1	4	2	4
BQ.1.1	2020-10-15	S371F	371	1	1	1	1	2
BQ.1.1	2020-10-15	S373P	373	1	2	2	2	2
BQ.1.1	2020-10-15	S375F	375	1	2	1	1	2
BQ.1.1	2020-10-15	T376A	376	1	1	1	2	2
BQ.1.1	2020-10-15	D405N	405	1	1	1	1	2
BQ.1.1	2020-10-15	R408S	408	2	4	3	3	3
BQ.1.1	2020-10-15	K417N	417	4	4	4	2	3
BQ.1.1	2020-10-15	N440K	440	1	1	2	2	4
BQ.1.1	2020-10-15	K444T	444	4	4	2	3	3
BQ.1.1	2020-10-15	L452R	452	1	1	2	2	2
BQ.1.1	2020-10-15	N460K	460	3	4	4	1	2
BQ.1.1	2020-10-15	S477N	477	3	2	2	2	3
BQ.1.1	2020-10-15	T478K	478	2	4	3	3	4
BQ.1.1	2020-10-15	E484A	484	3	2	4	2	4
BQ.1.1	2020-10-15	F486V	486	1	1	1	1	2
BQ.1.1	2020-10-15	Q498R	498	1	1	1	1	2
BQ.1.1	2020-10-15	N501Y	501	1	1	1	2	4
BQ.1.1	2020-10-15	Y505H	505	1	1	1	2	2
BQ.1.1	2020-10-15	D614G	614	3	3	3	3	3
BQ.1.1	2020-10-15	H655Y	655	2	3	3	3	3
BQ.1.1	2020-10-15	N679K	679	1	1	2	2	2
BQ.1.1	2020-10-15	P681H	681	1	3	3	2	4
BQ.1.1	2020-10-15	N764K	764	1	2	2	2	2
BQ.1.1	2020-10-15	D796Y	796	3	4	4	2	4
BQ.1.1	2020-10-15	Q954H	954	1	1	1	2	4
BQ.1.1	2020-10-15	N969K	969	1	1	1	2	1
BA.1.17.2	2020-10-23	A67V	67	3	4	3	3	3
BA.1.17.2	2020-10-23	T95I	95	2	3	3	3	3
BA.1.17.2	2020-10-23	G339D	339	1	1	4	2	2
BA.1.17.2	2020-10-23	S371P	371	1	1	1	1	2
BA.1.17.2	2020-10-23	S371F	371	1	1	1	1	2
BA.1.17.2	2020-10-23	S373P	373	1	2	2	2	2
BA.1.17.2	2020-10-23	S375F	375	1	2	1	1	2
BA.1.17.2	2020-10-23	K417N	417	4	4	4	2	3
BA.1.17.2	2020-10-23	N440K	440	1	1	2	2	4
BA.1.17.2	2020-10-23	G446S	446	4	3	3	3	3
BA.1.17.2	2020-10-23	S477N	477	3	2	2	2	3
BA.1.17.2	2020-10-23	T478K	478	2	4	3	3	4
BA.1.17.2	2020-10-23	E484A	484	3	2	4	2	4
BA.1.17.2	2020-10-23	Q493R	493	1	1	1	1	2
BA.1.17.2	2020-10-23	G496S	496	1	1	1	2	2
BA.1.17.2	2020-10-23	Q498R	498	1	1	1	1	2
BA.1.17.2	2020-10-23	N501Y	501	1	1	1	2	4
BA.1.17.2	2020-10-23	Y505H	505	1	1	1	2	2
BA.1.17.2	2020-10-23	T547K	547	4	3	3	3	3
BA.1.17.2	2020-10-23	D614G	614	3	3	3	3	3
BA.1.17.2	2020-10-23	H655Y	655	2	3	3	3	3
BA.1.17.2	2020-10-23	N679K	679	1	1	2	2	2
BA.1.17.2	2020-10-23	P681H	681	1	3	3	2	4
BA.1.17.2	2020-10-23	A701V	701	3	4	3	2	3
BA.1.17.2	2020-10-23	N764K	764	1	2	2	2	2
BA.1.17.2	2020-10-23	D796Y	796	3	4	4	2	4
BA.1.17.2	2020-10-23	N856K	856	1	1	4	1	2
BA.1.17.2	2020-10-23	Q954H	954	1	1	1	2	4
BA.1.17.2	2020-10-23	N969K	969	1	1	1	2	1
BA.1.17.2	2020-10-23	L981F	981	1	1	4	1	2
BA.1.1.1	2020-10-29	A67V	67	3	4	3	3	3
BA.1.1.1	2020-10-29	T95I	95	2	3	3	3	3
BA.1.1.1	2020-10-29	G339D	339	1	1	4	2	2
BA.1.1.1	2020-10-29	R346K	346	1	1	4	2	4
BA.1.1.1	2020-10-29	S371P	371	1	1	1	1	2
BA.1.1.1	2020-10-29	S371F	371	1	1	1	1	2
BA.1.1.1	2020-10-29	S373P	373	1	2	2	2	2
BA.1.1.1	2020-10-29	S375F	375	1	2	1	1	2
BA.1.1.1	2020-10-29	K417N	417	4	4	4	2	3
BA.1.1.1	2020-10-29	N440K	440	1	1	2	2	4
BA.1.1.1	2020-10-29	G446S	446	4	3	3	3	3
BA.1.1.1	2020-10-29	S477N	477	3	2	2	2	3
BA.1.1.1	2020-10-29	T478K	478	2	4	3	3	4
BA.1.1.1	2020-10-29	E484A	484	3	2	4	2	4
BA.1.1.1	2020-10-29	Q493R	493	1	1	1	1	2
BA.1.1.1	2020-10-29	G496S	496	1	1	1	2	2
BA.1.1.1	2020-10-29	Q498R	498	1	1	1	1	2
BA.1.1.1	2020-10-29	N501Y	501	1	1	1	2	4
BA.1.1.1	2020-10-29	Y505H	505	1	1	1	2	2
BA.1.1.1	2020-10-29	T547K	547	4	3	3	3	3
BA.1.1.1	2020-10-29	D614G	614	3	3	3	3	3
BA.1.1.1	2020-10-29	H655Y	655	2	3	3	3	3
BA.1.1.1	2020-10-29	N679K	679	1	1	2	2	2
BA.1.1.1	2020-10-29	P681H	681	1	3	3	2	4
BA.1.1.1	2020-10-29	N764K	764	1	2	2	2	2
BA.1.1.1	2020-10-29	D796Y	796	3	4	4	2	4
BA.1.1.1	2020-10-29	N856K	856	1	1	4	1	2
BA.1.1.1	2020-10-29	Q954H	954	1	1	1	2	4
BA.1.1.1	2020-10-29	N969K	969	1	1	1	2	1
BA.1.1.1	2020-10-29	L981F	981	1	1	4	1	2
BA.1.17	2020-11-06	A67V	67	3	4	3	3	3
BA.1.17	2020-11-06	T95I	95	2	3	3	3	3
BA.1.17	2020-11-06	G339D	339	1	1	4	2	2
BA.1.17	2020-11-06	S371P	371	1	1	1	1	2
BA.1.17	2020-11-06	S371F	371	1	1	1	1	2
BA.1.17	2020-11-06	S373P	373	1	2	2	2	2
BA.1.17	2020-11-06	S375F	375	1	2	1	1	2
BA.1.17	2020-11-06	K417N	417	4	4	4	2	3
BA.1.17	2020-11-06	N440K	440	1	1	2	2	4
BA.1.17	2020-11-06	G446S	446	4	3	3	3	3
BA.1.17	2020-11-06	S477N	477	3	2	2	2	3
BA.1.17	2020-11-06	T478K	478	2	4	3	3	4
BA.1.17	2020-11-06	E484A	484	3	2	4	2	4
BA.1.17	2020-11-06	Q493R	493	1	1	1	1	2
BA.1.17	2020-11-06	G496S	496	1	1	1	2	2
BA.1.17	2020-11-06	Q498R	498	1	1	1	1	2
BA.1.17	2020-11-06	N501Y	501	1	1	1	2	4
BA.1.17	2020-11-06	Y505H	505	1	1	1	2	2
BA.1.17	2020-11-06	T547K	547	4	3	3	3	3
BA.1.17	2020-11-06	D614G	614	3	3	3	3	3
BA.1.17	2020-11-06	H655Y	655	2	3	3	3	3
BA.1.17	2020-11-06	N679K	679	1	1	2	2	2
BA.1.17	2020-11-06	P681H	681	1	3	3	2	4
BA.1.17	2020-11-06	N764K	764	1	2	2	2	2
BA.1.17	2020-11-06	D796Y	796	3	4	4	2	4
BA.1.17	2020-11-06	N856K	856	1	1	4	1	2
BA.1.17	2020-11-06	Q954H	954	1	1	1	2	4
BA.1.17	2020-11-06	N969K	969	1	1	1	2	1
BA.1.17	2020-11-06	L981F	981	1	1	4	1	2
BA.1.18	2020-11-13	A67V	67	3	4	3	3	3
BA.1.18	2020-11-13	T95I	95	2	3	3	3	3
BA.1.18	2020-11-13	G339D	339	1	1	4	2	2
BA.1.18	2020-11-13	S371P	371	1	1	1	1	2
BA.1.18	2020-11-13	S371F	371	1	1	1	1	2
BA.1.18	2020-11-13	S373P	373	1	2	2	2	2
BA.1.18	2020-11-13	S375F	375	1	2	1	1	2
BA.1.18	2020-11-13	K417N	417	4	4	4	2	3
BA.1.18	2020-11-13	N440K	440	1	1	2	2	4
BA.1.18	2020-11-13	G446S	446	4	3	3	3	3
BA.1.18	2020-11-13	S477N	477	3	2	2	2	3
BA.1.18	2020-11-13	T478K	478	2	4	3	3	4
BA.1.18	2020-11-13	E484A	484	3	2	4	2	4
BA.1.18	2020-11-13	Q493R	493	1	1	1	1	2
BA.1.18	2020-11-13	G496S	496	1	1	1	2	2
BA.1.18	2020-11-13	Q498R	498	1	1	1	1	2
BA.1.18	2020-11-13	N501Y	501	1	1	1	2	4
BA.1.18	2020-11-13	Y505H	505	1	1	1	2	2
BA.1.18	2020-11-13	T547K	547	4	3	3	3	3
BA.1.18	2020-11-13	D614G	614	3	3	3	3	3
BA.1.18	2020-11-13	H655Y	655	2	3	3	3	3
BA.1.18	2020-11-13	N679K	679	1	1	2	2	2
BA.1.18	2020-11-13	P681H	681	1	3	3	2	4
BA.1.18	2020-11-13	N764K	764	1	2	2	2	2
BA.1.18	2020-11-13	D796Y	796	3	4	4	2	4
BA.1.18	2020-11-13	N856K	856	1	1	4	1	2
BA.1.18	2020-11-13	Q954H	954	1	1	1	2	4
BA.1.18	2020-11-13	N969K	969	1	1	1	2	1
BA.1.18	2020-11-13	L981F	981	1	1	4	1	2
BA.5.1.23	2020-11-13	T19I	19	2	4	3	3	3
BA.5.1.23	2020-11-13	V213G	213	3	4	3	3	3
BA.5.1.23	2020-11-13	G339D	339	1	1	4	2	2
BA.5.1.23	2020-11-13	S371F	371	1	1	1	1	2
BA.5.1.23	2020-11-13	S373P	373	1	2	2	2	2
BA.5.1.23	2020-11-13	S375F	375	1	2	1	1	2
BA.5.1.23	2020-11-13	T376A	376	1	1	1	2	2
BA.5.1.23	2020-11-13	D405N	405	1	1	1	1	2
BA.5.1.23	2020-11-13	R408S	408	2	4	3	3	3
BA.5.1.23	2020-11-13	K417N	417	4	4	4	2	3
BA.5.1.23	2020-11-13	N440K	440	1	1	2	2	4
BA.5.1.23	2020-11-13	L452R	452	1	1	2	2	2
BA.5.1.23	2020-11-13	S477N	477	3	2	2	2	3
BA.5.1.23	2020-11-13	T478K	478	2	4	3	3	4
BA.5.1.23	2020-11-13	E484A	484	3	2	4	2	4
BA.5.1.23	2020-11-13	F486V	486	1	1	1	1	2
BA.5.1.23	2020-11-13	Q498R	498	1	1	1	1	2
BA.5.1.23	2020-11-13	N501Y	501	1	1	1	2	4
BA.5.1.23	2020-11-13	Y505H	505	1	1	1	2	2
BA.5.1.23	2020-11-13	D614G	614	3	3	3	3	3
BA.5.1.23	2020-11-13	H655Y	655	2	3	3	3	3
BA.5.1.23	2020-11-13	N679K	679	1	1	2	2	2
BA.5.1.23	2020-11-13	P681H	681	1	3	3	2	4
BA.5.1.23	2020-11-13	N764K	764	1	2	2	2	2
BA.5.1.23	2020-11-13	D796Y	796	3	4	4	2	4
BA.5.1.23	2020-11-13	Q954H	954	1	1	1	2	4
BA.5.1.23	2020-11-13	N969K	969	1	1	1	2	1
AY.113	2020-12-16	T19R	19	2	4	3	3	3
AY.113	2020-12-16	T95I	95	2	3	3	3	3
AY.113	2020-12-16	L452R	452	1	1	2	2	2
AY.113	2020-12-16	T478K	478	2	4	3	3	4
AY.113	2020-12-16	D614G	614	3	3	3	3	3
AY.113	2020-12-16	P681R	681	1	3	3	2	4
N.10	2020-12-29	P9L	9	4	2	4	2	2
N.10	2020-12-29	I210V	210	1	2	2	3	2
N.10	2020-12-29	V445A	445	4	2	2	2	2
N.10	2020-12-29	E484K	484	3	2	4	2	4
N.10	2020-12-29	D614G	614	3	3	3	3	3
BA.1.1.2	2021-01-06	A67V	67	3	4	3	3	3
BA.1.1.2	2021-01-06	T95I	95	2	3	3	3	3
BA.1.1.2	2021-01-06	G339D	339	1	1	4	2	2
BA.1.1.2	2021-01-06	R346K	346	1	1	4	2	4
BA.1.1.2	2021-01-06	S371P	371	1	1	1	1	2
BA.1.1.2	2021-01-06	S371F	371	1	1	1	1	2
BA.1.1.2	2021-01-06	S373P	373	1	2	2	2	2
BA.1.1.2	2021-01-06	S375F	375	1	2	1	1	2
BA.1.1.2	2021-01-06	K417N	417	4	4	4	2	3
BA.1.1.2	2021-01-06	N440K	440	1	1	2	2	4
BA.1.1.2	2021-01-06	G446S	446	4	3	3	3	3
BA.1.1.2	2021-01-06	S477N	477	3	2	2	2	3
BA.1.1.2	2021-01-06	T478K	478	2	4	3	3	4
BA.1.1.2	2021-01-06	E484A	484	3	2	4	2	4
BA.1.1.2	2021-01-06	Q493R	493	1	1	1	1	2
BA.1.1.2	2021-01-06	G496S	496	1	1	1	2	2
BA.1.1.2	2021-01-06	Q498R	498	1	1	1	1	2
BA.1.1.2	2021-01-06	N501Y	501	1	1	1	2	4
BA.1.1.2	2021-01-06	Y505H	505	1	1	1	2	2
BA.1.1.2	2021-01-06	T547K	547	4	3	3	3	3
BA.1.1.2	2021-01-06	D614G	614	3	3	3	3	3
BA.1.1.2	2021-01-06	H655Y	655	2	3	3	3	3
BA.1.1.2	2021-01-06	N679K	679	1	1	2	2	2
BA.1.1.2	2021-01-06	P681H	681	1	3	3	2	4
BA.1.1.2	2021-01-06	N764K	764	1	2	2	2	2
BA.1.1.2	2021-01-06	D796Y	796	3	4	4	2	4
BA.1.1.2	2021-01-06	N856K	856	1	1	4	1	2
BA.1.1.2	2021-01-06	Q954H	954	1	1	1	2	4
BA.1.1.2	2021-01-06	N969K	969	1	1	1	2	1
BA.1.1.2	2021-01-06	L981F	981	1	1	4	1	2
BA.1.21	2021-01-09	A67V	67	3	4	3	3	3
BA.1.21	2021-01-09	T95I	95	2	3	3	3	3
BA.1.21	2021-01-09	G339D	339	1	1	4	2	2
BA.1.21	2021-01-09	S371P	371	1	1	1	1	2
BA.1.21	2021-01-09	S371F	371	1	1	1	1	2
BA.1.21	2021-01-09	S373P	373	1	2	2	2	2
BA.1.21	2021-01-09	S375F	375	1	2	1	1	2
BA.1.21	2021-01-09	N440K	440	1	1	2	2	4
BA.1.21	2021-01-09	G446S	446	4	3	3	3	3
BA.1.21	2021-01-09	S477N	477	3	2	2	2	3
BA.1.21	2021-01-09	T478K	478	2	4	3	3	4
BA.1.21	2021-01-09	E484A	484	3	2	4	2	4
BA.1.21	2021-01-09	Q493R	493	1	1	1	1	2
BA.1.21	2021-01-09	G496S	496	1	1	1	2	2
BA.1.21	2021-01-09	Q498R	498	1	1	1	1	2
BA.1.21	2021-01-09	N501Y	501	1	1	1	2	4
BA.1.21	2021-01-09	Y505H	505	1	1	1	2	2
BA.1.21	2021-01-09	T547K	547	4	3	3	3	3
BA.1.21	2021-01-09	D614G	614	3	3	3	3	3
BA.1.21	2021-01-09	H655Y	655	2	3	3	3	3
BA.1.21	2021-01-09	N679K	679	1	1	2	2	2
BA.1.21	2021-01-09	P681H	681	1	3	3	2	4
BA.1.21	2021-01-09	N764K	764	1	2	2	2	2
BA.1.21	2021-01-09	D796Y	796	3	4	4	2	4
BA.1.21	2021-01-09	N856K	856	1	1	4	1	2
BA.1.21	2021-01-09	Q954H	954	1	1	1	2	4
BA.1.21	2021-01-09	N969K	969	1	1	1	2	1
BA.1.21	2021-01-09	L981F	981	1	1	4	1	2
BA.1.21	2021-01-09	K417N	417	4	4	4	2	3
AY.127	2021-01-09	T19R	19	2	4	3	3	3
AY.127	2021-01-09	T95I	95	2	3	3	3	3
AY.127	2021-01-09	L452R	452	1	1	2	2	2
AY.127	2021-01-09	T478K	478	2	4	3	3	4
AY.127	2021-01-09	D614G	614	3	3	3	3	3
AY.127	2021-01-09	P681R	681	1	3	3	2	4
BA.1.14	2021-01-10	A67V	67	3	4	3	3	3
BA.1.14	2021-01-10	T95I	95	2	3	3	3	3
BA.1.14	2021-01-10	G339D	339	1	1	4	2	2
BA.1.14	2021-01-10	K417N	417	4	4	4	2	3
BA.1.14	2021-01-10	N440K	440	1	1	2	2	4
BA.1.14	2021-01-10	G446S	446	4	3	3	3	3
BA.1.14	2021-01-10	G496S	496	1	1	1	2	2
BA.1.14	2021-01-10	Q498R	498	1	1	1	1	2
BA.1.14	2021-01-10	N501Y	501	1	1	1	2	4
BA.1.14	2021-01-10	T547K	547	4	3	3	3	3
BA.1.14	2021-01-10	D614G	614	3	3	3	3	3
BA.1.14	2021-01-10	H655Y	655	2	3	3	3	3
BA.1.14	2021-01-10	N679K	679	1	1	2	2	2
BA.1.14	2021-01-10	P681H	681	1	3	3	2	4
BA.1.14	2021-01-10	N764K	764	1	2	2	2	2
BA.1.14	2021-01-10	D796Y	796	3	4	4	2	4
BA.1.14	2021-01-10	N856K	856	1	1	4	1	2
BA.1.14	2021-01-10	Q954H	954	1	1	1	2	4
BA.1.14	2021-01-10	N969K	969	1	1	1	2	1
BA.1.14	2021-01-10	L981F	981	1	1	4	1	2
BA.1.14	2021-01-10	S371P	371	1	1	1	1	2
BA.1.14	2021-01-10	S371F	371	1	1	1	1	2
BA.1.14	2021-01-10	S373P	373	1	2	2	2	2
BA.1.14	2021-01-10	S375F	375	1	2	1	1	2
BA.1.14	2021-01-10	S477N	477	3	2	2	2	3
BA.1.14	2021-01-10	T478K	478	2	4	3	3	4
BA.1.14	2021-01-10	E484A	484	3	2	4	2	4
BA.1.14	2021-01-10	Q493R	493	1	1	1	1	2
BA.1.14	2021-01-10	Y505H	505	1	1	1	2	2
XBB.1	2021-01-19	T19I	19	2	4	3	3	3
XBB.1	2021-01-19	V83A	83	4	2	2	2	3
XBB.1	2021-01-19	H146Q	146	4	3	3	3	3
XBB.1	2021-01-19	Q183E	183	1	1	1	1	2
XBB.1	2021-01-19	V213E	213	3	4	3	3	3
XBB.1	2021-01-19	G252V	252	1	3	3	3	4
XBB.1	2021-01-19	G339R	339	1	1	4	2	2
XBB.1	2021-01-19	G339D	339	1	1	4	2	2
XBB.1	2021-01-19	R346T	346	1	1	4	2	4
XBB.1	2021-01-19	L368I	368	1	1	1	1	1
XBB.1	2021-01-19	S371F	371	1	1	1	1	2
XBB.1	2021-01-19	S373P	373	1	2	2	2	2
XBB.1	2021-01-19	S375F	375	1	2	1	1	2
XBB.1	2021-01-19	T376A	376	1	1	1	2	2
XBB.1	2021-01-19	D405N	405	1	1	1	1	2
XBB.1	2021-01-19	K417N	417	4	4	4	2	3
XBB.1	2021-01-19	N440K	440	1	1	2	2	4
XBB.1	2021-01-19	V445L	445	4	2	2	2	2
XBB.1	2021-01-19	V445A	445	4	2	2	2	2
XBB.1	2021-01-19	G446S	446	4	3	3	3	3
XBB.1	2021-01-19	N460K	460	3	4	4	1	2
XBB.1	2021-01-19	D614G	614	3	3	3	3	3
XBB.1	2021-01-19	H655Y	655	2	3	3	3	3
XBB.1	2021-01-19	N679K	679	1	1	2	2	2
XBB.1	2021-01-19	P681H	681	1	3	3	2	4
XBB.1	2021-01-19	N764K	764	1	2	2	2	2
XBB.1	2021-01-19	D796Y	796	3	4	4	2	4
XBB.1	2021-01-19	Q954H	954	1	1	1	2	4
XBB.1	2021-01-19	N969K	969	1	1	1	2	1
XBB.1	2021-01-19	R408S	408	2	4	3	3	3
XBB.1	2021-01-19	S477N	477	3	2	2	2	3
XBB.1	2021-01-19	T478K	478	2	4	3	3	4
XBB.1	2021-01-19	E484A	484	3	2	4	2	4
XBB.1	2021-01-19	F486S	486	1	1	1	1	2
XBB.1	2021-01-19	F490S	490	4	2	4	2	2
XBB.1	2021-01-19	Q498R	498	1	1	1	1	2
XBB.1	2021-01-19	N501Y	501	1	1	1	2	4
XBB.1	2021-01-19	Y505H	505	1	1	1	2	2
BF.7.6	2021-02-26	T19I	19	2	4	3	3	3
BF.7.6	2021-02-26	V213G	213	3	4	3	3	3
BF.7.6	2021-02-26	G339D	339	1	1	4	2	2
BF.7.6	2021-02-26	R346T	346	1	1	4	2	4
BF.7.6	2021-02-26	S371F	371	1	1	1	1	2
BF.7.6	2021-02-26	S373P	373	1	2	2	2	2
BF.7.6	2021-02-26	S375F	375	1	2	1	1	2
BF.7.6	2021-02-26	T376A	376	1	1	1	2	2
BF.7.6	2021-02-26	D405N	405	1	1	1	1	2
BF.7.6	2021-02-26	R408S	408	2	4	3	3	3
BF.7.6	2021-02-26	K417N	417	4	4	4	2	3
BF.7.6	2021-02-26	N440K	440	1	1	2	2	4
BF.7.6	2021-02-26	L452R	452	1	1	2	2	2
BF.7.6	2021-02-26	S477N	477	3	2	2	2	3
BF.7.6	2021-02-26	T478K	478	2	4	3	3	4
BF.7.6	2021-02-26	E484A	484	3	2	4	2	4
BF.7.6	2021-02-26	F486V	486	1	1	1	1	2
BF.7.6	2021-02-26	Q498R	498	1	1	1	1	2
BF.7.6	2021-02-26	N501Y	501	1	1	1	2	4
BF.7.6	2021-02-26	Y505H	505	1	1	1	2	2
BF.7.6	2021-02-26	D614G	614	3	3	3	3	3
BF.7.6	2021-02-26	H655Y	655	2	3	3	3	3
BF.7.6	2021-02-26	N679K	679	1	1	2	2	2
BF.7.6	2021-02-26	P681H	681	1	3	3	2	4
BF.7.6	2021-02-26	N764K	764	1	2	2	2	2
BF.7.6	2021-02-26	D796Y	796	3	4	4	2	4
BF.7.6	2021-02-26	Q954H	954	1	1	1	2	4
BF.7.6	2021-02-26	N969K	969	1	1	1	2	1
BQ.1.1.5	2021-03-06	T19I	19	2	4	3	3	3
BQ.1.1.5	2021-03-06	V213G	213	3	4	3	3	3
BQ.1.1.5	2021-03-06	G339D	339	1	1	4	2	2
BQ.1.1.5	2021-03-06	R346T	346	1	1	4	2	4
BQ.1.1.5	2021-03-06	S371F	371	1	1	1	1	2
BQ.1.1.5	2021-03-06	S373P	373	1	2	2	2	2
BQ.1.1.5	2021-03-06	S375F	375	1	2	1	1	2
BQ.1.1.5	2021-03-06	T376A	376	1	1	1	2	2
BQ.1.1.5	2021-03-06	D405N	405	1	1	1	1	2
BQ.1.1.5	2021-03-06	R408S	408	2	4	3	3	3
BQ.1.1.5	2021-03-06	K417N	417	4	4	4	2	3
BQ.1.1.5	2021-03-06	N440K	440	1	1	2	2	4
BQ.1.1.5	2021-03-06	K444T	444	4	4	2	3	3
BQ.1.1.5	2021-03-06	L452R	452	1	1	2	2	2
BQ.1.1.5	2021-03-06	N460K	460	3	4	4	1	2
BQ.1.1.5	2021-03-06	S477N	477	3	2	2	2	3
BQ.1.1.5	2021-03-06	T478K	478	2	4	3	3	4
BQ.1.1.5	2021-03-06	E484A	484	3	2	4	2	4
BQ.1.1.5	2021-03-06	F486V	486	1	1	1	1	2
BQ.1.1.5	2021-03-06	Q498R	498	1	1	1	1	2
BQ.1.1.5	2021-03-06	N501Y	501	1	1	1	2	4
BQ.1.1.5	2021-03-06	Y505H	505	1	1	1	2	2
BQ.1.1.5	2021-03-06	D614G	614	3	3	3	3	3
BQ.1.1.5	2021-03-06	H655Y	655	2	3	3	3	3
BQ.1.1.5	2021-03-06	N679K	679	1	1	2	2	2
BQ.1.1.5	2021-03-06	P681H	681	1	3	3	2	4
BQ.1.1.5	2021-03-06	N764K	764	1	2	2	2	2
BQ.1.1.5	2021-03-06	D796Y	796	3	4	4	2	4
BQ.1.1.5	2021-03-06	Q954H	954	1	1	1	2	4
BQ.1.1.5	2021-03-06	N969K	969	1	1	1	2	1
AY.14	2021-03-30	T19R	19	2	4	3	3	3
AY.14	2021-03-30	L452R	452	1	1	2	2	2
AY.14	2021-03-30	T478K	478	2	4	3	3	4
AY.14	2021-03-30	D614G	614	3	3	3	3	3
AY.14	2021-03-30	P681R	681	1	3	3	2	4
BA.1.1.15	2021-04-29	A67V	67	3	4	3	3	3
BA.1.1.15	2021-04-29	T95I	95	2	3	3	3	3
BA.1.1.15	2021-04-29	G339D	339	1	1	4	2	2
BA.1.1.15	2021-04-29	R346K	346	1	1	4	2	4
BA.1.1.15	2021-04-29	S371P	371	1	1	1	1	2
BA.1.1.15	2021-04-29	S371F	371	1	1	1	1	2
BA.1.1.15	2021-04-29	S373P	373	1	2	2	2	2
BA.1.1.15	2021-04-29	S375F	375	1	2	1	1	2
BA.1.1.15	2021-04-29	K417N	417	4	4	4	2	3
BA.1.1.15	2021-04-29	N440K	440	1	1	2	2	4
BA.1.1.15	2021-04-29	G446S	446	4	3	3	3	3
BA.1.1.15	2021-04-29	S477N	477	3	2	2	2	3
BA.1.1.15	2021-04-29	T478K	478	2	4	3	3	4
BA.1.1.15	2021-04-29	E484A	484	3	2	4	2	4
BA.1.1.15	2021-04-29	Q493R	493	1	1	1	1	2
BA.1.1.15	2021-04-29	G496S	496	1	1	1	2	2
BA.1.1.15	2021-04-29	Q498R	498	1	1	1	1	2
BA.1.1.15	2021-04-29	N501Y	501	1	1	1	2	4
BA.1.1.15	2021-04-29	Y505H	505	1	1	1	2	2
BA.1.1.15	2021-04-29	T547K	547	4	3	3	3	3
BA.1.1.15	2021-04-29	D614G	614	3	3	3	3	3
BA.1.1.15	2021-04-29	H655Y	655	2	3	3	3	3
BA.1.1.15	2021-04-29	N679K	679	1	1	2	2	2
BA.1.1.15	2021-04-29	P681H	681	1	3	3	2	4
BA.1.1.15	2021-04-29	N764K	764	1	2	2	2	2
BA.1.1.15	2021-04-29	D796Y	796	3	4	4	2	4
BA.1.1.15	2021-04-29	N856K	856	1	1	4	1	2
BA.1.1.15	2021-04-29	Q954H	954	1	1	1	2	4
BA.1.1.15	2021-04-29	N969K	969	1	1	1	2	1
BA.1.1.15	2021-04-29	L981F	981	1	1	4	1	2
AY.33.2	2021-04-30	T19R	19	2	4	3	3	3
AY.33.2	2021-04-30	T29A	29	3	3	3	3	3
AY.33.2	2021-04-30	T250I	250	1	2	2	2	3
AY.33.2	2021-04-30	R346K	346	1	1	4	2	4
AY.33.2	2021-04-30	L452R	452	1	1	2	2	2
AY.33.2	2021-04-30	T478K	478	2	4	3	3	4
AY.33.2	2021-04-30	D614G	614	3	3	3	3	3
AY.33.2	2021-04-30	P681R	681	1	3	3	2	4
AY.46.1	2021-06-25	T19R	19	2	4	3	3	3
AY.46.1	2021-06-25	L452R	452	1	1	2	2	2
AY.46.1	2021-06-25	T478K	478	2	4	3	3	4
AY.46.1	2021-06-25	D614G	614	3	3	3	3	3
AY.46.1	2021-06-25	P681R	681	1	3	3	2	4
XBB.1.5	2021-06-28	T19I	19	2	4	3	3	3
XBB.1.5	2021-06-28	V83A	83	4	2	2	2	3
XBB.1.5	2021-06-28	H146Q	146	4	3	3	3	3
XBB.1.5	2021-06-28	Q183E	183	1	1	1	1	2
XBB.1.5	2021-06-28	V213E	213	3	4	3	3	3
XBB.1.5	2021-06-28	G252V	252	1	3	3	3	4
XBB.1.5	2021-06-28	G339R	339	1	1	4	2	2
XBB.1.5	2021-06-28	G339D	339	1	1	4	2	2
XBB.1.5	2021-06-28	R346T	346	1	1	4	2	4
XBB.1.5	2021-06-28	L368I	368	1	1	1	1	1
XBB.1.5	2021-06-28	S371F	371	1	1	1	1	2
XBB.1.5	2021-06-28	S373P	373	1	2	2	2	2
XBB.1.5	2021-06-28	S375F	375	1	2	1	1	2
XBB.1.5	2021-06-28	T376A	376	1	1	1	2	2
XBB.1.5	2021-06-28	D405N	405	1	1	1	1	2
XBB.1.5	2021-06-28	R408S	408	2	4	3	3	3
XBB.1.5	2021-06-28	K417N	417	4	4	4	2	3
XBB.1.5	2021-06-28	V445L	445	4	2	2	2	2
XBB.1.5	2021-06-28	V445A	445	4	2	2	2	2
XBB.1.5	2021-06-28	G446S	446	4	3	3	3	3
XBB.1.5	2021-06-28	N460K	460	3	4	4	1	2
XBB.1.5	2021-06-28	S477N	477	3	2	2	2	3
XBB.1.5	2021-06-28	T478K	478	2	4	3	3	4
XBB.1.5	2021-06-28	D614G	614	3	3	3	3	3
XBB.1.5	2021-06-28	H655Y	655	2	3	3	3	3
XBB.1.5	2021-06-28	N679K	679	1	1	2	2	2
XBB.1.5	2021-06-28	P681H	681	1	3	3	2	4
XBB.1.5	2021-06-28	N764K	764	1	2	2	2	2
XBB.1.5	2021-06-28	D796Y	796	3	4	4	2	4
XBB.1.5	2021-06-28	Q954H	954	1	1	1	2	4
XBB.1.5	2021-06-28	N969K	969	1	1	1	2	1
XBB.1.5	2021-06-28	F490S	490	4	2	4	2	2
XBB.1.5	2021-06-28	Q498R	498	1	1	1	1	2
XBB.1.5	2021-06-28	Y505H	505	1	1	1	2	2
XBB.1.5	2021-06-28	E484A	484	3	2	4	2	4
XBB.1.5	2021-06-28	F486L	486	1	1	1	1	2
XBB.1.5	2021-06-28	F486S	486	1	1	1	1	2
XBB.1.5	2021-06-28	N501Y	501	1	1	1	2	4
XBB.1.5	2021-06-28	N440K	440	1	1	2	2	4
XBB.1.5.14	2021-06-28	T19I	19	2	4	3	3	3
XBB.1.5.14	2021-06-28	V83A	83	4	2	2	2	3
XBB.1.5.14	2021-06-28	H146Q	146	4	3	3	3	3
XBB.1.5.14	2021-06-28	Q183E	183	1	1	1	1	2
XBB.1.5.14	2021-06-28	V213E	213	3	4	3	3	3
XBB.1.5.14	2021-06-28	G252V	252	1	3	3	3	4
XBB.1.5.14	2021-06-28	G339R	339	1	1	4	2	2
XBB.1.5.14	2021-06-28	G339D	339	1	1	4	2	2
XBB.1.5.14	2021-06-28	L368I	368	1	1	1	1	1
XBB.1.5.14	2021-06-28	S371F	371	1	1	1	1	2
XBB.1.5.14	2021-06-28	S373P	373	1	2	2	2	2
XBB.1.5.14	2021-06-28	S375F	375	1	2	1	1	2
XBB.1.5.14	2021-06-28	T376A	376	1	1	1	2	2
XBB.1.5.14	2021-06-28	D405N	405	1	1	1	1	2
XBB.1.5.14	2021-06-28	R408S	408	2	4	3	3	3
XBB.1.5.14	2021-06-28	K417N	417	4	4	4	2	3
XBB.1.5.14	2021-06-28	N440K	440	1	1	2	2	4
XBB.1.5.14	2021-06-28	V445L	445	4	2	2	2	2
XBB.1.5.14	2021-06-28	V445A	445	4	2	2	2	2
XBB.1.5.14	2021-06-28	G446S	446	4	3	3	3	3
XBB.1.5.14	2021-06-28	N460K	460	3	4	4	1	2
XBB.1.5.14	2021-06-28	Y505H	505	1	1	1	2	2
XBB.1.5.14	2021-06-28	D614G	614	3	3	3	3	3
XBB.1.5.14	2021-06-28	H655Y	655	2	3	3	3	3
XBB.1.5.14	2021-06-28	N679K	679	1	1	2	2	2
XBB.1.5.14	2021-06-28	P681H	681	1	3	3	2	4
XBB.1.5.14	2021-06-28	N764K	764	1	2	2	2	2
XBB.1.5.14	2021-06-28	D796Y	796	3	4	4	2	4
XBB.1.5.14	2021-06-28	Q954H	954	1	1	1	2	4
XBB.1.5.14	2021-06-28	N969K	969	1	1	1	2	1
XBB.1.5.14	2021-06-28	S477N	477	3	2	2	2	3
XBB.1.5.14	2021-06-28	T478K	478	2	4	3	3	4
XBB.1.5.14	2021-06-28	E484A	484	3	2	4	2	4
XBB.1.5.14	2021-06-28	F486L	486	1	1	1	1	2
XBB.1.5.14	2021-06-28	F486S	486	1	1	1	1	2
XBB.1.5.14	2021-06-28	F490S	490	4	2	4	2	2
XBB.1.5.14	2021-06-28	Q498R	498	1	1	1	1	2
XBB.1.5.14	2021-06-28	N501Y	501	1	1	1	2	4
XBB.1.5.14	2021-06-28	R346T	346	1	1	4	2	4
BA.2.56	2021-06-30	T19I	19	2	4	3	3	3
BA.2.56	2021-06-30	V213G	213	3	4	3	3	3
BA.2.56	2021-06-30	G339D	339	1	1	4	2	2
BA.2.56	2021-06-30	S371F	371	1	1	1	1	2
BA.2.56	2021-06-30	S373P	373	1	2	2	2	2
BA.2.56	2021-06-30	S375F	375	1	2	1	1	2
BA.2.56	2021-06-30	T376A	376	1	1	1	2	2
BA.2.56	2021-06-30	D405N	405	1	1	1	1	2
BA.2.56	2021-06-30	R408S	408	2	4	3	3	3
BA.2.56	2021-06-30	K417N	417	4	4	4	2	3
BA.2.56	2021-06-30	N440K	440	1	1	2	2	4
BA.2.56	2021-06-30	L452M	452	1	1	2	2	2
BA.2.56	2021-06-30	S477N	477	3	2	2	2	3
BA.2.56	2021-06-30	T478K	478	2	4	3	3	4
BA.2.56	2021-06-30	E484A	484	3	2	4	2	4
BA.2.56	2021-06-30	Q493R	493	1	1	1	1	2
BA.2.56	2021-06-30	D614G	614	3	3	3	3	3
BA.2.56	2021-06-30	H655Y	655	2	3	3	3	3
BA.2.56	2021-06-30	N679K	679	1	1	2	2	2
BA.2.56	2021-06-30	P681H	681	1	3	3	2	4
BA.2.56	2021-06-30	N764K	764	1	2	2	2	2
BA.2.56	2021-06-30	D796Y	796	3	4	4	2	4
BA.2.56	2021-06-30	Q954H	954	1	1	1	2	4
BA.2.56	2021-06-30	N969K	969	1	1	1	2	1
BA.2.56	2021-06-30	Q498R	498	1	1	1	1	2
BA.2.56	2021-06-30	N501Y	501	1	1	1	2	4
BA.2.56	2021-06-30	Y505H	505	1	1	1	2	2
BA.4.1	2021-06-30	V3G	3	1	2	2	2	2
BA.4.1	2021-06-30	T19I	19	2	4	3	3	3
BA.4.1	2021-06-30	V213G	213	3	4	3	3	3
BA.4.1	2021-06-30	G339D	339	1	1	4	2	2
BA.4.1	2021-06-30	S371F	371	1	1	1	1	2
BA.4.1	2021-06-30	S373P	373	1	2	2	2	2
BA.4.1	2021-06-30	S375F	375	1	2	1	1	2
BA.4.1	2021-06-30	T376A	376	1	1	1	2	2
BA.4.1	2021-06-30	D405N	405	1	1	1	1	2
BA.4.1	2021-06-30	R408S	408	2	4	3	3	3
BA.4.1	2021-06-30	K417N	417	4	4	4	2	3
BA.4.1	2021-06-30	N440K	440	1	1	2	2	4
BA.4.1	2021-06-30	L452R	452	1	1	2	2	2
BA.4.1	2021-06-30	S477N	477	3	2	2	2	3
BA.4.1	2021-06-30	T478K	478	2	4	3	3	4
BA.4.1	2021-06-30	E484A	484	3	2	4	2	4
BA.4.1	2021-06-30	F486V	486	1	1	1	1	2
BA.4.1	2021-06-30	Q498R	498	1	1	1	1	2
BA.4.1	2021-06-30	N501Y	501	1	1	1	2	4
BA.4.1	2021-06-30	Y505H	505	1	1	1	2	2
BA.4.1	2021-06-30	D614G	614	3	3	3	3	3
BA.4.1	2021-06-30	H655Y	655	2	3	3	3	3
BA.4.1	2021-06-30	N679K	679	1	1	2	2	2
BA.4.1	2021-06-30	P681H	681	1	3	3	2	4
BA.4.1	2021-06-30	N764K	764	1	2	2	2	2
BA.4.1	2021-06-30	D796Y	796	3	4	4	2	4
BA.4.1	2021-06-30	Q954H	954	1	1	1	2	4
BA.4.1	2021-06-30	N969K	969	1	1	1	2	1
BA.5.3.3	2021-07-05	T19I	19	2	4	3	3	3
BA.5.3.3	2021-07-05	V213G	213	3	4	3	3	3
BA.5.3.3	2021-07-05	G339D	339	1	1	4	2	2
BA.5.3.3	2021-07-05	S371F	371	1	1	1	1	2
BA.5.3.3	2021-07-05	S373P	373	1	2	2	2	2
BA.5.3.3	2021-07-05	S375F	375	1	2	1	1	2
BA.5.3.3	2021-07-05	T376A	376	1	1	1	2	2
BA.5.3.3	2021-07-05	D405N	405	1	1	1	1	2
BA.5.3.3	2021-07-05	R408S	408	2	4	3	3	3
BA.5.3.3	2021-07-05	K417N	417	4	4	4	2	3
BA.5.3.3	2021-07-05	N440K	440	1	1	2	2	4
BA.5.3.3	2021-07-05	L452R	452	1	1	2	2	2
BA.5.3.3	2021-07-05	S477N	477	3	2	2	2	3
BA.5.3.3	2021-07-05	T478K	478	2	4	3	3	4
BA.5.3.3	2021-07-05	E484A	484	3	2	4	2	4
BA.5.3.3	2021-07-05	F486V	486	1	1	1	1	2
BA.5.3.3	2021-07-05	Q498R	498	1	1	1	1	2
BA.5.3.3	2021-07-05	N501Y	501	1	1	1	2	4
BA.5.3.3	2021-07-05	Y505H	505	1	1	1	2	2
BA.5.3.3	2021-07-05	D614G	614	3	3	3	3	3
BA.5.3.3	2021-07-05	H655Y	655	2	3	3	3	3
BA.5.3.3	2021-07-05	N679K	679	1	1	2	2	2
BA.5.3.3	2021-07-05	P681H	681	1	3	3	2	4
BA.5.3.3	2021-07-05	N764K	764	1	2	2	2	2
BA.5.3.3	2021-07-05	D796Y	796	3	4	4	2	4
BA.5.3.3	2021-07-05	Q954H	954	1	1	1	2	4
BA.5.3.3	2021-07-05	N969K	969	1	1	1	2	1
AY.9.2.2	2021-08-18	T19R	19	2	4	3	3	3
AY.9.2.2	2021-08-18	A222V	222	3	4	3	2	3
AY.9.2.2	2021-08-18	L452R	452	1	1	2	2	2
AY.9.2.2	2021-08-18	T478K	478	2	4	3	3	4
AY.9.2.2	2021-08-18	D614G	614	3	3	3	3	3
AY.9.2.2	2021-08-18	Q675K	675	2	3	3	3	3
AY.9.2.2	2021-08-18	P681R	681	1	3	3	2	4
BA.5.1.30	2021-08-26	T19I	19	2	4	3	3	3
BA.5.1.30	2021-08-26	V213G	213	3	4	3	3	3
BA.5.1.30	2021-08-26	G339D	339	1	1	4	2	2
BA.5.1.30	2021-08-26	S371F	371	1	1	1	1	2
BA.5.1.30	2021-08-26	S373P	373	1	2	2	2	2
BA.5.1.30	2021-08-26	S375F	375	1	2	1	1	2
BA.5.1.30	2021-08-26	T376A	376	1	1	1	2	2
BA.5.1.30	2021-08-26	D405N	405	1	1	1	1	2
BA.5.1.30	2021-08-26	R408S	408	2	4	3	3	3
BA.5.1.30	2021-08-26	K417N	417	4	4	4	2	3
BA.5.1.30	2021-08-26	N440K	440	1	1	2	2	4
BA.5.1.30	2021-08-26	L452R	452	1	1	2	2	2
BA.5.1.30	2021-08-26	S477N	477	3	2	2	2	3
BA.5.1.30	2021-08-26	T478K	478	2	4	3	3	4
BA.5.1.30	2021-08-26	E484A	484	3	2	4	2	4
BA.5.1.30	2021-08-26	F486V	486	1	1	1	1	2
BA.5.1.30	2021-08-26	Q498R	498	1	1	1	1	2
BA.5.1.30	2021-08-26	N501Y	501	1	1	1	2	4
BA.5.1.30	2021-08-26	Y505H	505	1	1	1	2	2
BA.5.1.30	2021-08-26	D614G	614	3	3	3	3	3
BA.5.1.30	2021-08-26	H655Y	655	2	3	3	3	3
BA.5.1.30	2021-08-26	N679K	679	1	1	2	2	2
BA.5.1.30	2021-08-26	P681H	681	1	3	3	2	4
BA.5.1.30	2021-08-26	N764K	764	1	2	2	2	2
BA.5.1.30	2021-08-26	D796Y	796	3	4	4	2	4
BA.5.1.30	2021-08-26	Q954H	954	1	1	1	2	4
BA.5.1.30	2021-08-26	N969K	969	1	1	1	2	1
BQ.1.8	2021-09-04	T19I	19	2	4	3	3	3
BQ.1.8	2021-09-04	V213G	213	3	4	3	3	3
BQ.1.8	2021-09-04	G339D	339	1	1	4	2	2
BQ.1.8	2021-09-04	S371F	371	1	1	1	1	2
BQ.1.8	2021-09-04	S373P	373	1	2	2	2	2
BQ.1.8	2021-09-04	S375F	375	1	2	1	1	2
BQ.1.8	2021-09-04	T376A	376	1	1	1	2	2
BQ.1.8	2021-09-04	D405N	405	1	1	1	1	2
BQ.1.8	2021-09-04	R408S	408	2	4	3	3	3
BQ.1.8	2021-09-04	K417N	417	4	4	4	2	3
BQ.1.8	2021-09-04	N440K	440	1	1	2	2	4
BQ.1.8	2021-09-04	K444T	444	4	4	2	3	3
BQ.1.8	2021-09-04	L452R	452	1	1	2	2	2
BQ.1.8	2021-09-04	N460K	460	3	4	4	1	2
BQ.1.8	2021-09-04	S477N	477	3	2	2	2	3
BQ.1.8	2021-09-04	T478K	478	2	4	3	3	4
BQ.1.8	2021-09-04	E484A	484	3	2	4	2	4
BQ.1.8	2021-09-04	F486V	486	1	1	1	1	2
BQ.1.8	2021-09-04	Q498R	498	1	1	1	1	2
BQ.1.8	2021-09-04	N501Y	501	1	1	1	2	4
BQ.1.8	2021-09-04	Y505H	505	1	1	1	2	2
BQ.1.8	2021-09-04	D614G	614	3	3	3	3	3
BQ.1.8	2021-09-04	H655Y	655	2	3	3	3	3
BQ.1.8	2021-09-04	N679K	679	1	1	2	2	2
BQ.1.8	2021-09-04	P681H	681	1	3	3	2	4
BQ.1.8	2021-09-04	N764K	764	1	2	2	2	2
BQ.1.8	2021-09-04	D796Y	796	3	4	4	2	4
BQ.1.8	2021-09-04	Q954H	954	1	1	1	2	4
BQ.1.8	2021-09-04	N969K	969	1	1	1	2	1
BA.5.1.3	2021-09-17	T19I	19	2	4	3	3	3
BA.5.1.3	2021-09-17	V213G	213	3	4	3	3	3
BA.5.1.3	2021-09-17	V289I	289	1	4	4	2	3
BA.5.1.3	2021-09-17	G339D	339	1	1	4	2	2
BA.5.1.3	2021-09-17	S371F	371	1	1	1	1	2
BA.5.1.3	2021-09-17	S373P	373	1	2	2	2	2
BA.5.1.3	2021-09-17	S375F	375	1	2	1	1	2
BA.5.1.3	2021-09-17	T376A	376	1	1	1	2	2
BA.5.1.3	2021-09-17	D405N	405	1	1	1	1	2
BA.5.1.3	2021-09-17	R408S	408	2	4	3	3	3
BA.5.1.3	2021-09-17	K417N	417	4	4	4	2	3
BA.5.1.3	2021-09-17	N440K	440	1	1	2	2	4
BA.5.1.3	2021-09-17	L452R	452	1	1	2	2	2
BA.5.1.3	2021-09-17	S477N	477	3	2	2	2	3
BA.5.1.3	2021-09-17	T478K	478	2	4	3	3	4
BA.5.1.3	2021-09-17	E484A	484	3	2	4	2	4
BA.5.1.3	2021-09-17	F486V	486	1	1	1	1	2
BA.5.1.3	2021-09-17	Q498R	498	1	1	1	1	2
BA.5.1.3	2021-09-17	N501Y	501	1	1	1	2	4
BA.5.1.3	2021-09-17	Y505H	505	1	1	1	2	2
BA.5.1.3	2021-09-17	D614G	614	3	3	3	3	3
BA.5.1.3	2021-09-17	H655Y	655	2	3	3	3	3
BA.5.1.3	2021-09-17	N679K	679	1	1	2	2	2
BA.5.1.3	2021-09-17	P681H	681	1	3	3	2	4
BA.5.1.3	2021-09-17	N764K	764	1	2	2	2	2
BA.5.1.3	2021-09-17	D796Y	796	3	4	4	2	4
BA.5.1.3	2021-09-17	Q954H	954	1	1	1	2	4
BA.5.1.3	2021-09-17	N969K	969	1	1	1	2	1
BQ.1.1.47	2021-09-22	T19I	19	2	4	3	3	3
BQ.1.1.47	2021-09-22	K147I	147	1	2	4	2	2
BQ.1.1.47	2021-09-22	V213G	213	3	4	3	3	3
BQ.1.1.47	2021-09-22	G339D	339	1	1	4	2	2
BQ.1.1.47	2021-09-22	R346T	346	1	1	4	2	4
BQ.1.1.47	2021-09-22	S371F	371	1	1	1	1	2
BQ.1.1.47	2021-09-22	S373P	373	1	2	2	2	2
BQ.1.1.47	2021-09-22	S375F	375	1	2	1	1	2
BQ.1.1.47	2021-09-22	T376A	376	1	1	1	2	2
BQ.1.1.47	2021-09-22	D405N	405	1	1	1	1	2
BQ.1.1.47	2021-09-22	R408S	408	2	4	3	3	3
BQ.1.1.47	2021-09-22	K417N	417	4	4	4	2	3
BQ.1.1.47	2021-09-22	N440K	440	1	1	2	2	4
BQ.1.1.47	2021-09-22	K444T	444	4	4	2	3	3
BQ.1.1.47	2021-09-22	L452R	452	1	1	2	2	2
BQ.1.1.47	2021-09-22	N460K	460	3	4	4	1	2
BQ.1.1.47	2021-09-22	S477N	477	3	2	2	2	3
BQ.1.1.47	2021-09-22	T478K	478	2	4	3	3	4
BQ.1.1.47	2021-09-22	E484A	484	3	2	4	2	4
BQ.1.1.47	2021-09-22	F486V	486	1	1	1	1	2
BQ.1.1.47	2021-09-22	Q498R	498	1	1	1	1	2
BQ.1.1.47	2021-09-22	N501Y	501	1	1	1	2	4
BQ.1.1.47	2021-09-22	Y505H	505	1	1	1	2	2
BQ.1.1.47	2021-09-22	D614G	614	3	3	3	3	3
BQ.1.1.47	2021-09-22	H655Y	655	2	3	3	3	3
BQ.1.1.47	2021-09-22	N679K	679	1	1	2	2	2
BQ.1.1.47	2021-09-22	P681H	681	1	3	3	2	4
BQ.1.1.47	2021-09-22	N764K	764	1	2	2	2	2
BQ.1.1.47	2021-09-22	D796Y	796	3	4	4	2	4
BQ.1.1.47	2021-09-22	Q954H	954	1	1	1	2	4
BQ.1.1.47	2021-09-22	N969K	969	1	1	1	2	1
BA.2.65	2021-10-11	T19I	19	2	4	3	3	3
BA.2.65	2021-10-11	V213G	213	3	4	3	3	3
BA.2.65	2021-10-11	G339D	339	1	1	4	2	2
BA.2.65	2021-10-11	S371F	371	1	1	1	1	2
BA.2.65	2021-10-11	S373P	373	1	2	2	2	2
BA.2.65	2021-10-11	S375F	375	1	2	1	1	2
BA.2.65	2021-10-11	T376A	376	1	1	1	2	2
BA.2.65	2021-10-11	D405N	405	1	1	1	1	2
BA.2.65	2021-10-11	R408S	408	2	4	3	3	3
BA.2.65	2021-10-11	K417N	417	4	4	4	2	3
BA.2.65	2021-10-11	N440K	440	1	1	2	2	4
BA.2.65	2021-10-11	S477N	477	3	2	2	2	3
BA.2.65	2021-10-11	T478K	478	2	4	3	3	4
BA.2.65	2021-10-11	E484A	484	3	2	4	2	4
BA.2.65	2021-10-11	Q493R	493	1	1	1	1	2
BA.2.65	2021-10-11	Q498R	498	1	1	1	1	2
BA.2.65	2021-10-11	N501Y	501	1	1	1	2	4
BA.2.65	2021-10-11	Y505H	505	1	1	1	2	2
BA.2.65	2021-10-11	D614G	614	3	3	3	3	3
BA.2.65	2021-10-11	H655Y	655	2	3	3	3	3
BA.2.65	2021-10-11	N679K	679	1	1	2	2	2
BA.2.65	2021-10-11	P681H	681	1	3	3	2	4
BA.2.65	2021-10-11	N764K	764	1	2	2	2	2
BA.2.65	2021-10-11	D796Y	796	3	4	4	2	4
BA.2.65	2021-10-11	Q954H	954	1	1	1	2	4
BA.2.65	2021-10-11	N969K	969	1	1	1	2	1
BA.5.6	2021-10-11	T19I	19	2	4	3	3	3
BA.5.6	2021-10-11	V213G	213	3	4	3	3	3
BA.5.6	2021-10-11	G339D	339	1	1	4	2	2
BA.5.6	2021-10-11	S371F	371	1	1	1	1	2
BA.5.6	2021-10-11	S373P	373	1	2	2	2	2
BA.5.6	2021-10-11	S375F	375	1	2	1	1	2
BA.5.6	2021-10-11	T376A	376	1	1	1	2	2
BA.5.6	2021-10-11	D405N	405	1	1	1	1	2
BA.5.6	2021-10-11	R408S	408	2	4	3	3	3
BA.5.6	2021-10-11	K417N	417	4	4	4	2	3
BA.5.6	2021-10-11	N440K	440	1	1	2	2	4
BA.5.6	2021-10-11	L452R	452	1	1	2	2	2
BA.5.6	2021-10-11	S477N	477	3	2	2	2	3
BA.5.6	2021-10-11	T478K	478	2	4	3	3	4
BA.5.6	2021-10-11	E484A	484	3	2	4	2	4
BA.5.6	2021-10-11	F486V	486	1	1	1	1	2
BA.5.6	2021-10-11	Q498R	498	1	1	1	1	2
BA.5.6	2021-10-11	N501Y	501	1	1	1	2	4
BA.5.6	2021-10-11	Y505H	505	1	1	1	2	2
BA.5.6	2021-10-11	D614G	614	3	3	3	3	3
BA.5.6	2021-10-11	H655Y	655	2	3	3	3	3
BA.5.6	2021-10-11	N679K	679	1	1	2	2	2
BA.5.6	2021-10-11	P681H	681	1	3	3	2	4
BA.5.6	2021-10-11	N764K	764	1	2	2	2	2
BA.5.6	2021-10-11	D796Y	796	3	4	4	2	4
BA.5.6	2021-10-11	Q954H	954	1	1	1	2	4
BA.5.6	2021-10-11	N969K	969	1	1	1	2	1
BA.2.78	2021-10-20	T19I	19	2	4	3	3	3
BA.2.78	2021-10-20	V213G	213	3	4	3	3	3
BA.2.78	2021-10-20	G339D	339	1	1	4	2	2
BA.2.78	2021-10-20	S371F	371	1	1	1	1	2
BA.2.78	2021-10-20	S373P	373	1	2	2	2	2
BA.2.78	2021-10-20	S375F	375	1	2	1	1	2
BA.2.78	2021-10-20	T376A	376	1	1	1	2	2
BA.2.78	2021-10-20	D405N	405	1	1	1	1	2
BA.2.78	2021-10-20	R408S	408	2	4	3	3	3
BA.2.78	2021-10-20	K417N	417	4	4	4	2	3
BA.2.78	2021-10-20	N440K	440	1	1	2	2	4
BA.2.78	2021-10-20	L452M	452	1	1	2	2	2
BA.2.78	2021-10-20	S477N	477	3	2	2	2	3
BA.2.78	2021-10-20	T478K	478	2	4	3	3	4
BA.2.78	2021-10-20	E484A	484	3	2	4	2	4
BA.2.78	2021-10-20	Q493R	493	1	1	1	1	2
BA.2.78	2021-10-20	Q498R	498	1	1	1	1	2
BA.2.78	2021-10-20	N501Y	501	1	1	1	2	4
BA.2.78	2021-10-20	Y505H	505	1	1	1	2	2
BA.2.78	2021-10-20	D614G	614	3	3	3	3	3
BA.2.78	2021-10-20	H655Y	655	2	3	3	3	3
BA.2.78	2021-10-20	N679K	679	1	1	2	2	2
BA.2.78	2021-10-20	P681H	681	1	3	3	2	4
BA.2.78	2021-10-20	N764K	764	1	2	2	2	2
BA.2.78	2021-10-20	D796Y	796	3	4	4	2	4
BA.2.78	2021-10-20	Q954H	954	1	1	1	2	4
BA.2.78	2021-10-20	N969K	969	1	1	1	2	1
BA.5.2.30	2021-10-24	T19I	19	2	4	3	3	3
BA.5.2.30	2021-10-24	V213G	213	3	4	3	3	3
BA.5.2.30	2021-10-24	G339D	339	1	1	4	2	2
BA.5.2.30	2021-10-24	S371F	371	1	1	1	1	2
BA.5.2.30	2021-10-24	S373P	373	1	2	2	2	2
BA.5.2.30	2021-10-24	S375F	375	1	2	1	1	2
BA.5.2.30	2021-10-24	T376A	376	1	1	1	2	2
BA.5.2.30	2021-10-24	D405N	405	1	1	1	1	2
BA.5.2.30	2021-10-24	R408S	408	2	4	3	3	3
BA.5.2.30	2021-10-24	K417N	417	4	4	4	2	3
BA.5.2.30	2021-10-24	N440K	440	1	1	2	2	4
BA.5.2.30	2021-10-24	G446D	446	4	3	3	3	3
BA.5.2.30	2021-10-24	L452R	452	1	1	2	2	2
BA.5.2.30	2021-10-24	S477N	477	3	2	2	2	3
BA.5.2.30	2021-10-24	T478K	478	2	4	3	3	4
BA.5.2.30	2021-10-24	E484A	484	3	2	4	2	4
BA.5.2.30	2021-10-24	F486V	486	1	1	1	1	2
BA.5.2.30	2021-10-24	Q498R	498	1	1	1	1	2
BA.5.2.30	2021-10-24	N501Y	501	1	1	1	2	4
BA.5.2.30	2021-10-24	Y505H	505	1	1	1	2	2
BA.5.2.30	2021-10-24	D614G	614	3	3	3	3	3
BA.5.2.30	2021-10-24	H655Y	655	2	3	3	3	3
BA.5.2.30	2021-10-24	N679K	679	1	1	2	2	2
BA.5.2.30	2021-10-24	P681H	681	1	3	3	2	4
BA.5.2.30	2021-10-24	N764K	764	1	2	2	2	2
BA.5.2.30	2021-10-24	D796Y	796	3	4	4	2	4
BA.5.2.30	2021-10-24	Q954H	954	1	1	1	2	4
BA.5.2.30	2021-10-24	N969K	969	1	1	1	2	1
BA.5.2.18	2021-11-01	T19I	19	2	4	3	3	3
BA.5.2.18	2021-11-01	V213G	213	3	4	3	3	3
BA.5.2.18	2021-11-01	G339D	339	1	1	4	2	2
BA.5.2.18	2021-11-01	S371F	371	1	1	1	1	2
BA.5.2.18	2021-11-01	S373P	373	1	2	2	2	2
BA.5.2.18	2021-11-01	S375F	375	1	2	1	1	2
BA.5.2.18	2021-11-01	T376A	376	1	1	1	2	2
BA.5.2.18	2021-11-01	D405N	405	1	1	1	1	2
BA.5.2.18	2021-11-01	R408S	408	2	4	3	3	3
BA.5.2.18	2021-11-01	K417N	417	4	4	4	2	3
BA.5.2.18	2021-11-01	N440K	440	1	1	2	2	4
BA.5.2.18	2021-11-01	K444R	444	4	4	2	3	3
BA.5.2.18	2021-11-01	L452R	452	1	1	2	2	2
BA.5.2.18	2021-11-01	S477N	477	3	2	2	2	3
BA.5.2.18	2021-11-01	T478K	478	2	4	3	3	4
BA.5.2.18	2021-11-01	E484A	484	3	2	4	2	4
BA.5.2.18	2021-11-01	F486V	486	1	1	1	1	2
BA.5.2.18	2021-11-01	Q498R	498	1	1	1	1	2
BA.5.2.18	2021-11-01	N501Y	501	1	1	1	2	4
BA.5.2.18	2021-11-01	Y505H	505	1	1	1	2	2
BA.5.2.18	2021-11-01	D614G	614	3	3	3	3	3
BA.5.2.18	2021-11-01	H655Y	655	2	3	3	3	3
BA.5.2.18	2021-11-01	N679K	679	1	1	2	2	2
BA.5.2.18	2021-11-01	P681H	681	1	3	3	2	4
BA.5.2.18	2021-11-01	N764K	764	1	2	2	2	2
BA.5.2.18	2021-11-01	D796Y	796	3	4	4	2	4
BA.5.2.18	2021-11-01	Q954H	954	1	1	1	2	4
BA.5.2.18	2021-11-01	N969K	969	1	1	1	2	1
BA.2.67	2021-11-09	T19I	19	2	4	3	3	3
BA.2.67	2021-11-09	V213G	213	3	4	3	3	3
BA.2.67	2021-11-09	G339D	339	1	1	4	2	2
BA.2.67	2021-11-09	S371F	371	1	1	1	1	2
BA.2.67	2021-11-09	S373P	373	1	2	2	2	2
BA.2.67	2021-11-09	S375F	375	1	2	1	1	2
BA.2.67	2021-11-09	T376A	376	1	1	1	2	2
BA.2.67	2021-11-09	D405N	405	1	1	1	1	2
BA.2.67	2021-11-09	K417N	417	4	4	4	2	3
BA.2.67	2021-11-09	N440K	440	1	1	2	2	4
BA.2.67	2021-11-09	S477N	477	3	2	2	2	3
BA.2.67	2021-11-09	T478K	478	2	4	3	3	4
BA.2.67	2021-11-09	E484A	484	3	2	4	2	4
BA.2.67	2021-11-09	Q493R	493	1	1	1	1	2
BA.2.67	2021-11-09	Q498R	498	1	1	1	1	2
BA.2.67	2021-11-09	N501Y	501	1	1	1	2	4
BA.2.67	2021-11-09	Y505H	505	1	1	1	2	2
BA.2.67	2021-11-09	D614G	614	3	3	3	3	3
BA.2.67	2021-11-09	H655Y	655	2	3	3	3	3
BA.2.67	2021-11-09	N679K	679	1	1	2	2	2
BA.2.67	2021-11-09	P681H	681	1	3	3	2	4
BA.2.67	2021-11-09	N764K	764	1	2	2	2	2
BA.2.67	2021-11-09	D796Y	796	3	4	4	2	4
BA.2.67	2021-11-09	Q954H	954	1	1	1	2	4
BA.2.67	2021-11-09	N969K	969	1	1	1	2	1
BA.2.36	2021-11-15	T19I	19	2	4	3	3	3
BA.2.36	2021-11-15	I68T	68	1	1	2	2	4
BA.2.36	2021-11-15	V213G	213	3	4	3	3	3
BA.2.36	2021-11-15	G339D	339	1	1	4	2	2
BA.2.36	2021-11-15	S371F	371	1	1	1	1	2
BA.2.36	2021-11-15	S373P	373	1	2	2	2	2
BA.2.36	2021-11-15	S375F	375	1	2	1	1	2
BA.2.36	2021-11-15	T376A	376	1	1	1	2	2
BA.2.36	2021-11-15	D405N	405	1	1	1	1	2
BA.2.36	2021-11-15	R408S	408	2	4	3	3	3
BA.2.36	2021-11-15	K417N	417	4	4	4	2	3
BA.2.36	2021-11-15	N440K	440	1	1	2	2	4
BA.2.36	2021-11-15	S477N	477	3	2	2	2	3
BA.2.36	2021-11-15	T478K	478	2	4	3	3	4
BA.2.36	2021-11-15	E484A	484	3	2	4	2	4
BA.2.36	2021-11-15	Q493R	493	1	1	1	1	2
BA.2.36	2021-11-15	Q498R	498	1	1	1	1	2
BA.2.36	2021-11-15	N501Y	501	1	1	1	2	4
BA.2.36	2021-11-15	Y505H	505	1	1	1	2	2
BA.2.36	2021-11-15	D614G	614	3	3	3	3	3
BA.2.36	2021-11-15	H655Y	655	2	3	3	3	3
BA.2.36	2021-11-15	N679K	679	1	1	2	2	2
BA.2.36	2021-11-15	P681H	681	1	3	3	2	4
BA.2.36	2021-11-15	N764K	764	1	2	2	2	2
BA.2.36	2021-11-15	D796Y	796	3	4	4	2	4
BA.2.36	2021-11-15	Q954H	954	1	1	1	2	4
BA.2.36	2021-11-15	N969K	969	1	1	1	2	1
BA.5.1.17	2021-11-15	T19I	19	2	4	3	3	3
BA.5.1.17	2021-11-15	V213G	213	3	4	3	3	3
BA.5.1.17	2021-11-15	G339D	339	1	1	4	2	2
BA.5.1.17	2021-11-15	S371F	371	1	1	1	1	2
BA.5.1.17	2021-11-15	S373P	373	1	2	2	2	2
BA.5.1.17	2021-11-15	S375F	375	1	2	1	1	2
BA.5.1.17	2021-11-15	T376A	376	1	1	1	2	2
BA.5.1.17	2021-11-15	D405N	405	1	1	1	1	2
BA.5.1.17	2021-11-15	R408S	408	2	4	3	3	3
BA.5.1.17	2021-11-15	K417N	417	4	4	4	2	3
BA.5.1.17	2021-11-15	N440K	440	1	1	2	2	4
BA.5.1.17	2021-11-15	L452R	452	1	1	2	2	2
BA.5.1.17	2021-11-15	S477N	477	3	2	2	2	3
BA.5.1.17	2021-11-15	T478K	478	2	4	3	3	4
BA.5.1.17	2021-11-15	E484A	484	3	2	4	2	4
BA.5.1.17	2021-11-15	F486V	486	1	1	1	1	2
BA.5.1.17	2021-11-15	Q498R	498	1	1	1	1	2
BA.5.1.17	2021-11-15	N501Y	501	1	1	1	2	4
BA.5.1.17	2021-11-15	Y505H	505	1	1	1	2	2
BA.5.1.17	2021-11-15	D614G	614	3	3	3	3	3
BA.5.1.17	2021-11-15	H655Y	655	2	3	3	3	3
BA.5.1.17	2021-11-15	N679K	679	1	1	2	2	2
BA.5.1.17	2021-11-15	P681H	681	1	3	3	2	4
BA.5.1.17	2021-11-15	N764K	764	1	2	2	2	2
BA.5.1.17	2021-11-15	D796Y	796	3	4	4	2	4
BA.5.1.17	2021-11-15	Q954H	954	1	1	1	2	4
BA.5.1.17	2021-11-15	N969K	969	1	1	1	2	1
BA.5.1.22	2021-11-15	T19I	19	2	4	3	3	3
BA.5.1.22	2021-11-15	V213G	213	3	4	3	3	3
BA.5.1.22	2021-11-15	G339D	339	1	1	4	2	2
BA.5.1.22	2021-11-15	S371F	371	1	1	1	1	2
BA.5.1.22	2021-11-15	S373P	373	1	2	2	2	2
BA.5.1.22	2021-11-15	S375F	375	1	2	1	1	2
BA.5.1.22	2021-11-15	T376A	376	1	1	1	2	2
BA.5.1.22	2021-11-15	D405N	405	1	1	1	1	2
BA.5.1.22	2021-11-15	R408S	408	2	4	3	3	3
BA.5.1.22	2021-11-15	K417N	417	4	4	4	2	3
BA.5.1.22	2021-11-15	N440K	440	1	1	2	2	4
BA.5.1.22	2021-11-15	L452R	452	1	1	2	2	2
BA.5.1.22	2021-11-15	S477N	477	3	2	2	2	3
BA.5.1.22	2021-11-15	T478K	478	2	4	3	3	4
BA.5.1.22	2021-11-15	E484A	484	3	2	4	2	4
BA.5.1.22	2021-11-15	F486V	486	1	1	1	1	2
BA.5.1.22	2021-11-15	Q498R	498	1	1	1	1	2
BA.5.1.22	2021-11-15	N501Y	501	1	1	1	2	4
BA.5.1.22	2021-11-15	Y505H	505	1	1	1	2	2
BA.5.1.22	2021-11-15	D614G	614	3	3	3	3	3
BA.5.1.22	2021-11-15	H655Y	655	2	3	3	3	3
BA.5.1.22	2021-11-15	N679K	679	1	1	2	2	2
BA.5.1.22	2021-11-15	P681H	681	1	3	3	2	4
BA.5.1.22	2021-11-15	N764K	764	1	2	2	2	2
BA.5.1.22	2021-11-15	D796Y	796	3	4	4	2	4
BA.5.1.22	2021-11-15	Q954H	954	1	1	1	2	4
BA.5.1.22	2021-11-15	N969K	969	1	1	1	2	1
BA.5.3.4	2021-11-15	T19I	19	2	4	3	3	3
BA.5.3.4	2021-11-15	V213G	213	3	4	3	3	3
BA.5.3.4	2021-11-15	G339D	339	1	1	4	2	2
BA.5.3.4	2021-11-15	S371F	371	1	1	1	1	2
BA.5.3.4	2021-11-15	S373P	373	1	2	2	2	2
BA.5.3.4	2021-11-15	S375F	375	1	2	1	1	2
BA.5.3.4	2021-11-15	T376A	376	1	1	1	2	2
BA.5.3.4	2021-11-15	D405N	405	1	1	1	1	2
BA.5.3.4	2021-11-15	R408S	408	2	4	3	3	3
BA.5.3.4	2021-11-15	K417N	417	4	4	4	2	3
BA.5.3.4	2021-11-15	N440K	440	1	1	2	2	4
BA.5.3.4	2021-11-15	L452R	452	1	1	2	2	2
BA.5.3.4	2021-11-15	S477N	477	3	2	2	2	3
BA.5.3.4	2021-11-15	T478K	478	2	4	3	3	4
BA.5.3.4	2021-11-15	E484A	484	3	2	4	2	4
BA.5.3.4	2021-11-15	F486V	486	1	1	1	1	2
[truncated: 22,660 more rows]

## Sheet: Supplementary Table S9
	PAMs	pam3	pam6	pam9	pam12
Mutations (interested)	pam3	-	-	-	-
	pam6	0.0001768	-	-	-
	pam9	6.462e-06	0.06137	-	-
	pam12	4.932e-07	0.005905	0.2278	-
	pam34	4.185e-10	1.587e-06	0.0001042	0.001496
Mutations (freq > 0.005)	pam3	-	-	-	-
	pam6	0.000512	-	-	-
	pam9	7.562e-06	0.04331	-	-
	pam12	1.083e-05	0.05235	1	-
	pam34	9.081e-09	1.275e-05	0.0008741	0.001496
Mutations (freq > 0.001)	pam3	-		-	-
	pam6	1.999e-07	-	-	-
	pam9	3.252e-09	0.06137	-	-
	pam12	1.135e-08	0.09529	1	-
	pam34	1.987e-13	5.624e-07	3.636e-05	6.151e-05
Mutations (all active pango lineage) Mutations (all pango lineage after 2021-03)	pam3	-	-	-	-
	pam6	1.083e-11	-	-	-
	pam9	5.977e-14	0.05183	-	-
	pam12	3.293e-14	0.01414	0.3268	-
	pam34	< 2.2E-16	9.416e-12	8.912e-09	8.636e-08
Mutations (active pango lineage after 2021-03)	pam3	-	-	-	-
	pam6	2.276e-08	-	-	-
	pam9	1.135e-08	0.6625	-	-
	pam12	1.102e-08	0.3768	0.6056	-
	pam34	2.051e-15	6.577e-07	6.011e-06	6.462e-06

## Sheet: Supplementary Table S10
pam3			pam6			pam9			pam12			pam36
AA position	Cluster	Silhouette score	AA position	Cluster	Silhouette score	AA position	Cluster	Silhouette score	AA position	Cluster	Silhouette score	AA position	Cluster	Silhouette score
897	1	0.868708	596	1	0.820446	1140	1	0.782326	1223	1	0.7971	1054	1	0.756286
273	1	0.868642	503	1	0.820246	923	1	0.782036	1001	1	0.797096	1062	1	0.756079
619	1	0.868616	595	1	0.820145	593	1	0.781831	1036	1	0.797011	597	1	0.755801
175	1	0.868615	1262	1	0.820094	825	1	0.781338	637	1	0.797002	431	1	0.755272
435	1	0.868591	561	1	0.82004	905	1	0.781294	392	1	0.796658	708	1	0.754642
1112	1	0.868589	435	1	0.819795	343	1	0.781222	1052	1	0.79658	530	1	0.754081
985	1	0.868563	633	1	0.819791	595	1	0.780874	1157	1	0.79635	1002	1	0.753515
1008	1	0.868435	531	1	0.819782	1019	1	0.780844	665	1	0.796272	104	1	0.753111
763	1	0.868428	715	1	0.81974	995	1	0.780686	360	1	0.796119	700	1	0.752747
471	1	0.868408	190	1	0.819648	1086	1	0.780629	1029	1	0.796045	374	1	0.752097
759	1	0.8684	474	1	0.81958	186	1	0.780521	1152	1	0.796036	283	1	0.751889
474	1	0.868317	714	1	0.819559	374	1	0.780446	230	1	0.796016	467	1	0.751798
79	1	0.868248	1002	1	0.81937	543	1	0.780371	646	1	0.795958	753	1	0.751654
537	1	0.868213	457	1	0.819279	611	1	0.779609	975	1	0.795826	278	1	0.751354
111	1	0.868099	548	1	0.819249	1025	1	0.779504	861	1	0.795816	956	1	0.751258
103	1	0.868054	560	1	0.819189	1	1	0.779386	727	1	0.7957	984	1	0.751143
609	1	0.867996	1094	1	0.819171	556	1	0.779307	1005	1	0.795545	285	1	0.750946
1223	1	0.867976	425	1	0.81912	616	1	0.779255	518	1	0.795194	759	1	0.750914
539	1	0.867934	1038	1	0.819088	817	1	0.779094	899	1	0.795189	1152	1	0.750648
633	1	0.867828	422	1	0.819068	908	1	0.779048	645	1	0.795083	525	1	0.750614
1131	1	0.867823	542	1	0.818893	994	1	0.778703	187	1	0.794936	1044	1	0.750461
457	1	0.86782	856	1	0.818855	1015	1	0.777821	206	1	0.794622	1125	1	0.750341
456	1	0.867791	544	1	0.818635	560	1	0.777602	186	1	0.794566	596	1	0.75018
541	1	0.867783	192	1	0.818602	1262	1	0.777465	908	1	0.794563	223	1	0.749994
554	1	0.867773	115	1	0.818549	544	1	0.777391	1186	1	0.794504	1140	1	0.749858
362	1	0.867773	472	1	0.81839	601	1	0.777201	542	1	0.794363	1047	1	0.749852
263	1	0.867771	471	1	0.818389	425	1	0.777016	825	1	0.794044	579	1	0.749718
536	1	0.867712	164	1	0.818359	392	1	0.777014	491	1	0.793936	650	1	0.749577
6	1	0.867694	730	1	0.818301	422	1	0.776758	374	1	0.793922	425	1	0.749527
545	1	0.867686	611	1	0.81825	381	1	0.776505	1256	1	0.79389	989	1	0.749462
496	1	0.867635	230	1	0.818179	902	1	0.776417	550	1	0.793794	782	1	0.749366
371	1	0.867538	89	1	0.818126	824	1	0.776105	528	1	0.793782	977	1	0.749021
424	1	0.867523	206	1	0.818088	894	1	0.776104	817	1	0.793615	336	1	0.748836
1099	1	0.867501	995	1	0.818076	816	1	0.776012	711	1	0.793577	512	1	0.748605
85	1	0.86746	496	1	0.817987	1145	1	0.776004	441	1	0.793073	378	1	0.748339
472	1	0.867456	1272	1	0.817966	604	1	0.77589	674	1	0.792978	601	1	0.748337
1001	1	0.867435	993	1	0.817867	567	1	0.775819	509	1	0.792948	230	1	0.748308
821	1	0.867418	456	1	0.817512	1197	1	0.775392	57	1	0.792917	502	1	0.748187
278	1	0.867402	343	1	0.817438	1136	1	0.775385	531	1	0.792688	275	1	0.748147
1134	1	0.867388	268	1	0.817414	280	1	0.775206	113	1	0.792665	1175	1	0.748112
1035	1	0.867287	340	1	0.817369	1002	1	0.77509	425	1	0.79245	1025	1	0.747887
578	1	0.867218	1021	1	0.817307	1127	1	0.774841	457	1	0.792273	970	1	0.747846
551	1	0.867169	374	1	0.817218	589	1	0.774806	989	1	0.79221	707	1	0.747736
770	1	0.867054	1141	1	0.817213	1003	1	0.774445	1112	1	0.792148	507	1	0.747561
715	1	0.867045	594	1	0.817151	1180	1	0.774363	81	1	0.792123	103	1	0.746991
7	1	0.866927	424	1	0.817118	296	1	0.77429	636	1	0.792092	1019	1	0.746593
641	1	0.866699	376	1	0.817066	1172	1	0.77424	905	1	0.792005	491	1	0.746227
104	1	0.866683	107	1	0.816974	1052	1	0.774168	700	1	0.791952	526	1	0.746043
856	1	0.86664	1142	1	0.816944	795	1	0.774136	1	1	0.791901	897	1	0.745909
908	1	0.866605	988	1	0.816885	360	1	0.774128	276	1	0.791868	729	1	0.745442
1019	1	0.866564	85	1	0.81687	383	1	0.774054	1002	1	0.791839	910	1	0.745017
521	1	0.866529	296	1	0.816628	577	1	0.774028	170	1	0.791831	1080	1	0.744895
1262	1	0.866517	720	1	0.816602	391	1	0.773785	900	1	0.791772	527	1	0.744839
995	1	0.866507	600	1	0.816578	531	1	0.773636	988	1	0.791672	908	1	0.744724
1182	1	0.866465	168	1	0.816278	610	1	0.773574	366	1	0.791566	727	1	0.744691
671	1	0.866449	616	1	0.816092	597	1	0.77335	421	1	0.791538	715	1	0.744652
1095	1	0.866373	7	1	0.816008	727	1	0.773309	923	1	0.791435	848	1	0.744203
10	1	0.86634	1019	1	0.816003	715	1	0.773105	433	1	0.791376	1064	1	0.744117
497	1	0.866265	1041	1	0.815925	815	1	0.773078	328	1	0.791207	609	1	0.74394
610	1	0.866258	567	1	0.815725	107	1	0.772978	383	1	0.791171	1156	1	0.743691
512	1	0.866253	91	1	0.81563	201	1	0.772882	1093	1	0.791087	857	1	0.74335
896	1	0.866237	785	1	0.815523	192	1	0.77273	1145	1	0.791064	1158	1	0.742809
30	1	0.866225	351	1	0.815432	714	1	0.77263	896	1	0.791029	381	1	0.742615
1272	1	0.866215	848	1	0.815329	495	1	0.772421	107	1	0.790769	329	1	0.742567
2	1	0.866173	1145	1	0.815329	89	1	0.772412	1041	1	0.790753	166	1	0.742518
989	1	0.866161	994	1	0.815281	1226	1	0.772286	960	1	0.790665	432	1	0.742376
165	1	0.866139	537	1	0.814967	607	1	0.772262	993	1	0.790508	510	1	0.742273
1037	1	0.866017	1015	1	0.814938	275	1	0.772214	351	1	0.790435	545	1	0.741276
638	1	0.866008	1226	1	0.814864	988	1	0.772073	538	1	0.790397	581	1	0.741213
990	1	0.865997	1086	1	0.814859	278	1	0.772017	898	1	0.790222	611	1	0.741112
594	1	0.865946	382	1	0.814857	989	1	0.772006	856	1	0.790221	365	1	0.740689
312	1	0.865905	6	1	0.814844	819	1	0.771817	122	1	0.790109	1197	1	0.740635
272	1	0.865849	588	1	0.814829	366	1	0.771747	1179	1	0.790025	953	1	0.740326
117	1	0.865829	641	1	0.814692	800	1	0.77166	365	1	0.789949	495	1	0.740242
753	1	0.865722	94	1	0.814422	579	1	0.77166	1008	1	0.789808	823	1	0.740194
552	1	0.865592	482	1	0.814368	1001	1	0.771564	486	1	0.789795	1166	1	0.740042
708	1	0.865567	824	1	0.814321	1125	1	0.771414	106	1	0.789707	905	1	0.74001
1140	1	0.865435	202	1	0.814287	1095	1	0.771267	431	1	0.789662	1161	1	0.739812
479	1	0.865425	1179	1	0.814266	168	1	0.771051	638	1	0.789643	593	1	0.739727
1105	1	0.865419	431	1	0.814213	801	1	0.770855	1015	1	0.78964	333	1	0.739249
596	1	0.865335	908	1	0.8141	969	1	0.770855	917	1	0.789406	509	1	0.739242
311	1	0.865263	458	1	0.814002	492	1	0.770509	1025	1	0.789367	358	1	0.73922
511	1	0.865204	1140	1	0.813862	581	1	0.770306	1158	1	0.789337	291	1	0.739044
1266	1	0.865173	486	1	0.813778	271	1	0.770273	720	1	0.789313	1126	1	0.739
919	1	0.865081	103	1	0.813734	1155	1	0.770011	513	1	0.78929	531	1	0.738786
544	1	0.86503	997	1	0.813702	1256	1	0.769712	715	1	0.789208	302	1	0.738646
1116	1	0.865017	196	1	0.813686	1017	1	0.769472	841	1	0.789207	995	1	0.738564
441	1	0.865	1005	1	0.813645	953	1	0.76932	435	1	0.7892	563	1	0.738489
264	1	0.864909	280	1	0.813475	996	1	0.769207	1000	1	0.789078	566	1	0.738237
109	1	0.864884	593	1	0.813405	230	1	0.769128	714	1	0.789072	463	1	0.737838
616	1	0.864877	923	1	0.813369	206	1	0.768993	733	1	0.789036	488	1	0.737703
1029	1	0.864858	545	1	0.813095	562	1	0.768887	515	1	0.789005	1254	1	0.737657
795	1	0.864845	264	1	0.813022	730	1	0.768858	1274	1	0.788969	578	1	0.737639
818	1	0.86474	513	1	0.812923	713	1	0.768742	926	1	0.788963	1041	1	0.737512
91	1	0.864615	609	1	0.812882	545	1	0.768711	593	1	0.788929	816	1	0.737225
593	1	0.86461	538	1	0.812756	202	1	0.768623	995	1	0.788819	985	1	0.736979
288	1	0.864605	1180	1	0.812745	564	1	0.76856	532	1	0.788764	1015	1	0.736964
283	1	0.864528	753	1	0.812636	788	1	0.768453	895	1	0.788685	916	1	0.736902
189	1	0.864441	713	1	0.812424	87	1	0.768407	544	1	0.788607	364	1	0.736861
730	1	0.864438	815	1	0.812407	550	1	0.768399	1062	1	0.788593	4	1	0.736773
895	1	0.864422	336	1	0.812308	602	1	0.768235	543	1	0.788282	366	1	0.736748
470	1	0.864366	392	1	0.812258	1193	1	0.768138	910	1	0.788277	197	1	0.736554
202	1	0.864298	1166	1	0.812226	711	1	0.768135	1028	1	0.788181	605	1	0.736253
923	1	0.86414	349	1	0.812165	94	1	0.768035	1038	1	0.788144	634	1	0.735907
1180	1	0.864111	902	1	0.812116	568	1	0.767897	956	1	0.788127	360	1	0.735828
699	1	0.864002	536	1	0.811967	1123	1	0.767885	996	1	0.788096	195	1	0.735824
714	1	0.863716	327	1	0.811965	605	1	0.767851	548	1	0.788004	331	1	0.735781
296	1	0.863704	1025	1	0.811894	563	1	0.767346	166	1	0.787955	800	1	0.735446
711	1	0.863702	391	1	0.81181	474	1	0.76721	45	1	0.787759	636	1	0.735368
1072	1	0.863588	1095	1	0.811784	1135	1	0.7671	830	1	0.787682	1004	1	0.735063
431	1	0.863491	610	1	0.811782	1166	1	0.766956	495	1	0.787654	277	1	0.734876
998	1	0.863472	798	1	0.811729	803	1	0.766456	458	1	0.787642	1029	1	0.73473
1171	1	0.863466	975	1	0.811613	382	1	0.766452	560	1	0.787608	824	1	0.734585
611	1	0.863434	381	1	0.811595	86	1	0.766345	751	1	0.787366	994	1	0.73413
917	1	0.863411	1099	1	0.811554	1189	1	0.766256	280	1	0.787037	497	1	0.734026
697	1	0.86338	690	1	0.81151	199	1	0.766007	424	1	0.787034	196	1	0.733844
607	1	0.863353	360	1	0.811479	1186	1	0.765993	192	1	0.786987	350	1	0.733813
1169	1	0.863326	109	1	0.811462	612	1	0.765834	454	1	0.786919	1226	1	0.733589
542	1	0.86332	195	1	0.811401	709	1	0.765803	662	1	0.786904	1106	1	0.733522
286	1	0.863281	462	1	0.811348	571	1	0.765694	1271	1	0.786846	225	1	0.733417
1141	1	0.863214	204	1	0.811323	488	1	0.765443	108	1	0.786808	819	1	0.733405
281	1	0.863155	539	1	0.811186	598	1	0.765403	268	1	0.786792	457	1	0.733386
485	1	0.863114	563	1	0.811031	456	1	0.765319	507	1	0.78678	920	1	0.733344
991	1	0.863087	491	1	0.81087	1005	1	0.764955	1169	1	0.786697	236	1	0.733135
888	1	0.863071	1116	1	0.810772	900	1	0.764857	336	1	0.786514	1028	1	0.732837
605	1	0.863028	275	1	0.810393	497	1	0.764811	498	1	0.786505	959	1	0.732811
902	1	0.862923	954	1	0.810384	1098	1	0.76474	730	1	0.786417	1036	1	0.732624
94	1	0.862915	1007	1	0.810329	975	1	0.764679	437	1	0.786248	557	1	0.732569
1248	1	0.862899	1054	1	0.810229	1012	1	0.764592	165	1	0.786242	718	1	0.732543
786	1	0.862834	905	1	0.810144	596	1	0.764567	123	1	0.786147	894	1	0.732513
1270	1	0.862777	1131	1	0.809745	646	1	0.764464	824	1	0.785887	199	1	0.732446
984	1	0.862575	900	1	0.809627	205	1	0.764374	504	1	0.785885	383	1	0.732343
982	1	0.862565	903	1	0.809523	559	1	0.764306	641	1	0.785832	960	1	0.732322
89	1	0.862434	379	1	0.809398	1179	1	0.764018	278	1	0.785776	295	1	0.732254
465	1	0.862406	556	1	0.809323	327	1	0.763908	894	1	0.785769	266	1	0.732143
495	1	0.862381	788	1	0.809308	692	1	0.763807	1140	1	0.785693	394	1	0.732018
1226	1	0.862359	638	1	0.809303	113	1	0.763802	429	1	0.785655	900	1	0.732007
829	1	0.862292	267	1	0.809178	311	1	0.763397	595	1	0.785613	192	1	0.731686
192	1	0.862214	1256	1	0.809172	195	1	0.763359	422	1	0.785563	353	1	0.731602
93	1	0.862205	1010	1	0.809066	1222	1	0.762843	994	1	0.785172	538	1	0.731519
170	1	0.862056	1130	1	0.809019	915	1	0.762815	296	1	0.785072	86	1	0.731278
595	1	0.861918	646	1	0.809009	394	1	0.762693	695	1	0.784969	1001	1	0.730905
1181	1	0.861883	1223	1	0.808993	586	1	0.762629	567	1	0.784921	301	1	0.730781
392	1	0.861831	104	1	0.808922	578	1	0.762614	742	1	0.784859	298	1	0.730577
4	1	0.861773	1066	1	0.808893	277	1	0.762387	1064	1	0.784751	825	1	0.730575
491	1	0.861664	894	1	0.808656	1231	1	0.762379	318	1	0.784539	996	1	0.730524
459	1	0.861653	465	1	0.808239	1134	1	0.762314	580	1	0.784535	991	1	0.730485
488	1	0.861611	86	1	0.80822	1258	1	0.76215	66	1	0.784522	599	1	0.730378
1016	1	0.861536	316	1	0.808085	548	1	0.762045	1089	1	0.784421	720	1	0.730371
502	1	0.861513	1036	1	0.807796	737	1	0.761601	219	1	0.78442	294	1	0.7302
560	1	0.861498	492	1	0.807704	473	1	0.761029	116	1	0.784283	974	1	0.729973
418	1	0.861443	666	1	0.807567	489	1	0.760881	535	1	0.784268	555	1	0.729845
1022	1	0.861349	825	1	0.807545	283	1	0.760704	563	1	0.784183	730	1	0.729821
650	1	0.861338	816	1	0.807268	303	1	0.76068	201	1	0.784134	1012	1	0.729623
566	1	0.861317	455	1	0.807222	1105	1	0.760593	482	1	0.783986	840	1	0.729581
458	1	0.86123	996	1	0.807163	899	1	0.760482	902	1	0.783881	728	1	0.729329
123	1	0.861209	466	1	0.806978	1108	1	0.760381	89	1	0.783839	194	1	0.729254
266	1	0.861019	550	1	0.806885	1192	1	0.760318	1128	1	0.783749	993	1	0.728927
315	1	0.860981	66	1	0.80681	315	1	0.760157	342	1	0.78371	562	1	0.728682
381	1	0.86096	366	1	0.806731	1223	1	0.760118	109	1	0.783618	1258	1	0.728406
383	1	0.860954	607	1	0.806694	993	1	0.760075	737	1	0.783488	972	1	0.728172
555	1	0.860948	578	1	0.80662	1209	1	0.760032	202	1	0.783445	436	1	0.728111
1021	1	0.860902	1161	1	0.806586	313	1	0.759989	1096	1	0.78342	1000	1	0.727928
905	1	0.860874	702	1	0.806537	204	1	0.75994	1047	1	0.783358	1057	1	0.727891
107	1	0.860675	475	1	0.80648	170	1	0.759841	611	1	0.783274	589	1	0.727776
1085	1	0.860671	601	1	0.806358	1004	1	0.759576	1080	1	0.783127	559	1	0.727673
713	1	0.860589	497	1	0.806282	301	1	0.759452	195	1	0.783104	429	1	0.727643
473	1	0.860588	1105	1	0.806246	1075	1	0.759426	1077	1	0.783062	270	1	0.727469
997	1	0.860501	493	1	0.806229	1036	1	0.759138	816	1	0.78302	38	1	0.727188
815	1	0.860491	803	1	0.806141	806	1	0.758827	382	1	0.782921	1040	1	0.726998
1120	1	0.860471	1197	1	0.806125	194	1	0.758775	1197	1	0.78288	201	1	0.726874
482	1	0.860466	1222	1	0.806092	389	1	0.7587	313	1	0.782802	1017	1	0.7265
988	1	0.86042	1004	1	0.805989	582	1	0.758595	526	1	0.782582	1075	1	0.72618
548	1	0.860418	498	1	0.80595	435	1	0.758068	973	1	0.782419	369	1	0.726101
178	1	0.860365	969	1	0.80592	1181	1	0.758017	115	1	0.782264	276	1	0.725166
1249	1	0.860314	277	1	0.805832	799	1	0.757938	753	1	0.782194	600	1	0.724966
597	1	0.860311	1194	1	0.805801	365	1	0.757935	840	1	0.782149	1145	1	0.724366
492	1	0.860281	518	1	0.805492	1041	1	0.757851	99	1	0.782127	92	1	0.723832
505	1	0.860267	1123	1	0.80541	358	1	0.75771	168	1	0.782029	1217	1	0.723798
689	1	0.860247	1082	1	0.805365	914	1	0.757567	1003	1	0.78193	438	1	0.723759
1194	1	0.860225	1003	1	0.805318	606	1	0.757272	1019	1	0.781877	923	1	0.723716
1015	1	0.860205	170	1	0.805148	594	1	0.757028	381	1	0.781791	87	1	0.723609
601	1	0.860156	488	1	0.805059	1257	1	0.757	604	1	0.781567	760	1	0.723407
1190	1	0.860092	205	1	0.804948	697	1	0.756983	503	1	0.781457	1037	1	0.723362
911	1	0.860085	552	1	0.804917	1182	1	0.756897	204	1	0.781449	1	1	0.722977
74	1	0.860026	175	1	0.804912	317	1	0.756873	175	1	0.781373	919	1	0.722963
785	1	0.860013	362	1	0.804836	1029	1	0.756786	788	1	0.781295	926	1	0.722958
704	1	0.859947	671	1	0.804329	848	1	0.756768	707	1	0.781295	975	1	0.722881
1254	1	0.859934	201	1	0.804276	686	1	0.756695	802	1	0.781093	1137	1	0.722849
527	1	0.859903	1190	1	0.803856	1254	1	0.756694	391	1	0.780959	290	1	0.722575
1081	1	0.85989	473	1	0.803738	603	1	0.756434	848	1	0.780746	610	1	0.722492
910	1	0.859833	389	1	0.803615	1008	1	0.756402	393	1	0.780683	168	1	0.722208
1123	1	0.859827	800	1	0.803511	294	1	0.756365	998	1	0.780634	489	1	0.721777
174	1	0.859808	485	1	0.803424	187	1	0.756318	343	1	0.780401	898	1	0.721652
327	1	0.859788	187	1	0.803402	703	1	0.756317	91	1	0.780328	1082	1	0.721184
422	1	0.859769	1234	1	0.803301	807	1	0.755655	1116	1	0.780004	1193	1	0.720843
1145	1	0.859742	821	1	0.803143	503	1	0.755618	541	1	0.77999	612	1	0.720729
824	1	0.859733	371	1	0.803113	362	1	0.755357	270	1	0.779665	437	1	0.720459
448	1	0.859634	1016	1	0.802731	175	1	0.755197	1094	1	0.779388	775	1	0.720438
559	1	0.859592	93	1	0.802541	1120	1	0.755152	897	1	0.779351	903	1	0.720399
1082	1	0.859581	665	1	0.802318	1064	1	0.755137	358	1	0.77934	1034	1	0.720211
350	1	0.859579	697	1	0.802088	896	1	0.754983	1137	1	0.779273	165	1	0.719524
351	1	0.859484	377	1	0.801948	798	1	0.754968	713	1	0.779065	602	1	0.718991
3	1	0.859474	1001	1	0.801907	318	1	0.754814	589	1	0.778691	1213	1	0.71887
1135	1	0.859448	679	1	0.801346	1137	1	0.754731	492	1	0.778329	992	1	0.718832
66	1	0.859355	350	1	0.801266	1010	1	0.754632	1007	1	0.777892	608	1	0.71864
873	1	0.859293	597	1	0.801214	1101	1	0.754582	578	1	0.777852	280	1	0.718377
106	1	0.859185	806	1	0.801123	1110	1	0.754314	1190	1	0.77756	733	1	0.718339
690	1	0.859165	1017	1	0.80106	349	1	0.754263	800	1	0.777398	1220	1	0.718202
782	1	0.85913	1096	1	0.800928	510	1	0.753871	55	1	0.777389	332	1	0.717905
1086	1	0.858948	580	1	0.800918	306	1	0.753615	798	1	0.777306	543	1	0.717491
166	1	0.858933	1254	1	0.800901	599	1	0.75357	718	1	0.777246	89	1	0.717271
227	1	0.858921	283	1	0.800841	1244	1	0.753372	1012	1	0.777199	633	1	0.717091
87	1	0.858883	441	1	0.800813	1126	1	0.753306	624	1	0.776983	907	1	0.716921
122	1	0.858869	186	1	0.800735	588	1	0.753219	103	1	0.776924	492	1	0.716862
579	1	0.858848	1072	1	0.800719	1183	1	0.753044	467	1	0.776865	343	1	0.716847
909	1	0.858844	1155	1	0.800661	997	1	0.752965	510	1	0.7768	202	1	0.716641
427	1	0.858844	99	1	0.800602	379	1	0.752769	525	1	0.776719	1007	1	0.716224
561	1	0.858824	555	1	0.800492	285	1	0.752728	194	1	0.776639	891	1	0.715079
571	1	0.858756	956	1	0.800432	901	1	0.752512	1095	1	0.776633	391	1	0.714872
926	1	0.858707	1101	1	0.800365	973	1	0.752432	789	1	0.776592	1011	1	0.714567
1090	1	0.858652	1134	1	0.800324	1028	1	0.752419	502	1	0.776536	387	1	0.714565
1066	1	0.858584	87	1	0.80017	1007	1	0.752407	223	1	0.776522	43	1	0.714298
787	1	0.858576	1012	1	0.800022	487	1	0.752238	545	1	0.77633	802	1	0.714209
280	1	0.858563	566	1	0.799759	480	1	0.752231	920	1	0.775994	541	1	0.714059
275	1	0.858521	801	1	0.799499	196	1	0.752184	786	1	0.775873	548	1	0.713235
118	1	0.858506	427	1	0.799479	387	1	0.751965	345	1	0.77568	465	1	0.712891
1036	1	0.858437	605	1	0.799451	910	1	0.751781	456	1	0.775478	7	1	0.71286
799	1	0.858379	612	1	0.799441	897	1	0.751727	110	1	0.775308	392	1	0.712692
382	1	0.858338	345	1	0.799337	386	1	0.751605	1166	1	0.775291	1256	1	0.712681
890	1	0.858236	1098	1	0.799299	502	1	0.751604	406	1	0.775282	962	1	0.712436
788	1	0.85821	562	1	0.799031	310	1	0.751491	633	1	0.775277	328	1	0.712405
556	1	0.858172	294	1	0.798915	92	1	0.751396	610	1	0.775269	1241	1	0.712374
1005	1	0.858168	819	1	0.798827	569	1	0.751373	823	1	0.775107	269	1	0.712195
562	1	0.858092	581	1	0.798729	1080	1	0.751122	729	1	0.775046	1010	1	0.712182
206	1	0.858065	564	1	0.798569	802	1	0.750955	228	1	0.774716	396	1	0.711935
903	1	0.857968	1028	1	0.798475	351	1	0.750596	1044	1	0.774492	1052	1	0.710564
1257	1	0.857945	1	1	0.797993	290	1	0.750324	803	1	0.774438	902	1	0.710426
969	1	0.857942	637	1	0.797896	4	1	0.750229	1193	1	0.774149	671	1	0.709866
841	1	0.857925	579	1	0.797795	88	1	0.750188	485	1	0.773847	433	1	0.70941
301	1	0.857881	1189	1	0.797768	219	1	0.750095	1172	1	0.773747	1123	1	0.709248
798	1	0.857831	1093	1	0.797638	926	1	0.750013	916	1	0.773746	1098	1	0.709103
310	1	0.857799	568	1	0.797526	293	1	0.749928	1037	1	0.773392	1135	1	0.708516
793	1	0.857776	122	1	0.797508	314	1	0.749665	48	1	0.773384	1110	1	0.708435
588	1	0.857759	194	1	0.797477	587	1	0.749518	697	1	0.773363	1046	1	0.708174
924	1	0.857719	1157	1	0.797465	590	1	0.749156	350	1	0.77335	1209	1	0.708112
1002	1	0.857686	199	1	0.797453	465	1	0.748859	488	1	0.77331	1196	1	0.70804
819	1	0.857659	449	1	0.797415	1018	1	0.748795	533	1	0.77329	528	1	0.707836
289	1	0.857648	1193	1	0.796919	183	1	0.748517	562	1	0.773274	379	1	0.707756
1186	1	0.857587	559	1	0.796803	396	1	0.748502	1072	1	0.773163	319	1	0.707334
113	1	0.857491	909	1	0.796714	509	1	0.74845	397	1	0.773069	268	1	0.707122
886	1	0.857485	589	1	0.796624	165	1	0.748315	612	1	0.773024	1240	1	0.706776
870	1	0.857465	571	1	0.796616	284	1	0.748308	389	1	0.77275	699	1	0.70667
581	1	0.857452	317	1	0.79626	1103	1	0.748248	581	1	0.772649	191	1	0.706559
820	1	0.857446	311	1	0.796057	302	1	0.748205	605	1	0.772648	318	1	0.705727
241	1	0.857433	200	1	0.795867	123	1	0.748127	497	1	0.772633	380	1	0.705354
316	1	0.857346	380	1	0.795706	1011	1	0.748022	1136	1	0.772531	480	1	0.705156
564	1	0.857184	604	1	0.795556	580	1	0.748004	1254	1	0.77238	841	1	0.70449
1041	1	0.857183	301	1	0.795513	345	1	0.747801	368	1	0.772266	1234	1	0.704481
665	1	0.857124	1231	1	0.795361	895	1	0.747712	87	1	0.772213	386	1	0.704477
293	1	0.85709	802	1	0.795189	823	1	0.747489	327	1	0.772209	1194	1	0.704245
302	1	0.857077	577	1	0.795163	1169	1	0.747231	912	1	0.772192	594	1	0.704199
207	1	0.857042	218	1	0.794888	305	1	0.747086	919	1	0.772107	914	1	0.703817
1274	1	0.857007	1186	1	0.794726	1013	1	0.746905	658	1	0.772087	587	1	0.703231
376	1	0.856898	313	1	0.794711	295	1	0.74678	596	1	0.772086	861	1	0.702948
777	1	0.856879	1209	1	0.794573	304	1	0.746567	997	1	0.772081	1218	1	0.702692
568	1	0.85687	265	1	0.794133	291	1	0.746406	579	1	0.771742	407	1	0.702402
1258	1	0.856586	1171	1	0.793945	695	1	0.746141	277	1	0.771672	57	1	0.701546
1241	1	0.856566	113	1	0.793864	106	1	0.745912	953	1	0.771669	317	1	0.701462
1222	1	0.856557	276	1	0.793582	433	1	0.745892	1126	1	0.7715	1119	1	0.700689
199	1	0.856515	1125	1	0.793541	1038	1	0.745868	559	1	0.771205	107	1	0.700026
966	1	0.856473	532	1	0.79342	710	1	0.745742	819	1	0.771148	1244	1	0.699951
567	1	0.856436	315	1	0.793289	907	1	0.745738	1209	1	0.771124	533	1	0.699895
733	1	0.856412	1199	1	0.79324	1116	1	0.745462	301	1	0.770976	797	1	0.699843
1093	1	0.85628	576	1	0.792988	1112	1	0.74538	1054	1	0.770765	544	1	0.699734
230	1	0.856172	489	1	0.79266	111	1	0.745322	906	1	0.770727	737	1	0.699362
317	1	0.856168	910	1	0.792367	904	1	0.745319	1010	1	0.770706	347	1	0.69913
1052	1	0.856155	1244	1	0.792315	265	1	0.745266	86	1	0.77058	749	1	0.698748
720	1	0.856104	191	1	0.792299	742	1	0.745258	1183	1	0.77056	421	1	0.698453
807	1	0.856072	1274	1	0.791955	91	1	0.745094	1017	1	0.770514	662	1	0.69839
294	1	0.85588	285	1	0.791912	298	1	0.745024	564	1	0.770417	1215	1	0.69779
162	1	0.855859	88	1	0.791846	115	1	0.744391	1098	1	0.770271	454	1	0.69759
1198	1	0.855792	1029	1	0.791835	200	1	0.744362	294	1	0.770173	590	1	0.697422
789	1	0.855776	828	1	0.791539	990	1	0.744311	1244	1	0.769872	511	1	0.69666
1189	1	0.855721	1135	1	0.79153	624	1	0.743983	652	1	0.769773	524	1	0.696503
575	1	0.855698	197	1	0.790827	720	1	0.743888	315	1	0.769749	624	1	0.696237
1231	1	0.855686	709	1	0.790822	1054	1	0.743807	1231	1	0.769591	1121	1	0.69566
115	1	0.855609	906	1	0.790787	1198	1	0.743685	692	1	0.769559	1204	1	0.695017
968	1	0.855585	1052	1	0.790741	347	1	0.743447	571	1	0.769463	709	1	0.694716
282	1	0.855571	953	1	0.790651	1114	1	0.743342	671	1	0.76946	362	1	0.694372
803	1	0.855509	692	1	0.790192	609	1	0.743242	43	1	0.769432	1030	1	0.694287
475	1	0.85529	598	1	0.790156	592	1	0.743068	473	1	0.769204	906	1	0.694161
724	1	0.855236	92	1	0.790134	811	1	0.743	303	1	0.769012	1172	1	0.693759
1165	1	0.85519	982	1	0.789889	380	1	0.74283	857	1	0.76888	81	1	0.693381
1213	1	0.855162	989	1	0.789886	485	1	0.742705	438	1	0.768611	300	1	0.693314
1017	1	0.855123	502	1	0.789684	555	1	0.742684	1082	1	0.768608	536	1	0.693247
136	1	0.855075	901	1	0.78958	462	1	0.742644	317	1	0.768419	973	1	0.693061
828	1	0.855018	976	1	0.78956	1218	1	0.742521	1075	1	0.768419	361	1	0.692719
305	1	0.854885	358	1	0.789213	1272	1	0.742396	379	1	0.768396	506	1	0.691345
1227	1	0.854879	278	1	0.789196	840	1	0.742172	1270	1	0.768352	999	1	0.690947
612	1	0.854797	1127	1	0.788946	377	1	0.741728	362	1	0.768306	1257	1	0.690535
1074	1	0.854723	356	1	0.78864	1213	1	0.741419	1135	1	0.768274	606	1	0.690257
1045	1	0.854689	602	1	0.788344	1221	1	0.741171	387	1	0.768271	645	1	0.689786
1197	1	0.854599	904	1	0.787858	464	1	0.740149	992	1	0.768264	696	1	0.68972
1179	1	0.854554	396	1	0.787856	1119	1	0.74012	555	1	0.768239	55	1	0.688695
1125	1	0.854537	618	1	0.787596	66	1	0.739989	616	1	0.768203	725	1	0.688311
894	1	0.854506	799	1	0.787411	491	1	0.73958	669	1	0.768141	1151	1	0.688186
290	1	0.854373	586	1	0.787263	191	1	0.738872	74	1	0.768046	377	1	0.688132
1166	1	0.854286	1108	1	0.787176	1082	1	0.738867	602	1	0.768027	560	1	0.687441
228	1	0.854247	712	1	0.786964	1047	1	0.73831	56	1	0.767959	620	1	0.687133
582	1	0.854185	290	1	0.786885	1152	1	0.73794	914	1	0.767847	418	1	0.686826
598	1	0.854165	318	1	0.786764	600	1	0.737929	217	1	0.767608	564	1	0.6865
1127	1	0.854137	347	1	0.786562	38	1	0.737564	685	1	0.767347	1206	1	0.685608
1113	1	0.853951	700	1	0.786428	356	1	0.736844	527	1	0.76733	1160	1	0.685174
284	1	0.853882	295	1	0.78627	388	1	0.736642	396	1	0.76712	1239	1	0.684998
816	1	0.853861	608	1	0.786235	1014	1	0.73653	295	1	0.767117	988	1	0.684855
99	1	0.8537	795	1	0.786024	671	1	0.736388	708	1	0.766743	393	1	0.68483
608	1	0.853644	1083	1	0.785861	786	1	0.735224	61	1	0.766719	1212	1	0.684253
811	1	0.85358	81	1	0.785659	493	1	0.735096	38	1	0.766452	1042	1	0.684197
137	1	0.853567	840	1	0.785568	1173	1	0.735013	120	1	0.766246	37	1	0.683866
190	1	0.853549	582	1	0.785523	361	1	0.734429	363	1	0.766213	1211	1	0.683816
425	1	0.853476	727	1	0.785473	998	1	0.734385	777	1	0.766201	712	1	0.68256
313	1	0.853416	703	1	0.785408	45	1	0.733906	586	1	0.766175	462	1	0.682415
1118	1	0.853404	914	1	0.784992	1187	1	0.733765	806	1	0.766147	355	1	0.682086
602	1	0.85333	284	1	0.784822	47	1	0.733755	903	1	0.766134	1109	1	0.68205
802	1	0.853316	686	1	0.784801	830	1	0.733492	666	1	0.766104	616	1	0.681015
462	1	0.853303	603	1	0.784706	538	1	0.732561	314	1	0.765995	901	1	0.68092
976	1	0.85328	1169	1	0.784643	363	1	0.732333	601	1	0.765802	915	1	0.680185
183	1	0.853156	1047	1	0.78462	486	1	0.73164	725	1	0.765703	464	1	0.680109
804	1	0.853114	302	1	0.784525	903	1	0.731315	512	1	0.765675	388	1	0.679583
703	1	0.853083	501	1	0.784405	1201	1	0.730981	686	1	0.765472	873	1	0.679226
125	1	0.853018	711	1	0.784323	393	1	0.730884	1154	1	0.764896	204	1	0.679139
1224	1	0.852971	183	1	0.784315	789	1	0.730268	1108	1	0.764755	1038	1	0.678496
318	1	0.852923	896	1	0.783927	1000	1	0.729729	736	1	0.764498	1023	1	0.677821
679	1	0.852891	166	1	0.783895	1234	1	0.729387	30	1	0.76445	1136	1	0.677648
1187	1	0.85285	293	1	0.783747	336	1	0.729276	959	1	0.764248	777	1	0.677122
187	1	0.852743	606	1	0.783441	1206	1	0.729083	598	1	0.764215	726	1	0.676653
553	1	0.852721	306	1	0.783378	729	1	0.728547	551	1	0.763878	799	1	0.676623
1220	1	0.852656	1115	1	0.783347	1216	1	0.728194	781	1	0.763769	1245	1	0.676381
285	1	0.85264	710	1	0.78334	340	1	0.728021	236	1	0.763566	695	1	0.676229
1193	1	0.852601	645	1	0.783194	917	1	0.727067	265	1	0.763443	447	1	0.676175
586	1	0.852455	394	1	0.783163	919	1	0.726204	881	1	0.763391	582	1	0.676097
277	1	0.852452	817	1	0.782985	300	1	0.725849	302	1	0.763158	815	1	0.676086
391	1	0.852278	807	1	0.782797	1274	1	0.725244	582	1	0.763113	592	1	0.67394
235	1	0.852259	305	1	0.782443	1211	1	0.724738	609	1	0.763077	1105	1	0.673398
1111	1	0.852252	695	1	0.782407	166	1	0.724658	17	1	0.763034	829	1	0.6732
108	1	0.852245	298	1	0.782095	702	1	0.724543	1120	1	0.76301	697	1	0.67205
361	1	0.852066	1136	1	0.781765	1217	1	0.724195	603	1	0.762959	806	1	0.671862
1094	1	0.851993	1110	1	0.781751	55	1	0.724126	1123	1	0.762926	1214	1	0.671559
817	1	0.851969	480	1	0.781751	1204	1	0.723952	432	1	0.762878	912	1	0.671287
295	1	0.851969	310	1	0.781524	1214	1	0.723706	710	1	0.762866	584	1	0.669814
209	1	0.851838	1013	1	0.781506	99	1	0.723427	305	1	0.76264	648	1	0.669786
1106	1	0.851824	365	1	0.781436	707	1	0.723206	782	1	0.762527	1008	1	0.669576
970	1	0.851821	1014	1	0.781341	228	1	0.722671	306	1	0.76241	963	1	0.669247
498	1	0.851731	271	1	0.781242	1215	1	0.720861	92	1	0.762387	1154	1	0.668883
1240	1	0.851728	1120	1	0.781157	268	1	0.719086	1110	1	0.762281	205	1	0.668863
389	1	0.851556	1221	1	0.780969	576	1	0.718922	284	1	0.76205	422	1	0.668699
1101	1	0.851552	1173	1	0.78094	1044	1	0.717153	1192	1	0.761906	293	1	0.667893
705	1	0.851535	1113	1	0.78086	991	1	0.71678	353	1	0.761905	311	1	0.667706
480	1	0.851525	1137	1	0.780671	56	1	0.716739	784	1	0.761855	423	1	0.66746
205	1	0.851466	960	1	0.780477	912	1	0.715277	775	1	0.761709	947	1	0.6674
710	1	0.851415	495	1	0.780181	636	1	0.715116	1161	1	0.761671	629	1	0.667263
385	1	0.85132	1132	1	0.780175	467	1	0.715061	310	1	0.761507	1134	1	0.666638
532	1	0.851295	464	1	0.780048	193	1	0.715002	1014	1	0.76127	998	1	0.66605
88	1	0.851222	361	1	0.77985	217	1	0.714595	500	1	0.761183	909	1	0.665738
992	1	0.851219	386	1	0.77946	61	1	0.714283	667	1	0.760891	833	1	0.664397
806	1	0.851214	1213	1	0.779088	223	1	0.713198	311	1	0.760771	409	1	0.664225
116	1	0.851181	219	1	0.779055	527	1	0.713179	290	1	0.760236	1128	1	0.663974
1004	1	0.851059	1126	1	0.7789	1212	1	0.712675	4	1	0.760193	426	1	0.663429
1110	1	0.851037	907	1	0.778727	797	1	0.712424	506	1	0.76007	416	1	0.663039
489	1	0.851031	198	1	0.778724	429	1	0.712059	326	1	0.759636	466	1	0.662421
212	1	0.851031	1011	1	0.778456	782	1	0.711984	1258	1	0.759477	851	1	0.662405
670	1	0.850843	1198	1	0.778394	448	1	0.711123	557	1	0.759433	904	1	0.662118
1115	1	0.850824	387	1	0.778387	1158	1	0.710519	991	1	0.759295	935	1	0.662082
164	1	0.850775	352	1	0.778265	267	1	0.708364	907	1	0.759293	667	1	0.661169
565	1	0.850694	1258	1	0.778071	546	1	0.708301	298	1	0.759225	1032	1	0.660835
208	1	0.850602	1192	1	0.777907	209	1	0.708258	398	1	0.75909	456	1	0.660085
1130	1	0.850593	707	1	0.777746	368	1	0.707888	1180	1	0.75903	296	1	0.660059
1221	1	0.850572	291	1	0.77756	1099	1	0.707816	386	1	0.758792	315	1	0.659742
112	1	0.850516	1008	1	0.777543	1151	1	0.706397	1018	1	0.758728	234	1	0.656333
200	1	0.850499	1152	1	0.776989	30	1	0.706011	347	1	0.758465	453	1	0.655031
201	1	0.850487	487	1	0.776885	608	1	0.705917	400	1	0.758314	1142	1	0.65495
204	1	0.850433	1000	1	0.776746	1160	1	0.705857	1013	1	0.758075	306	1	0.65369
606	1	0.850379	108	1	0.776447	1066	1	0.705456	480	1	0.758066	398	1	0.650972
291	1	0.850373	303	1	0.776306	120	1	0.7035	487	1	0.757815	930	1	0.650488
590	1	0.850316	543	1	0.776137	329	1	0.702988	191	1	0.757777	48	1	0.648862
709	1	0.8503	314	1	0.776112	541	1	0.702427	984	1	0.757661	817	1	0.648852
287	1	0.850287	1018	1	0.775834	110	1	0.70205	724	1	0.757624	1242	1	0.6469
915	1	0.850258	209	1	0.775588	103	1	0.701411	380	1	0.75699	1013	1	0.646801
901	1	0.850255	569	1	0.775427	225	1	0.701357	587	1	0.756981	106	1	0.64633
953	1	0.850171	811	1	0.775324	705	1	0.700995	1257	1	0.756969	363	1	0.645621
1175	1	0.849989	1187	1	0.775292	17	1	0.700288	763	1	0.756936	519	1	0.64495
265	1	0.849984	125	1	0.774417	1113	1	0.698337	304	1	0.756878	933	1	0.644316
365	1	0.84998	363	1	0.774265	763	1	0.698196	88	1	0.756784	442	1	0.644263
1011	1	0.849921	797	1	0.774137	398	1	0.698182	530	1	0.756299	61	1	0.643212
1108	1	0.849865	1064	1	0.773801	898	1	0.697027	1213	1	0.756263	91	1	0.642915
503	1	0.84986	590	1	0.773348	992	1	0.695842	1156	1	0.756114	515	1	0.641207
996	1	0.849814	787	1	0.773344	1115	1	0.693864	599	1	0.755649	792	1	0.641023
1098	1	0.849814	592	1	0.772974	784	1	0.693813	590	1	0.755264	789	1	0.640152
1024	1	0.849778	504	1	0.7728	471	1	0.69321	829	1	0.754345	279	1	0.640105
801	1	0.849763	1257	1	0.772517	326	1	0.692403	901	1	0.754162	487	1	0.640016
1236	1	0.849743	587	1	0.772495	551	1	0.692209	972	1	0.754061	644	1	0.639861
1269	1	0.84964	599	1	0.772464	557	1	0.690729	293	1	0.753991	1059	1	0.639754
712	1	0.849592	1103	1	0.772366	441	1	0.690262	388	1	0.75368	766	1	0.639243
379	1	0.849589	1206	1	0.772156	1266	1	0.688534	1131	1	0.753653	113	1	0.638651
960	1	0.849523	429	1	0.771994	458	1	0.688181	199	1	0.75342	469	1	0.638309
830	1	0.849376	1181	1	0.771893	482	1	0.68701	291	1	0.753317	828	1	0.637321
1119	1	0.849289	123	1	0.771178	725	1	0.686988	592	1	0.752838	1148	1	0.637273
358	1	0.849214	324	1	0.770923	777	1	0.686694	463	1	0.75271	980	1	0.636614
569	1	0.849176	304	1	0.770459	637	1	0.685119	696	1	0.752014	803	1	0.636389
603	1	0.849133	1112	1	0.76981	236	1	0.683615	464	1	0.751794	338	1	0.636379
218	1	0.849115	388	1	0.769599	125	1	0.683521	600	1	0.75125	1223	1	0.635935
784	1	0.84909	1080	1	0.769456	104	1	0.682648	1125	1	0.751089	617	1	0.635905
1014	1	0.849011	990	1	0.769269	518	1	0.682171	361	1	0.750786	741	1	0.6348
464	1	0.848887	1182	1	0.769001	712	1	0.681047	1105	1	0.750597	441	1	0.634575
304	1	0.848881	1172	1	0.768517	909	1	0.680209	904	1	0.750258	878	1	0.634243
195	1	0.848835	737	1	0.767948	1083	1	0.679955	827	1	0.74929	820	1	0.633851
1000	1	0.848728	383	1	0.767934	512	1	0.679888	377	1	0.749217	175	1	0.633739
814	1	0.848701	1075	1	0.767902	1233	1	0.679344	977	1	0.749153	1039	1	0.633436
356	1	0.848682	1204	1	0.76772	645	1	0.678487	225	1	0.749049	781	1	0.631266
738	1	0.848555	1249	1	0.766637	122	1	0.678264	970	1	0.748806	881	1	0.630622
599	1	0.848547	814	1	0.766498	405	1	0.67736	1206	1	0.748492	921	1	0.628832
800	1	0.848463	1128	1	0.766066	1270	1	0.677132	1218	1	0.7477	1043	1	0.628341
674	1	0.848421	499	1	0.76558	530	1	0.676032	985	1	0.747683	1053	1	0.628108
298	1	0.848412	841	1	0.765425	696	1	0.674345	1011	1	0.746886	424	1	0.62712
347	1	0.848338	899	1	0.765004	406	1	0.674329	489	1	0.746861	79	1	0.626357
692	1	0.848331	674	1	0.764533	421	1	0.673203	1119	1	0.746182	821	1	0.625634
1038	1	0.848278	300	1	0.761928	457	1	0.670601	524	1	0.745677	713	1	0.625192
386	1	0.848226	1183	1	0.761038	985	1	0.670092	760	1	0.74509	504	1	0.623853
314	1	0.848183	972	1	0.760886	507	1	0.669574	1040	1	0.745084	1093	1	0.623774
197	1	0.848144	505	1	0.760734	109	1	0.669339	1030	1	0.744197	550	1	0.622917
1003	1	0.848133	1114	1	0.758983	1175	1	0.666297	125	1	0.743633	686	1	0.622693
86	1	0.848109	1215	1	0.758486	984	1	0.666058	1151	1	0.743513	714	1	0.62175
1018	1	0.848103	636	1	0.758338	114	1	0.664989	1215	1	0.743022	1100	1	0.621007
1192	1	0.848083	662	1	0.758094	81	1	0.663583	332	1	0.742719	326	1	0.618678
1013	1	0.847963	1119	1	0.757894	400	1	0.663513	300	1	0.742688	304	1	0.618646
975	1	0.847949	433	1	0.75782	515	1	0.66325	709	1	0.742183	630	1	0.617996
1025	1	0.847686	890	1	0.757734	57	1	0.663244	1204	1	0.742002	1031	1	0.616749
168	1	0.84759	111	1	0.756377	977	1	0.662973	981	1	0.741968	886	1	0.615272
487	1	0.847553	1217	1	0.755636	496	1	0.661283	124	1	0.741034	669	1	0.613586
1217	1	0.847531	830	1	0.75539	65	1	0.659514	833	1	0.739491	971	1	0.61301
1007	1	0.847514	926	1	0.754239	316	1	0.65874	1211	1	0.738958	334	1	0.610455
1244	1	0.847507	1218	1	0.754234	505	1	0.657621	1201	1	0.738341	1005	1	0.609811
666	1	0.847462	1214	1	0.753393	829	1	0.655543	728	1	0.738172	837	1	0.608941
268	1	0.847428	1203	1	0.753105	708	1	0.65471	1208	1	0.737384	757	1	0.607237
1204	1	0.847391	509	1	0.751847	525	1	0.653675	333	1	0.737264	389	1	0.606672
92	1	0.847301	4	1	0.751466	833	1	0.6531	1214	1	0.736981	734	1	0.606067
592	1	0.847124	1216	1	0.749506	1156	1	0.649418	423	1	0.736366	895	1	0.605581
636	1	0.84711	998	1	0.749097	689	1	0.647869	712	1	0.736247	65	1	0.605239
1230	1	0.847091	165	1	0.74908	841	1	0.64728	1175	1	0.73578	473	1	0.604652
1234	1	0.847009	1151	1	0.748936	666	1	0.646619	436	1	0.735357	786	1	0.603851
493	1	0.846845	57	1	0.748814	6	1	0.646056	766	1	0.735194	948	1	0.59755
1103	1	0.846698	1211	1	0.748128	1072	1	0.645094	738	1	0.734022	944	1	0.597357
994	1	0.846682	1212	1	0.747626	759	1	0.64451	1212	1	0.73376	928	1	0.596913
375	1	0.846629	733	1	0.746352	437	1	0.64333	114	1	0.732857	965	1	0.596012
584	1	0.846623	448	1	0.745215	886	1	0.643326	285	1	0.730835	342	1	0.593766
906	1	0.846605	1201	1	0.742885	499	1	0.643068	759	1	0.730624	738	1	0.593082
913	1	0.846524	895	1	0.742876	920	1	0.642967	329	1	0.730551	167	1	0.592976
196	1	0.846476	220	1	0.742537	1161	1	0.637902	65	1	0.730397	885	1	0.592387
899	1	0.846418	342	1	0.742464	423	1	0.6378	974	1	0.729992	412	1	0.592306
589	1	0.846386	1077	1	0.742371	827	1	0.636764	811	1	0.729761	481	1	0.590895
993	1	0.846306	510	1	0.742302	999	1	0.635771	1121	1	0.728436	305	1	0.588195
191	1	0.846201	393	1	0.740781	378	1	0.635401	1004	1	0.728099	1024	1	0.58744
1012	1	0.846153	861	1	0.740401	424	1	0.634735	1187	1	0.727953	537	1	0.586106
587	1	0.846006	38	1	0.739798	785	1	0.634192	990	1	0.727926	546	1	0.585071
340	1	0.845971	717	1	0.739416	805	1	0.631193	620	1	0.727576	649	1	0.583494
306	1	0.845899	784	1	0.737739	970	1	0.631064	511	1	0.727332	964	1	0.582589
848	1	0.845774	897	1	0.736884	353	1	0.630558	279	1	0.725941	419	1	0.580364
914	1	0.84554	751	1	0.735211	124	1	0.630136	606	1	0.725427	889	1	0.579317
343	1	0.845532	898	1	0.735007	972	1	0.629835	409	1	0.724983	652	1	0.577105
604	1	0.845494	368	1	0.734606	1062	1	0.626807	773	1	0.724398	767	1	0.57571
881	1	0.845427	823	1	0.734533	775	1	0.626803	442	1	0.723543	316	1	0.574988
686	1	0.845411	421	1	0.733352	954	1	0.626071	891	1	0.721303	1222	1	0.573888
693	1	0.845366	782	1	0.733321	1208	1	0.626036	104	1	0.721179	1018	1	0.572441
904	1	0.845244	110	1	0.732709	700	1	0.620728	1134	1	0.71937	814	1	0.571213
377	1	0.845233	47	1	0.73119	873	1	0.620132	136	1	0.719143	443	1	0.571007
271	1	0.84523	395	1	0.731138	279	1	0.617481	167	1	0.718782	542	1	0.570912
380	1	0.845206	397	1	0.730932	276	1	0.616644	968	1	0.718406	591	1	0.570746
38	1	0.845122	915	1	0.729249	736	1	0.615789	873	1	0.718275	1190	1	0.5697
454	1	0.845027	789	1	0.729247	453	1	0.615752	886	1	0.718096	540	1	0.569221
1075	1	0.845021	106	1	0.728966	428	1	0.615431	378	1	0.718012	74	1	0.568056
872	1	0.844955	541	1	0.727871	956	1	0.614486	597	1	0.717679	801	1	0.567351
259	1	0.84482	1160	1	0.727515	1178	1	0.613894	430	1	0.717036	927	1	0.565819
501	1	0.844784	992	1	0.727197	197	1	0.613713	163	1	0.716339	1014	1	0.56349
1214	1	0.844604	849	1	0.727026	1040	1	0.613288	42	1	0.715886	990	1	0.562525
1208	1	0.844478	680	1	0.725802	1141	1	0.611268	461	1	0.715502	774	1	0.56206
1218	1	0.844444	370	1	0.725324	1049	1	0.61024	741	1	0.714296	637	1	0.561809
486	1	0.844254	116	1	0.72517	319	1	0.609714	649	1	0.713234	532	1	0.561258
797	1	0.844199	624	1	0.725136	770	1	0.60826	774	1	0.71236	983	1	0.560954
1054	1	0.844194	1138	1	0.724972	1271	1	0.608214	1042	1	0.712165	1035	1	0.55892
702	1	0.843882	398	1	0.72456	1016	1	0.607067	999	1	0.710758	115	1	0.558385
326	1	0.843871	1062	1	0.724469	331	1	0.60544	843	1	0.710581	586	1	0.557578
750	1	0.843762	924	1	0.72262	781	1	0.602547	889	1	0.710287	1138	1	0.55706
481	1	0.843601	917	1	0.720084	877	1	0.600173	1057	1	0.708229	663	1	0.555679
1174	1	0.843485	1267	1	0.718775	167	1	0.599228	264	1	0.708187	110	1	0.554858
1010	1	0.843444	452	1	0.717793	163	1	0.599074	283	1	0.708134	1270	1	0.554492
563	1	0.843277	546	1	0.716944	136	1	0.597451	469	1	0.708077	116	1	0.552807
1239	1	0.84322	515	1	0.716837	1096	1	0.595881	203	1	0.707877	711	1	0.552124
557	1	0.842938	729	1	0.715162	1194	1	0.59508	877	1	0.707801	56	1	0.551974
413	1	0.842902	223	1	0.713459	670	1	0.594542	734	1	0.706729	877	1	0.550623
600	1	0.842875	500	1	0.711932	878	1	0.593512	878	1	0.706264	880	1	0.550599
57	1	0.842828	535	1	0.711447	888	1	0.59185	369	1	0.705387	1131	1	0.549169
1202	1	0.842724	528	1	0.710752	959	1	0.591704	453	1	0.70356	1155	1	0.547419
363	1	0.842713	525	1	0.710104	1089	1	0.591374	1217	1	0.702309	913	1	0.546105
1207	1	0.842688	467	1	0.709814	355	1	0.590792	726	1	0.701061	399	1	0.545339
198	1	0.84242	406	1	0.708493	974	1	0.587545	319	1	0.70035	969	1	0.545247
1210	1	0.842381	1031	1	0.708238	882	1	0.586086	971	1	0.699617	1107	1	0.543327
1136	1	0.842321	1044	1	0.707837	498	1	0.585383	792	1	0.69928	744	1	0.542112
338	1	0.842251	517	1	0.707039	43	1	0.58173	197	1	0.699051	1051	1	0.539419
1209	1	0.842204	685	1	0.706298	968	1	0.581032	976	1	0.69868	1268	1	0.539304
396	1	0.842198	526	1	0.705759	1157	1	0.580169	516	1	0.697716	238	1	0.539063
394	1	0.842019	507	1	0.70533	369	1	0.578867	129	1	0.696732	397	1	0.534962
1216	1	0.841632	652	1	0.704553	357	1	0.577793	118	1	0.695828	265	1	0.533903
405	1	0.841627	428	1	0.703297	734	1	0.577471	585	1	0.694734	1157	1	0.533427
840	1	0.841511	1185	1	0.70194	728	1	0.576962	405	1	0.69392	1045	1	0.53091
805	1	0.841397	236	1	0.701504	843	1	0.576243	1141	1	0.692997	461	1	0.528737
186	1	0.841086	454	1	0.700922	333	1	0.57598	196	1	0.692151	1178	1	0.52804
1215	1	0.840858	405	1	0.700732	73	1	0.575605	447	1	0.690136	109	1	0.52781
825	1	0.840801	920	1	0.697351	93	1	0.575467	105	1	0.688631	762	1	0.522661
366	1	0.840746	328	1	0.697211	1199	1	0.574361	851	1	0.688323	763	1	0.518321
907	1	0.840662	437	1	0.696113	526	1	0.571795	663	1	0.686556	1232	1	0.517978
898	1	0.840553	217	1	0.695413	7	1	0.567661	928	1	0.682599	10	1	0.51663
1225	1	0.840201	45	1	0.693198	916	1	0.567302	805	1	0.682198	406	1	0.515043
1137	1	0.840194	270	1	0.692563	774	1	0.565649	702	1	0.681815	966	1	0.513796
1047	1	0.8398	228	1	0.688822	890	1	0.56515	933	1	0.680913	742	1	0.513212
1211	1	0.839779	512	1	0.687295	431	1	0.565146	2	1	0.680493	1021	1	0.513155
1212	1	0.839723	786	1	0.684991	376	1	0.564558	1196	1	0.680318	88	1	0.5128
500	1	0.839685	1271	1	0.682901	418	1	0.564413	316	1	0.677993	400	1	0.512088
110	1	0.839496	575	1	0.680828	108	1	0.563928	1023	1	0.677675	303	1	0.511647
374	1	0.839441	1037	1	0.679887	63	1	0.563442	584	1	0.676835	40	1	0.510054
957	1	0.839427	779	1	0.67951	540	1	0.56206	239	1	0.675915	743	1	0.509133
172	1	0.839369	1269	1	0.678908	1033	1	0.560793	133	1	0.674736	595	1	0.508156
956	1	0.839159	48	1	0.677514	513	1	0.555111	915	1	0.674311	603	1	0.506367
1114	1	0.838565	14	1	0.675484	432	1	0.554758	814	1	0.672561	1216	1	0.504942
237	1	0.838517	400	1	0.675397	350	1	0.553648	407	1	0.672465	428	1	0.504373
1200	1	0.838399	705	1	0.671496	118	1	0.552548	656	1	0.672227	710	1	0.502629
239	1	0.838052	973	1	0.668689	690	1	0.551901	131	1	0.672094	836	1	0.501616
1028	1	0.838047	30	1	0.667269	656	1	0.550753	403	1	0.671365	58	1	0.500715
1206	1	0.837874	519	1	0.665272	566	1	0.55021	634	1	0.670965	235	1	0.496752
1232	1	0.837708	742	1	0.664388	403	1	0.549939	651	1	0.669269	1132	1	0.496068
543	1	0.837331	426	1	0.664196	591	1	0.548035	591	1	0.667896	746	1	0.496003
388	1	0.837173	991	1	0.66306	667	1	0.54771	1034	1	0.667313	448	1	0.495849
850	1	0.836933	919	1	0.66197	1128	1	0.546097	331	1	0.666412	1048	1	0.494761
194	1	0.836835	1158	1	0.660538	97	1	0.544344	200	1	0.66612	93	1	0.492092
360	1	0.836796	56	1	0.660165	1107	1	0.543413	568	1	0.665744	811	1	0.49188
1201	1	0.836679	440	1	0.659776	891	1	0.543122	1106	1	0.663713	750	1	0.49175
300	1	0.836458	514	1	0.659296	10	1	0.542365	1115	1	0.66348	404	1	0.491652
734	1	0.836425	451	1	0.65797	634	1	0.540195	499	1	0.662846	108	1	0.491233
577	1	0.836422	777	1	0.657053	328	1	0.539327	355	1	0.661862	535	1	0.489854
466	1	0.836344	770	1	0.656112	39	1	0.538749	412	1	0.661278	951	1	0.486456
515	1	0.836028	775	1	0.655804	753	1	0.538424	394	1	0.658021	751	1	0.482207
185	1	0.835998	333	1	0.654336	282	1	0.536149	267	1	0.657241	1112	1	0.482147
364	1	0.835803	438	1	0.652677	517	1	0.535628	768	1	0.656706	882	1	0.478533
550	1	0.8356	888	1	0.651766	1190	1	0.53417	785	1	0.656629	513	1	0.47839
920	1	0.835329	348	1	0.651765	1142	1	0.533549	127	1	0.655708	312	1	0.476605
267	1	0.835162	137	1	0.649134	149	1	0.532406	404	1	0.655259	945	1	0.475185
531	1	0.834915	916	1	0.647864	481	1	0.532171	1107	1	0.655172	1169	1	0.474932
455	1	0.834914	244	1	0.647178	501	1	0.531979	635	1	0.652235	1249	1	0.468325
1	1	0.834759	881	1	0.64417	264	1	0.530295	1046	1	0.651512	1141	1	0.463327
1064	1	0.83424	658	1	0.643138	324	1	0.52958	629	1	0.650035	918	1	0.463178
429	1	0.834019	708	1	0.643122	48	1	0.529196	415	1	0.649567	41	1	0.462388
400	1	0.833847	1208	1	0.64192	364	1	0.528815	619	1	0.649036	1067	1	0.462076
387	1	0.833816	506	1	0.641423	584	1	0.528809	1245	1	0.646454	1022	1	0.456532
1044	1	0.833657	551	1	0.639739	53	1	0.528488	37	1	0.646138	968	1	0.452797
276	1	0.83358	530	1	0.632548	1034	1	0.528353	705	1	0.645932	1060	1	0.45003
449	1	0.833477	124	1	0.631631	235	1	0.525605	945	1	0.643482	114	1	0.443462
219	1	0.833427	527	1	0.630623	447	1	0.524637	1239	1	0.642798	931	1	0.442839
513	1	0.83194	101	1	0.63012	371	1	0.523499	947	1	0.642674	804	1	0.442464
972	1	0.831437	1050	1	0.628187	630	1	0.522611	703	1	0.642144	401	1	0.435698
673	1	0.831389	1089	1	0.624168	1132	1	0.522177	188	1	0.641856	685	1	0.434957
949	1	0.831325	353	1	0.620378	1106	1	0.522119	418	1	0.639452	1274	1	0.434543
878	1	0.831313	326	1	0.614808	430	1	0.521354	963	1	0.639196	503	1	0.433465
691	1	0.83053	984	1	0.613448	475	1	0.520621	130	1	0.636981	551	1	0.428713
979	1	0.830218	985	1	0.610332	504	1	0.519974	980	1	0.636833	1183	1	0.427584
1173	1	0.829909	842	1	0.607838	436	1	0.518809	47	1	0.635821	1236	1	0.42541
900	1	0.829312	736	1	0.60729	212	1	0.517753	1269	1	0.634539	674	1	0.42464
954	1	0.829285	718	1	0.607112	1273	1	0.516806	1203	1	0.633769	198	1	0.421658
1161	1	0.828857	55	1	0.606544	101	1	0.51591	882	1	0.63298	702	1	0.421552
526	1	0.82793	857	1	0.606006	650	1	0.511532	607	1	0.632273	1198	1	0.421548
61	1	0.827628	1071	1	0.605495	881	1	0.51026	35	1	0.631311	830	1	0.421111
700	1	0.827201	1266	1	0.603795	188	1	0.508831	234	1	0.630088	390	1	0.418668
349	1	0.826064	432	1	0.601791	463	1	0.505531	807	1	0.629892	468	1	0.418063
1126	1	0.826055	339	1	0.593342	37	1	0.503559	693	1	0.627867	327	1	0.417055
393	1	0.825936	912	1	0.590595	1138	1	0.501317	962	1	0.625521	773	1	0.416672
105	1	0.825909	332	1	0.587881	766	1	0.49993	375	1	0.624964	297	1	0.416053
226	1	0.825823	669	1	0.587841	1240	1	0.497622	34	1	0.624781	1108	1	0.412421
729	1	0.825286	981	1	0.586987	1200	1	0.495551	479	1	0.62397	756	1	0.410795
1117	1	0.825205	959	1	0.58562	768	1	0.495447	128	1	0.622439	1224	1	0.410467
510	1	0.825155	461	1	0.584586	652	1	0.494131	401	1	0.61929	508	1	0.404902
740	1	0.825074	1240	1	0.584554	2	1	0.491056	874	1	0.619092	42	1	0.403398
1260	1	0.825046	524	1	0.584101	416	1	0.487179	371	1	0.618204	231	1	0.402244
973	1	0.824878	724	1	0.581612	808	1	0.486873	416	1	0.61645	206	1	0.401987
1061	1	0.82463	68	1	0.581037	963	1	0.485539	399	1	0.614907	949	1	0.399439
152	1	0.824094	1233	1	0.57993	533	1	0.485409	372	1	0.611769	60	1	0.399165
877	1	0.823489	423	1	0.578804	519	1	0.484557	1232	1	0.611485	1089	1	0.39345
114	1	0.823104	132	1	0.578073	889	1	0.484545	10	1	0.610829	986	1	0.392322
695	1	0.822924	557	1	0.577263	674	1	0.479897	1138	1	0.610612	807	1	0.392295
303	1	0.82261	829	1	0.576969	220	1	0.476829	481	1	0.610607	368	1	0.391618
1058	1	0.822391	225	1	0.5768	1245	1	0.476348	804	1	0.608471	755	1	0.388347
661	1	0.822281	833	1	0.575595	1210	1	0.476239	205	1	0.608318	534	1	0.388194
727	1	0.822223	1243	1	0.574373	342	1	0.47363	628	1	0.607599	896	1	0.385524
39	1	0.82214	970	1	0.573311	962	1	0.473439	648	1	0.607443	189	1	0.383859
781	1	0.821862	977	1	0.570113	1046	1	0.471167	135	1	0.606938	410	1	0.382987
342	1	0.821815	1040	1	0.56662	85	1	0.471042	97	1	0.606605	795	1	0.373231
509	1	0.820371	1049	1	0.565814	1185	1	0.465954	470	1	0.605518	516	1	0.370972
723	1	0.81935	378	1	0.565459	685	1	0.465381	569	1	0.605036	45	1	0.365309
354	1	0.818848	781	1	0.55714	516	1	0.465196	987	1	0.603321	351	1	0.36439
368	1	0.818474	17	1	0.556353	913	1	0.463955	364	1	0.602817	736	1	0.364034
707	1	0.818312	61	1	0.55595	160	1	0.461512	966	1	0.599854	44	1	0.362114
250	1	0.817749	329	1	0.55315	479	1	0.457941	1059	1	0.599528	604	1	0.360681
1056	1	0.817738	1207	1	0.551937	561	1	0.457441	880	1	0.597113	282	1	0.359064
538	1	0.816996	725	1	0.549485	693	1	0.454385	1132	1	0.594502	853	1	0.357746
1256	1	0.816186	43	1	0.549038	1239	1	0.451403	1200	1	0.592002	310	1	0.356315
741	1	0.816025	1175	1	0.547926	619	1	0.450785	1268	1	0.590079	539	1	0.354288
217	1	0.815964	319	1	0.547384	407	1	0.44433	983	1	0.588812	31	1	0.34524
504	1	0.815804	667	1	0.537953	1205	1	0.4394	1241	1	0.586608	925	1	0.339301
514	1	0.815784	776	1	0.53704	726	1	0.436251	650	1	0.585605	1077	1	0.33828
916	1	0.815773	1079	1	0.528106	749	1	0.432559	790	1	0.584707	665	1	0.333305
524	1	0.815371	193	1	0.522535	804	1	0.431121	1240	1	0.584485	790	1	0.333254
324	1	0.814831	126	1	0.520056	1203	1	0.428204	815	1	0.583154	474	1	0.332974
336	1	0.814779	117	1	0.518386	375	1	0.426479	913	1	0.580823	955	1	0.328158
656	1	0.814709	721	1	0.518355	1121	1	0.425733	935	1	0.579467	577	1	0.320967
1031	1	0.81455	331	1	0.513325	288	1	0.416396	269	1	0.578203	1227	1	0.320741
1172	1	0.813767	74	1	0.513069	751	1	0.415732	340	1	0.577907	1233	1	0.314523
373	1	0.813555	120	1	0.508215	628	1	0.414074	1127	1	0.575327	203	1	0.313566
1267	1	0.813464	760	1	0.499946	105	1	0.413228	657	1	0.575038	717	1	0.312748
918	1	0.813289	649	1	0.498533	270	1	0.4131	443	1	0.574861	499	1	0.311773
433	1	0.812735	670	1	0.498447	16	1	0.41005	1076	1	0.574465	585	1	0.291925
81	1	0.812734	279	1	0.496532	1242	1	0.400866	1100	1	0.572347	805	1	0.276181
912	1	0.812063	533	1	0.494982	266	1	0.400132	1216	1	0.571305	340	1	0.274934
680	1	0.81204	409	1	0.493495	180	1	0.388549	944	1	0.571183	17	1	0.270938
395	1	0.811992	949	1	0.493291	1024	1	0.385196	1148	1	0.568209	911	1	0.269968
1132	1	0.811873	442	1	0.491466	332	1	0.38305	1205	1	0.566567	485	1	0.269797
933	1	0.81108	114	1	0.490534	1232	1	0.382108	887	1	0.565696	313	1	0.262739
467	1	0.81102	241	1	0.488949	182	1	0.363673	419	1	0.56486	518	1	0.26167
236	1	0.810609	1030	1	0.482519	338	1	0.36117	566	1	0.563122	838	1	0.244302
1080	1	0.810394	82	1	0.481363	1094	1	0.355993	749	1	0.562214	375	2	0.494027
867	1	0.810356	1069	1	0.481124	918	1	0.355475	1207	1	0.560353	496	2	0.484693
768	1	0.810333	930	1	0.479769	208	1	0.35205	182	1	0.558226	97	2	0.478341
662	1	0.810217	843	1	0.476359	1220	1	0.349293	664	1	0.555558	1072	2	0.476316
499	1	0.810129	64	1	0.473173	287	1	0.344022	757	1	0.554511	490	2	0.472315
421	1	0.80976	453	1	0.472199	1241	1	0.339826	1032	1	0.553131	119	2	0.469779
1235	1	0.809394	163	1	0.470879	455	1	0.326401	60	1	0.545371	212	2	0.463942
893	1	0.808603	1270	1	0.470735	1224	1	0.324354	918	1	0.543799	922	2	0.461911
124	1	0.808503	794	1	0.466542	269	1	0.324156	746	1	0.543126	1199	2	0.461418
1142	1	0.807704	1273	1	0.463601	1109	1	0.318357	927	1	0.541722	1210	2	0.459345
651	1	0.807581	734	1	0.459891	835	1	0.31033	594	1	0.541204	1262	2	0.458709
407	1	0.806804	745	1	0.45952	470	1	0.307397	1097	1	0.539811	1221	2	0.45719
220	1	0.806597	763	1	0.458954	1236	1	0.305803	1222	1	0.537381	1180	2	0.456019
506	1	0.804369	369	1	0.455213	273	1	0.302077	1149	1	0.531079	1225	2	0.445585
737	1	0.804181	463	1	0.453275	932	1	0.300071	1182	1	0.527853	493	2	0.445368
646	1	0.804152	968	1	0.451554	185	1	0.286755	7	1	0.525892	125	2	0.444674
625	1	0.803909	160	1	0.448546	169	1	0.262399	1109	1	0.52583	187	2	0.442307
889	1	0.802693	738	1	0.447494	79	1	0.25891	1043	1	0.522581	588	2	0.440849
160	1	0.802433	750	1	0.443623	312	1	0.200198	420	1	0.521249	1200	2	0.44039
1183	1	0.801704	774	1	0.441322	1090	1	0.158306	209	1	0.521102	1114	2	0.43482
1079	1	0.801391	827	1	0.441275	24	2	0.458663	932	1	0.521097	94	2	0.433868
885	1	0.801228	23	1	0.435969	842	2	0.458601	1039	1	0.519474	430	2	0.431904
1155	1	0.801228	357	1	0.435362	870	2	0.455268	266	1	0.512363	339	2	0.431127
223	1	0.800872	804	1	0.434831	625	2	0.449511	1233	1	0.50872	1111	2	0.430962
667	1	0.800431	413	1	0.434262	1050	2	0.44923	462	1	0.508291	1088	2	0.430027
861	1	0.799938	42	1	0.432434	154	2	0.446874	1210	1	0.507166	498	2	0.428072
868	1	0.799779	73	1	0.430694	812	2	0.440932	921	1	0.506856	1202	2	0.426211
48	1	0.798622	1057	1	0.429637	1265	2	0.439267	1220	1	0.501476	1266	2	0.425646
932	1	0.798608	355	1	0.423476	723	2	0.438687	668	1	0.499719	1208	2	0.425411
618	1	0.798061	630	1	0.42295	1176	2	0.434205	395	1	0.498283	124	2	0.421593
211	1	0.797844	233	1	0.416221	83	2	0.430532	699	1	0.496044	798	2	0.414825
652	1	0.797277	689	1	0.405948	618	2	0.425383	410	1	0.495868	670	2	0.41221
535	1	0.797031	634	1	0.404048	654	2	0.424819	275	1	0.495758	211	2	0.411694
17	1	0.796282	63	1	0.403784	12	2	0.422223	1021	1	0.495756	3	2	0.411185
1083	1	0.795716	60	1	0.402894	157	2	0.421894	1099	1	0.494084	118	2	0.408571
438	1	0.795705	1200	1	0.400568	162	2	0.420825	925	1	0.493807	694	2	0.400109
580	1	0.795562	805	1	0.400418	1235	2	0.420802	1024	1	0.491574	1229	2	0.395596
14	1	0.793855	971	1	0.398882	459	2	0.416092	911	1	0.48839	209	2	0.395591
685	1	0.793604	346	1	0.395277	232	2	0.41495	644	1	0.487111	32	2	0.395584
37	1	0.793311	1107	1	0.388218	189	2	0.414536	220	1	0.486046	1195	2	0.391428
980	1	0.792059	2	1	0.382559	25	2	0.413121	169	1	0.484753	1113	2	0.383005
518	1	0.791986	1034	1	0.365939	1147	2	0.407263	801	1	0.482573	218	2	0.379913
762	1	0.790638	188	1	0.357932	732	2	0.405215	1016	1	0.481216	890	2	0.374432
55	1	0.790456	149	1	0.355736	78	2	0.401365	183	1	0.48004	1170	2	0.373392
749	1	0.790137	1111	1	0.3477	1069	2	0.400768	964	1	0.479414	475	2	0.371327
447	1	0.788189	808	1	0.327342	1118	2	0.397524	1236	1	0.477387	405	2	0.368599
525	1	0.787612	1245	1	0.327287	534	2	0.395635	212	1	0.477221	987	2	0.366596
133	1	0.786537	1224	1	0.318874	352	2	0.394004	493	1	0.47616	1207	2	0.364655
883	1	0.786165	837	1	0.315935	691	2	0.392865	58	1	0.47041	132	2	0.361905
132	1	0.785383	962	1	0.302495	237	2	0.390964	965	1	0.466902	1201	2	0.361767
134	1	0.785376	628	1	0.287882	3	2	0.389819	1031	1	0.466851	689	2	0.361429
764	1	0.785279	983	1	0.259762	946	2	0.389659	1234	1	0.46618	1118	2	0.361329
370	1	0.784918	987	1	0.256638	1167	2	0.383553	1081	1	0.466144	248	2	0.359278
1096	1	0.784049	481	1	0.226526	1174	2	0.377933	1114	1	0.464674	981	2	0.357327
120	1	0.784036	1144	1	0.216253	272	2	0.373041	79	1	0.461093	1187	2	0.351924
1199	1	0.783816	885	2	0.432375	156	2	0.371619	338	1	0.460312	182	2	0.350465
717	1	0.783437	161	2	0.430963	583	2	0.370298	930	1	0.454572	575	2	0.341127
657	1	0.783057	967	2	0.430912	771	2	0.369189	820	1	0.454351	9	2	0.340115
927	1	0.78246	643	2	0.43054	1061	2	0.364878	1051	1	0.450336	147	2	0.339638
776	1	0.782215	691	2	0.428816	810	2	0.362715	1049	1	0.448427	703	2	0.336453
624	1	0.781369	831	2	0.428618	673	2	0.358212	1103	1	0.448022	371	2	0.331439
935	1	0.781215	46	2	0.428575	1022	2	0.355075	799	1	0.445089	82	2	0.319175
60	1	0.780033	1177	2	0.428445	335	2	0.354307	84	1	0.443473	505	2	0.317336
947	1	0.779969	864	2	0.428304	1229	2	0.351122	744	1	0.442222	356	2	0.314975
397	1	0.779212	414	2	0.427201	13	2	0.34777	837	1	0.441755	127	2	0.313692
345	1	0.778765	719	2	0.426726	23	2	0.346427	1242	1	0.441669	1130	2	0.310271
442	1	0.778515	1090	2	0.426562	529	2	0.34383	1181	1	0.43647	288	2	0.304859
16	1	0.777659	312	2	0.426428	210	2	0.343033	762	1	0.435481	1192	2	0.302001
546	1	0.777621	661	2	0.423463	979	2	0.340538	475	1	0.431738	856	2	0.298125
428	1	0.777575	1063	2	0.42269	337	2	0.340403	460	1	0.428737	137	2	0.297911
23	1	0.777439	121	2	0.419699	858	2	0.337447	787	1	0.42609	1177	2	0.297182
1205	1	0.776714	50	2	0.419307	937	2	0.332974	185	1	0.424578	23	2	0.289276
406	1	0.774841	28	2	0.417372	740	2	0.323418	1198	1	0.419827	373	2	0.289081
50	1	0.774553	950	2	0.416331	783	2	0.322965	466	1	0.41815	658	2	0.287627
1129	1	0.772925	1039	2	0.415277	384	2	0.32233	111	1	0.40894	1231	2	0.286948
135	1	0.772296	639	2	0.414068	849	2	0.322104	1195	1	0.408553	35	2	0.282093
1252	1	0.772013	735	2	0.413167	621	2	0.321074	948	1	0.408339	420	2	0.282065
519	1	0.771665	79	2	0.411568	1248	2	0.318666	46	1	0.40445	679	2	0.276438
334	1	0.771372	1097	2	0.411151	62	2	0.314529	471	1	0.401648	580	2	0.275653
75	1	0.771048	174	2	0.409247	229	2	0.312432	617	1	0.400646	810	2	0.27264
398	1	0.770571	762	2	0.409157	1251	2	0.311425	1053	1	0.399705	219	2	0.26152
452	1	0.770557	341	2	0.409157	1255	2	0.308322	642	1	0.399665	482	2	0.257698
56	1	0.77015	961	2	0.408498	653	2	0.302179	44	1	0.398374	6	2	0.253067
1077	1	0.768937	246	2	0.40748	872	2	0.299044	465	1	0.397388	460	2	0.251805
367	1	0.768436	865	2	0.405938	772	2	0.292632	864	1	0.396852	140	2	0.246961
823	1	0.768022	322	2	0.402778	1074	2	0.291423	1221	1	0.395305	186	2	0.243196
155	1	0.76726	758	2	0.401542	68	2	0.282566	428	1	0.393657	376	2	0.241257
65	1	0.766988	308	2	0.400764	1102	2	0.277189	588	1	0.393606	309	2	0.240055
261	1	0.766576	791	2	0.399573	1056	2	0.271256	967	1	0.391507	227	2	0.231373
773	1	0.76642	523	2	0.39742	354	2	0.268454	474	1	0.389706	1219	2	0.228064
403	1	0.766301	1235	2	0.397211	152	2	0.267181	161	1	0.387621	210	2	0.227895
426	1	0.765681	51	2	0.395332	537	2	0.263416	743	1	0.386374	111	2	0.222501
760	1	0.765323	1100	2	0.395058	1058	2	0.25358	1045	1	0.385994	452	2	0.219812
981	1	0.764303	748	2	0.391636	477	2	0.252843	1090	1	0.381264	185	2	0.217788
1157	1	0.764065	1102	2	0.390657	1230	2	0.252759	793	1	0.378212	77	2	0.215523
687	1	0.763214	384	2	0.390657	440	2	0.250133	682	1	0.378045	101	2	0.211082
150	1	0.762887	783	2	0.389274	215	2	0.24632	238	1	0.377292	899	2	0.207637
131	1	0.761796	445	2	0.388546	982	2	0.243671	1249	1	0.374986	570	2	0.205846
47	1	0.761359	178	2	0.388379	261	2	0.241789	885	1	0.374241	120	2	0.203994
517	1	0.761304	250	2	0.387992	855	2	0.240055	951	1	0.369594	208	2	0.201099
725	1	0.760345	752	2	0.385727	164	2	0.237849	828	1	0.364675	1189	2	0.197714
742	1	0.760274	929	2	0.385096	178	2	0.23354	334	1	0.363399	690	2	0.197216
1255	1	0.759963	860	2	0.381482	281	2	0.222257	77	1	0.35976	1182	2	0.188289
516	1	0.759703	534	2	0.38026	359	2	0.222248	1189	1	0.359041	136	2	0.186775
451	1	0.758984	868	2	0.378789	1117	2	0.218319	1165	1	0.358346	1116	2	0.183926
126	1	0.75884	743	2	0.377834	1170	2	0.210596	211	1	0.331849	486	2	0.180474
637	1	0.757863	664	2	0.37723	776	2	0.208902	1035	1	0.315047	893	2	0.180433
1040	1	0.757831	875	2	0.376729	286	2	0.201147	797	1	0.314695	320	2	0.179379
930	1	0.757754	251	2	0.372824	158	2	0.199262	813	1	0.307468	450	2	0.178738
959	1	0.757184	90	2	0.370145	218	2	0.193447	1048	1	0.3062	1120	2	0.171449
928	1	0.756524	229	2	0.369961	893	2	0.190226	855	1	0.304511	164	2	0.171368
1185	1	0.755798	59	2	0.369089	631	2	0.189777	100	1	0.299086	779	2	0.168337
359	1	0.752258	1148	2	0.368736	818	2	0.189397	1225	1	0.272071	479	2	0.166349
963	1	0.752051	790	2	0.368662	15	2	0.184994	31	1	0.267339	96	2	0.166309
369	1	0.75184	273	2	0.368378	554	2	0.180427	979	1	0.249214	646	2	0.15855
842	1	0.750886	78	2	0.363628	1253	2	0.169822	931	1	0.244653	780	2	0.153063
874	1	0.749139	704	2	0.360149	1006	2	0.16893	1102	1	0.226993	1203	2	0.152979
722	1	0.747848	793	2	0.359925	348	2	0.168672	1230	1	0.226863	1083	2	0.150037
779	1	0.747043	140	2	0.359391	250	2	0.168448	1248	1	0.218762	693	2	0.148919
270	1	0.742952	812	2	0.358047	444	2	0.165724	934	1	0.205766	84	2	0.145326
858	1	0.740993	1232	2	0.357955	450	2	0.163145	229	1	0.196899	787	2	0.145009
775	1	0.740862	1225	2	0.356094	813	2	0.160724	1227	1	0.193204	666	2	0.13824
437	1	0.739873	944	2	0.351968	308	2	0.159219	767	1	0.187811	598	2	0.137638
1050	1	0.737558	100	2	0.351684	483	2	0.157682	162	1	0.182951	207	2	0.135852
225	1	0.737144	631	2	0.349861	71	2	0.155266	831	2	0.379347	321	2	0.13534
882	1	0.736993	746	2	0.349582	1165	2	0.152798	719	2	0.37831	607	2	0.131074
352	1	0.735968	764	2	0.347315	521	2	0.146698	246	2	0.375249	764	2	0.12788
855	1	0.734697	24	2	0.3457	929	2	0.146325	523	2	0.372937	11	2	0.122753
64	1	0.733474	159	2	0.344769	791	2	0.145603	96	2	0.369179	1181	2	0.122003
746	1	0.731657	749	2	0.344767	1238	2	0.142709	373	2	0.369053	1273	2	0.116488
1049	1	0.731388	261	2	0.343567	1225	2	0.142459	484	2	0.366026	470	2	0.109956
101	1	0.730459	932	2	0.336317	553	2	0.141912	791	2	0.362638	934	2	0.106965
461	1	0.730393	1167	2	0.335607	839	2	0.122318	287	2	0.36192	286	2	0.105823
1152	1	0.729528	1237	2	0.335566	174	2	0.101892	748	2	0.360098	1186	2	0.100231
244	1	0.728989	855	2	0.335113	1035	2	0.0904256	1088	2	0.357737	1009	2	0.0805814
1176	1	0.728367	83	2	0.333927	1073	2	0.0840996	1063	2	0.35629	1143	2	0.0706711
669	1	0.728288	1045	2	0.333906	679	2	0.0676692	752	2	0.353693	1261	2	0.0677007
635	1	0.7279	622	2	0.333001	309	2	0.0642151	852	2	0.345795	500	2	0.0602989
658	1	0.727278	1073	2	0.330931	256	2	0.0618715	440	2	0.345768	445	2	0.0527807
129	1	0.726614	31	2	0.330471	445	2	0.0545298	308	2	0.341422	785	2	0.0510992
576	1	0.72334	1261	2	0.330343	570	2	0.0433039	1050	2	0.340888	128	2	0.0390844
645	1	0.722189	477	2	0.330109	20	2	0.0431664	875	2	0.340556	567	2	0.0337878
718	1	0.720908	979	2	0.328354	884	2	0.0407852	1079	2	0.340177	1099	2	0.0329065
156	1	0.720849	772	2	0.326894	1250	2	0.0269281	849	2	0.339284	183	2	0.0223761
34	1	0.720103	321	2	0.326044	867	2	0.025182	348	2	0.338244	569	2	0.0148811
58	1	0.719789	1250	2	0.325786	828	2	0.0245602	414	2	0.330156	134	2	0.00414537
891	1	0.717545	870	2	0.322769	112	2	0.0174878	1153	2	0.328566	8	2	-0.00528486
432	1	0.717375	621	2	0.322604	950	2	0.0062361	63	2	0.328322	924	2	-0.0129316
1128	1	0.714425	154	2	0.322318	1111	2	-0.00386087	872	2	0.328118	272	2	-0.0165547
1042	1	0.713649	420	2	0.32138	28	2	-0.00407745	16	2	0.327997	2	2	-0.0432253
1167	1	0.713324	1202	2	0.318493	869	2	-0.00430651	64	2	0.326811	997	2	-0.050533
1062	1	0.712776	1143	2	0.31816	661	2	-0.00720487	445	2	0.325345	568	2	-0.0540013
843	1	0.712702	1176	2	0.317036	704	2	-0.0108915	218	2	0.324606	105	2	-0.0957626
167	1	0.711954	1170	2	0.316976	117	2	-0.0132097	565	2	0.324084	932	2	-0.0989761
745	1	0.711326	238	2	0.316567	248	2	-0.023444	251	2	0.318838	1205	2	-0.109845
833	1	0.710984	12	2	0.316524	957	2	-0.024077	778	2	0.314648	217	2	-0.111657
999	1	0.710229	918	2	0.315802	779	2	-0.0291704	452	2	0.31327	395	2	-0.12089
40	1	0.706691	210	2	0.313934	1249	2	-0.0310281	309	2	0.310757	692	2	-0.126969
348	1	0.706461	338	2	0.311929	40	2	-0.0326852	455	2	0.307823	917	2	-0.128401
1088	1	0.703485	25	2	0.310684	1219	2	-0.0331289	1071	2	0.307813	1003	2	-0.129383
73	1	0.703113	237	2	0.310297	639	2	-0.0365802	1202	2	0.304142	1095	2	-0.133161
378	1	0.701287	1248	2	0.309379	659	2	-0.0415111	553	2	0.303808	1081	2	-0.151854
528	1	0.700946	372	2	0.307142	508	2	-0.0427095	942	2	0.302213	314	2	-0.155199
45	1	0.696634	648	2	0.30699	1045	2	-0.0580408	339	2	0.301481	99	2	-0.160478
540	1	0.693313	162	2	0.303017	1202	2	-0.0908354	683	2	0.300624	200	2	-0.186368
857	1	0.689294	565	2	0.302185	1243	2	-0.0978381	1188	2	0.299666	188	2	-0.203991
130	1	0.688034	434	2	0.301152	1195	2	-0.101178	740	2	0.299025	220	2	-0.207956
766	1	0.687772	335	2	0.295759	241	2	-0.10447	1237	2	0.299021	1096	2	-0.239978
440	1	0.687638	1229	2	0.295733	211	2	-0.104562	82	2	0.29866	705	2	-0.267817
308	1	0.687406	553	2	0.295341	1031	2	-0.137293	957	2	0.298069	547	3	0.523288
507	1	0.68525	36	2	0.291786	850	2	-0.140781	779	2	0.297764	146	3	0.518587
252	1	0.683759	1159	2	0.29099	793	2	-0.153849	174	2	0.296674	153	3	0.512135
353	1	0.678738	1118	2	0.289827	472	2	-0.185181	385	2	0.296128	71	3	0.505467
68	1	0.67766	1174	2	0.289737	764	2	-0.187488	23	2	0.295559	613	3	0.499324
884	1	0.677066	1195	2	0.288577	137	2	-0.190022	14	2	0.294862	80	3	0.495368
193	1	0.675072	771	2	0.286425	1129	2	-0.191465	573	2	0.293428	572	3	0.493807
791	1	0.674272	359	2	0.285383	821	2	-0.19783	680	2	0.293301	21	3	0.493554
696	1	0.673084	1058	2	0.283993	373	2	-0.217555	477	2	0.292937	747	3	0.488078
621	1	0.672114	521	2	0.282658	426	2	-0.226834	241	2	0.291096	936	3	0.485358
210	1	0.671983	653	2	0.276718	198	2	-0.254412	190	2	0.289987	446	3	0.484657
751	1	0.671783	459	2	0.275329	1081	2	-0.269486	704	2	0.289114	647	3	0.481344
887	1	0.671185	858	2	0.274536	536	2	-0.283985	796	2	0.285689	1263	3	0.479615
1271	1	0.667155	1061	2	0.274141	699	2	-0.285173	402	2	0.284818	255	3	0.479306
355	1	0.664479	260	2	0.262991	552	2	-0.290889	256	2	0.282334	939	3	0.477756
617	1	0.663836	211	2	0.26239	911	2	-0.306813	73	2	0.281657	262	3	0.476854
443	1	0.663657	1076	2	0.261385	190	2	-0.320087	289	2	0.280439	892	3	0.469646
977	1	0.662002	385	2	0.25706	452	2	-0.32583	164	2	0.279565	1264	3	0.469619
849	1	0.659294	740	2	0.25138	1263	3	0.4786	78	2	0.279125	1162	3	0.467599
1071	1	0.657342	554	2	0.244656	80	3	0.472583	618	2	0.278587	677	3	0.466733
1160	1	0.65631	1056	2	0.241973	879	3	0.472395	1243	2	0.277486	765	3	0.464447
1057	1	0.655629	1129	2	0.2414	1260	3	0.469593	1056	2	0.275818	1260	3	0.464044
404	1	0.653763	208	2	0.241291	1070	3	0.469005	1170	2	0.273484	138	3	0.462122
530	1	0.652642	673	2	0.240811	69	3	0.466002	954	2	0.273377	1163	3	0.461004
1151	1	0.65208	965	2	0.240648	936	3	0.464879	448	2	0.271295	655	3	0.459316
649	1	0.650783	869	2	0.233947	54	3	0.461403	850	2	0.271096	574	3	0.458486
43	1	0.648414	157	2	0.231962	1104	3	0.45236	858	2	0.270454	1070	3	0.457783
774	1	0.645863	135	2	0.231275	655	3	0.452125	1235	2	0.270367	1104	3	0.453362
415	1	0.644768	874	2	0.231262	675	3	0.449624	9	2	0.269994	623	3	0.443074
736	1	0.643816	337	2	0.227297	940	3	0.449084	552	2	0.268591	1078	3	0.441905
402	1	0.640293	1227	2	0.226291	939	3	0.443324	352	2	0.265775	22	3	0.435892
339	1	0.639821	925	2	0.226251	255	3	0.442536	273	2	0.2655	75	3	0.435643
157	1	0.636533	9	2	0.222928	846	3	0.437512	476	2	0.264644	307	3	0.43411
42	1	0.634962	871	2	0.219908	1078	3	0.432798	884	2	0.260664	221	3	0.43397
682	1	0.633802	911	2	0.219508	647	3	0.431641	6	2	0.260655	98	3	0.433733
154	1	0.633619	723	2	0.21899	677	3	0.430594	1267	2	0.260526	216	3	0.429711
234	1	0.631261	946	2	0.213376	1091	3	0.428834	178	2	0.259732	675	3	0.428179
684	1	0.630613	629	2	0.210746	1264	3	0.428251	514	2	0.259203	67	3	0.427698
1138	1	0.629118	884	2	0.208305	243	3	0.426827	761	2	0.258986	142	3	0.425987
869	1	0.628004	887	2	0.204463	258	3	0.426794	1262	2	0.258828	845	3	0.424277
974	1	0.626563	964	2	0.202275	1122	3	0.426781	844	2	0.256249	254	3	0.422683
1030	1	0.623146	757	2	0.202182	142	3	0.420804	1101	2	0.254663	522	3	0.419503
721	1	0.62303	334	2	0.201608	19	3	0.419988	691	2	0.250377	688	3	0.419191
330	1	0.622834	185	2	0.201078	845	3	0.416328	427	2	0.249499	181	3	0.41407
1159	1	0.619168	810	2	0.200837	769	3	0.415711	1055	2	0.248868	583	3	0.411793
333	1	0.618741	3	2	0.199328	144	3	0.411753	621	2	0.248157	1073	3	0.409528
978	1	0.617428	128	2	0.198709	613	3	0.408084	357	2	0.247799	408	3	0.408826
1203	1	0.613022	272	2	0.193644	688	3	0.40408	842	2	0.246749	49	3	0.404131
409	1	0.610858	76	2	0.190094	1162	3	0.403391	883	2	0.245985	29	3	0.402284
1069	1	0.60606	862	2	0.186803	138	3	0.403096	179	2	0.244207	299	3	0.399933
329	1	0.605549	1188	2	0.185649	27	3	0.40107	271	2	0.243028	640	3	0.398712
31	1	0.604764	625	2	0.18527	615	3	0.396246	259	2	0.240971	846	3	0.398123
772	1	0.601505	189	2	0.180513	847	3	0.396046	706	2	0.240245	879	3	0.395969
357	1	0.598819	44	2	0.174274	307	3	0.395847	764	2	0.238542	76	3	0.392601
163	1	0.595391	863	2	0.172826	254	3	0.382963	539	2	0.235378	214	3	0.392479
423	1	0.590912	1081	2	0.172298	439	3	0.380369	576	2	0.233148	653	3	0.384484
944	1	0.584254	978	2	0.171627	859	3	0.379339	272	2	0.231824	176	3	0.377458
419	1	0.5813	913	2	0.171369	98	3	0.378913	810	2	0.23173	52	3	0.376524
1273	1	0.579701	867	2	0.168357	938	3	0.375397	83	2	0.227668	1091	3	0.371728
964	1	0.578274	286	2	0.160761	245	3	0.374113	417	2	0.225556	938	3	0.369691
436	1	0.570118	35	2	0.159607	29	3	0.372716	260	2	0.225217	245	3	0.365578
412	1	0.568518	112	2	0.155452	181	3	0.372075	148	2	0.223335	1020	3	0.365327
880	1	0.566252	1236	2	0.154504	95	3	0.368426	1273	2	0.222899	1084	3	0.362845
1253	1	0.565644	309	2	0.151267	21	3	0.366317	1086	2	0.221564	18	3	0.357959
416	1	0.564206	266	2	0.149189	522	3	0.364681	679	2	0.219026	323	3	0.355226
32	1	0.560949	1023	2	0.143156	640	3	0.363752	242	2	0.218485	19	3	0.347842
233	1	0.557786	1252	2	0.137996	1020	3	0.361987	863	2	0.216004	54	3	0.333912
1229	1	0.550671	1165	2	0.136052	33	3	0.357049	950	2	0.215772	769	3	0.333379
892	1	0.550382	880	2	0.131124	26	3	0.355729	754	2	0.213594	1265	3	0.331297
279	1	0.543668	872	2	0.129176	176	3	0.345159	643	2	0.208745	20	3	0.329443
876	1	0.543079	657	2	0.125544	1163	3	0.338863	639	2	0.20838	859	3	0.328647
127	1	0.540389	180	2	0.122764	623	3	0.335009	112	2	0.206423	253	3	0.323315
332	1	0.537147	948	2	0.117766	5	3	0.31107	961	2	0.202576	5	3	0.313442
644	1	0.535408	1220	2	0.117471	1087	3	0.302514	1174	2	0.201493	1124	3	0.309328
743	1	0.524573	927	2	0.11722	1084	3	0.295612	723	2	0.201406	1085	3	0.308908
1034	1	0.524393	947	2	0.113025	253	3	0.292248	157	2	0.19956	148	3	0.30867
319	1	0.518248	820	2	0.11214	146	3	0.281762	171	2	0.1982	684	3	0.308393
726	1	0.513099	813	2	0.110464	249	3	0.277625	281	2	0.197785	144	3	0.307457
260	1	0.50895	1230	2	0.110353	1068	3	0.272024	958	2	0.197663	1117	3	0.305587
971	1	0.505976	1046	2	0.109414	574	3	0.271475	941	2	0.194847	152	3	0.30536
948	1	0.503592	893	2	0.109377	408	3	0.265661	871	2	0.19331	261	3	0.301003
660	1	0.499933	1268	2	0.108084	1164	3	0.265338	384	2	0.191117	12	3	0.297932
1245	1	0.499144	281	2	0.105587	143	3	0.260175	274	2	0.189852	678	3	0.296819
1268	1	0.49767	683	2	0.101328	330	3	0.251699	1229	2	0.184246	145	3	0.29656
929	1	0.493043	651	2	0.0992295	834	3	0.24931	250	2	0.181299	256	3	0.293278
328	1	0.490951	484	2	0.0961582	257	3	0.248599	177	2	0.180817	940	3	0.286607
97	1	0.489804	650	2	0.0925522	572	3	0.240155	978	2	0.178646	494	3	0.277037
630	1	0.487254	883	2	0.0901468	716	3	0.236312	678	2	0.177793	213	3	0.27378
331	1	0.487092	663	2	0.0863982	549	3	0.235373	1219	2	0.174858	1168	3	0.270623
626	1	0.486809	668	2	0.086336	520	3	0.232973	137	2	0.174141	1176	3	0.269842
1158	1	0.481323	1088	2	0.079849	614	3	0.227205	826	2	0.173964	520	3	0.262052
620	1	0.479888	966	2	0.0725733	49	3	0.22578	3	2	0.173852	716	3	0.261909
297	1	0.475448	792	2	0.0657425	299	3	0.218394	865	2	0.173288	1228	3	0.253429
401	1	0.474429	256	2	0.0591276	214	3	0.212121	867	2	0.173017	1087	3	0.252274
852	1	0.472926	297	2	0.0556291	221	3	0.204823	661	2	0.169681	215	3	0.25161
757	1	0.468638	32	2	0.0540725	18	3	0.20041	701	2	0.168209	1153	3	0.249267
420	1	0.463208	203	2	0.0526854	731	3	0.192742	1111	2	0.163773	1065	3	0.243271
453	1	0.46211	479	2	0.0493178	698	3	0.192197	244	2	0.163288	676	3	0.23234
346	1	0.445169	693	2	0.0476725	892	3	0.187987	517	2	0.160184	1252	3	0.216691
63	1	0.443576	1196	2	0.044466	494	3	0.185299	575	2	0.160043	812	3	0.211739
681	1	0.441061	570	2	0.0365361	184	3	0.182436	208	2	0.156102	289	3	0.208879
728	1	0.435876	130	2	0.0319399	681	3	0.169825	15	2	0.155816	683	3	0.20533
854	1	0.416989	1022	2	0.0318501	247	3	0.157539	434	2	0.150017	95	3	0.198233
1178	1	0.412635	443	2	0.0294465	1065	3	0.152337	809	2	0.148635	354	3	0.191496
35	1	0.402157	37	2	0.0277501	822	3	0.127751	758	2	0.144921	33	3	0.179646
653	1	0.400929	96	2	0.0251383	478	3	0.126342	681	2	0.144395	701	3	0.171677
1243	1	0.394909	133	2	0.0244606	687	3	0.122362	946	2	0.138943	622	3	0.165619
683	1	0.394121	644	2	0.0219627	153	3	0.120792	1092	2	0.135593	778	3	0.16502
140	1	0.390917	945	2	0.0212512	747	3	0.105649	870	2	0.135452	854	3	0.164917
765	1	0.386465	287	2	0.0106457	558	3	0.0872425	344	2	0.128418	483	3	0.159592
1261	1	0.38247	851	2	0.0106199	216	3	0.0857086	147	2	0.128005	654	3	0.155123
399	1	0.381126	928	2	0.00941922	102	3	0.0758	263	2	0.127579	13	3	0.152651
1156	1	0.37742	469	2	0.00581577	52	3	0.0724838	832	2	0.126472	704	3	0.147656
149	1	0.376188	364	2	0.00518689	262	3	0.0678248	222	2	0.124425	257	3	0.14647
463	1	0.371855	375	2	-9.5617e-05	1146	3	0.062149	232	2	0.120936	680	3	0.145755
659	1	0.368839	659	2	-0.0130663	547	3	0.0512141	346	2	0.116507	143	3	0.139341
946	1	0.363053	963	2	-0.0191787	1228	3	0.0426018	36	2	0.115374	26	3	0.134376
229	1	0.351419	470	2	-0.0197542	323	3	0.0370595	286	2	0.115276	691	3	0.13209
965	1	0.349561	635	2	-0.0279121	684	3	0.0368503	90	2	0.115243	27	3	0.127814
15	1	0.337797	957	2	-0.0299917	942	3	0.0342946	853	2	0.114641	884	3	0.125089
827	1	0.32621	1121	2	-0.0323613	145	3	0.029232	1118	2	0.113988	1164	3	0.120883
59	1	0.323281	97	2	-0.0524243	70	3	0.0193154	625	2	0.111626	258	3	0.116648
147	1	0.314995	418	2	-0.0588679	222	3	0.0186053	1130	2	0.108754	141	3	0.110852
962	1	0.305922	131	2	-0.0616765	151	3	0.0142061	982	2	0.107232	791	3	0.10892
1089	1	0.3005	10	2	-0.0619447	213	3	0.00930298	632	2	0.106507	1191	3	0.104737
36	1	0.299172	1205	2	-0.0629152	1247	3	0.00848538	411	2	0.103841	417	3	0.104477
778	1	0.291145	656	2	-0.0702435	75	3	0.000501257	835	2	0.102597	614	3	0.102742
1170	1	0.289027	768	2	-0.0729081	676	3	0.000244756	150	2	0.0983465	251	3	0.0967217
53	1	0.28533	1043	2	-0.0753635	952	3	-0.00328108	924	2	0.096547	259	3	0.0956222
1148	1	0.252307	1241	2	-0.0754539	141	3	-0.0117384	1061	2	0.0944277	1101	3	0.0932359
875	1	0.248758	412	2	-0.0779087	1027	3	-0.0206679	673	2	0.0932284	687	3	0.0849543
748	1	0.244079	468	2	-0.089008	22	3	-0.0256285	937	2	0.0928232	698	3	0.0831944
1233	1	0.237688	585	2	-0.0895033	622	3	-0.029294	508	2	0.0897609	871	3	0.0782681
634	1	0.231374	147	2	-0.0898277	76	3	-0.0379042	24	2	0.0891161	549	3	0.0781874
128	1	0.227351	1059	2	-0.0958203	51	3	-0.0415357	722	2	0.089019	1259	3	0.0733243
937	1	0.213008	156	2	-0.100359	252	3	-0.045763	1069	2	0.0878727	1122	3	0.0722696
862	1	0.212282	118	2	-0.101635	765	3	-0.0611504	370	2	0.0813603	222	3	0.07105
945	1	0.212227	1255	2	-0.102312	1168	3	-0.0707237	868	2	0.0799933	240	3	0.0706186
390	1	0.204061	129	2	-0.104736	701	3	-0.0712112	570	2	0.0798515	155	3	0.063264
1242	1	0.203524	1035	2	-0.105428	1139	3	-0.0718223	739	2	0.071307	250	3	0.0616476
832	1	0.202938	415	2	-0.110349	1252	3	-0.0757768	765	2	0.0707985	732	3	0.0477133
533	1	0.197949	416	2	-0.113616	1259	3	-0.0886418	794	2	0.0703709	25	3	0.044992
41	1	0.18806	399	2	-0.118572	1150	3	-0.108718	862	2	0.0698076	308	3	0.0413626
256	1	0.18692	403	2	-0.12317	173	3	-0.114139	869	2	0.0650913	69	3	0.0247109
1139	1	0.173518	235	2	-0.127212	1191	3	-0.124212	1247	2	0.0622499	477	3	0.0165831
1046	1	0.169383	39	2	-0.130629	1237	3	-0.125401	59	2	0.0583158	706	3	0.0121134
1154	1	0.149922	699	2	-0.133815	155	3	-0.128791	39	2	0.0503145	151	3	-0.0123051
430	1	0.139582	935	2	-0.138316	626	3	-0.129428	28	2	0.0475479	942	3	-0.0365988
1033	1	0.139543	490	2	-0.141417	67	3	-0.140679	322	2	0.040838	14	3	-0.0394286
221	1	0.137108	430	2	-0.146474	854	3	-0.157938	376	2	0.0379684	72	3	-0.0432088
794	1	0.109398	407	2	-0.150644	240	3	-0.15868	783	2	0.0363131	615	3	-0.0442245
247	1	0.106398	1033	2	-0.151943	1124	3	-0.166731	1133	2	0.0349189	330	3	-0.0485146
248	1	0.0760124	288	2	-0.154452	1085	3	-0.175101	839	2	0.0337633	573	3	-0.0619846
1087	2	0.743085	619	2	-0.158937	446	3	-0.178327	11	2	0.0326803	1079	3	-0.0651734
144	2	0.739957	741	2	-0.165145	761	4	0.341002	745	2	0.0296582	243	3	-0.0742941
1146	2	0.739518	1032	2	-0.170457	417	4	0.337364	459	2	0.0293795	157	3	-0.0938487
307	2	0.73788	390	2	-0.170559	838	4	0.336992	325	2	0.0284012	883	3	-0.098179
838	2	0.736435	1153	2	-0.171612	752	4	0.334168	1184	2	0.024505	554	3	-0.0988382
716	2	0.736323	401	2	-0.172277	865	4	0.331565	224	2	0.024204	83	3	-0.0996352
439	2	0.733864	419	2	-0.181309	59	4	0.331041	540	2	0.022662	929	3	-0.105076
142	2	0.730911	877	2	-0.184014	159	4	0.329327	337	2	0.0222508	260	3	-0.122953
845	2	0.728443	1106	2	-0.187498	320	4	0.327347	876	2	0.0221486	177	3	-0.131838
1091	2	0.728355	40	2	-0.189145	756	4	0.325985	359	2	0.0219723	150	3	-0.133742
822	2	0.726231	212	2	-0.192866	780	4	0.318741	1143	2	0.0204637	772	3	-0.193729
214	2	0.724431	876	2	-0.193987	758	4	0.316115	51	2	0.0201865	444	3	-0.199538
938	2	0.723902	1242	2	-0.197809	36	4	0.315693	554	2	0.0182592	1058	3	-0.209118
1122	2	0.723762	34	2	-0.198644	139	4	0.312227	451	2	0.0164653	440	4	0.435858
49	2	0.720925	508	2	-0.200809	664	4	0.307795	1074	2	0.0162168	957	4	0.431651
780	2	0.720767	933	2	-0.202635	1177	4	0.306649	750	2	0.0151581	631	4	0.421834
151	2	0.718196	58	2	-0.215553	100	4	0.304396	390	2	0.0144832	867	4	0.419703
1133	2	0.715031	584	2	-0.218869	866	4	0.304031	770	2	0.0129983	1150	4	0.418847
255	2	0.714324	404	2	-0.225979	523	4	0.30298	189	2	0.0118862	263	4	0.41849
243	2	0.710854	873	2	-0.232877	44	4	0.302016	1009	2	0.0108978	242	4	0.415456
1164	2	0.707266	373	2	-0.234814	967	4	0.30078	561	2	0.00896903	761	4	0.415073
245	2	0.707226	980	2	-0.235169	370	4	0.300101	101	2	0.00829414	1069	4	0.41079
647	2	0.706522	127	2	-0.239326	735	4	0.299304	1139	2	0.000161684	173	4	0.410498
677	2	0.704168	1024	2	-0.248133	862	4	0.298806	173	2	-0.0117864	642	4	0.408175
138	2	0.703991	239	2	-0.249684	951	4	0.29702	955	2	-0.0128822	449	4	0.405274
939	2	0.703979	134	2	-0.264922	161	4	0.295521	472	2	-0.0134552	1133	4	0.405079
325	2	0.702406	16	2	-0.268662	1055	4	0.293956	1246	2	-0.0140916	50	4	0.404501
769	2	0.698239	889	2	-0.271882	748	4	0.293492	690	2	-0.0159703	735	4	0.402565
408	2	0.690483	1239	2	-0.279595	434	4	0.291373	838	2	-0.0175707	348	4	0.401322
177	2	0.690304	1042	2	-0.281525	787	4	0.289215	1255	2	-0.0206206	978	4	0.398887
18	2	0.689404	999	2	-0.287949	875	4	0.287526	860	2	-0.022182	621	4	0.396895
655	2	0.684817	53	2	-0.291681	9	4	0.286864	449	2	-0.0247874	1074	4	0.395823
1078	2	0.683179	105	2	-0.294562	1076	4	0.285628	922	2	-0.0263196	459	4	0.39508
19	2	0.678418	540	2	-0.299031	778	4	0.284359	672	2	-0.0272521	352	4	0.392576
320	2	0.665783	248	2	-0.301811	171	4	0.281579	1261	2	-0.031961	627	4	0.391664
21	2	0.665457	660	2	-0.308024	1009	4	0.277984	324	2	-0.0320338	660	4	0.389098
1027	2	0.657435	65	2	-0.308331	575	4	0.2774	821	2	-0.0349725	1185	4	0.384416
1162	2	0.654662	282	2	-0.316754	414	4	0.277163	986	2	-0.0383952	154	4	0.382919
478	2	0.652926	850	2	-0.319517	150	4	0.276203	776	2	-0.0420801	171	4	0.382798
859	2	0.651161	511	2	-0.320818	274	4	0.275872	237	2	-0.044893	661	4	0.379143
615	2	0.644336	234	2	-0.321086	745	4	0.275676	694	2	-0.0464343	1235	4	0.377544
20	2	0.641918	1210	2	-0.321311	227	4	0.27565	780	2	-0.0481321	1159	4	0.377325
1104	2	0.638421	852	2	-0.325315	239	4	0.273377	32	2	-0.0481485	561	4	0.376397
623	2	0.635209	227	2	-0.325702	642	4	0.271375	1144	2	-0.0495981	553	4	0.375107
879	2	0.624865	974	2	-0.329021	744	4	0.268041	659	2	-0.055646	869	4	0.37492
249	2	0.624083	447	2	-0.329708	746	4	0.26569	227	2	-0.0589576	162	4	0.374527
299	2	0.612285	172	2	-0.334783	831	4	0.264796	288	2	-0.0594683	1063	4	0.373876
836	2	0.601364	136	2	-0.336507	836	4	0.263453	68	2	-0.0628128	414	4	0.373408
95	2	0.584383	726	2	-0.339403	632	4	0.257736	117	2	-0.0646163	740	4	0.373352
253	2	0.579063	878	2	-0.343275	719	4	0.253196	521	2	-0.0667384	842	4	0.372312
1263	2	0.568207	773	2	-0.344821	46	4	0.249359	536	2	-0.0674693	178	4	0.37107
80	2	0.567265	696	2	-0.346229	1051	4	0.247987	1266	2	-0.0708119	831	4	0.36585
98	2	0.541502	516	2	-0.353342	130	4	0.247131	909	2	-0.0727991	139	4	0.365576
483	2	0.533409	167	2	-0.355936	668	4	0.245509	1160	2	-0.0825961	950	4	0.362717
494	2	0.531219	1178	2	-0.358445	635	4	0.242378	41	2	-0.0899216	722	4	0.361945
1055	2	0.515344	436	2	-0.359728	680	4	0.240496	1150	2	-0.0904896	73	4	0.360209
936	2	0.486999	809	2	-0.360687	372	4	0.240082	8	2	-0.0921256	274	4	0.359701
254	2	0.486721	766	2	-0.364671	922	4	0.237286	1113	2	-0.0930938	1251	4	0.357478
1124	2	0.422125	891	2	-0.376335	1026	4	0.237048	735	2	-0.0948209	64	4	0.355647
1020	2	0.361221	591	2	-0.379697	958	4	0.236714	349	2	-0.0951278	455	4	0.35215
940	2	0.337558	886	2	-0.380781	1063	4	0.235184	1129	2	-0.0956689	626	4	0.349847
54	2	0.328339	728	2	-0.386425	934	4	0.233979	119	2	-0.0964737	51	4	0.349672
574	2	0.282185	1154	2	-0.40076	976	4	0.22883	577	2	-0.101223	681	4	0.346927
1259	2	0.28159	882	2	-0.404356	864	4	0.228556	226	2	-0.103448	1237	4	0.33834
5	2	0.19987	150	2	-0.406635	468	4	0.226096	1185	2	-0.104957	822	4	0.336774
675	2	0.180205	759	2	-0.407596	1067	4	0.22474	1194	2	-0.110315	1247	4	0.332548
1184	2	0.165736	620	2	-0.428707	224	4	0.22421	1067	2	-0.112283	190	4	0.331818
102	2	0.0857157	41	2	-0.434632	411	4	0.221934	943	2	-0.11294	246	4	0.326158
22	2	0.0421111	682	2	-0.438512	860	4	0.221567	160	2	-0.114054	1246	4	0.324182
72	3	0.661226	1156	2	-0.438954	757	4	0.221204	1022	2	-0.114175	100	4	0.321065
853	3	0.660543	1264	3	0.548992	863	4	0.220358	808	2	-0.11489	239	4	0.32089
184	3	0.658682	1164	3	0.538377	50	4	0.219513	335	2	-0.117094	1068	4	0.319049
642	3	0.652153	54	3	0.537372	706	4	0.219307	546	2	-0.118088	946	4	0.318512
145	3	0.649914	1263	3	0.536001	931	4	0.217039	231	2	-0.11973	1055	4	0.314643
1251	3	0.649742	614	3	0.535242	754	4	0.21581	556	2	-0.123583	719	4	0.313266
739	3	0.643207	330	3	0.534728	1184	4	0.214179	140	2	-0.123745	411	4	0.312697
119	3	0.640548	145	3	0.526852	837	4	0.214158	282	2	-0.124055	752	4	0.312095
215	3	0.63993	936	3	0.521567	853	4	0.213611	836	2	-0.126116	1250	4	0.312042
558	3	0.637565	615	3	0.520178	140	4	0.208957	207	2	-0.126228	478	4	0.311364
986	3	0.637298	258	3	0.516739	672	4	0.205706	139	2	-0.128883	163	4	0.310596
460	3	0.633099	1068	3	0.512351	941	4	0.201832	1173	2	-0.134214	1238	4	0.310465
222	3	0.633004	27	3	0.510766	678	4	0.20167	866	2	-0.141294	731	4	0.310003
77	3	0.632825	1020	3	0.509266	755	4	0.201208	519	2	-0.147269	273	4	0.309906
292	3	0.632034	640	3	0.500815	641	4	0.198929	755	2	-0.151099	1139	4	0.309398
1009	3	0.630029	80	3	0.49783	1021	4	0.198807	660	2	-0.158939	102	4	0.306895
26	3	0.628941	257	3	0.497375	325	4	0.198107	1083	2	-0.162315	635	4	0.306845
84	3	0.624178	647	3	0.497019	1144	4	0.195226	292	2	-0.164053	858	4	0.305436
1053	3	0.623865	613	3	0.496891	72	4	0.193098	888	2	-0.167263	36	4	0.302061
323	3	0.623602	677	3	0.494739	177	4	0.191651	1171	2	-0.176048	958	4	0.300782
476	3	0.611717	879	3	0.485384	792	4	0.191327	321	2	-0.179153	793	4	0.299195
931	3	0.598456	698	3	0.482582	119	4	0.190281	534	2	-0.179806	954	4	0.297516
744	3	0.597515	49	3	0.481118	739	4	0.183724	159	2	-0.18004	90	4	0.290865
213	3	0.595173	522	3	0.480599	657	4	0.183446	1060	2	-0.181355	1076	4	0.280951
755	3	0.592983	98	3	0.480287	1133	4	0.183188	320	2	-0.181845	523	4	0.278776
958	3	0.592399	146	3	0.48028	627	4	0.181224	94	2	-0.183891	413	4	0.275854
572	3	0.592069	769	3	0.47446	259	4	0.178	630	2	-0.185953	271	4	0.275797
240	3	0.588546	243	3	0.47125	322	4	0.177029	468	2	-0.186455	337	4	0.272264
706	3	0.584177	245	3	0.470348	1246	4	0.176186	717	2	-0.188736	344	4	0.270608
62	3	0.582543	181	3	0.468816	1153	4	0.174027	172	2	-0.193702	865	4	0.269264
694	3	0.581465	307	3	0.463627	971	4	0.173204	1066	2	-0.195181	745	4	0.267641
78	3	0.581253	69	3	0.462263	738	4	0.171578	134	2	-0.196664	961	4	0.26751
179	3	0.57856	262	3	0.459824	60	4	0.170768	1272	2	-0.196961	174	4	0.265881
11	3	0.573157	70	3	0.458683	722	4	0.168671	198	2	-0.201517	982	4	0.265476
826	3	0.57052	845	3	0.456924	826	4	0.168189	248	2	-0.204834	952	4	0.264306
1084	3	0.559906	1162	3	0.453265	148	4	0.167652	50	2	-0.206711	1071	4	0.263156
767	3	0.544564	846	3	0.451532	367	4	0.166896	1226	2	-0.216962	937	4	0.262967
731	3	0.543566	939	3	0.449293	961	4	0.16016	608	2	-0.217933	852	4	0.262655
344	3	0.534925	176	3	0.449193	1097	4	0.158602	149	2	-0.226443	875	4	0.259918
921	3	0.534162	143	3	0.448375	933	4	0.156686	235	2	-0.229726	1129	4	0.259393
756	3	0.532744	1091	3	0.446776	11	4	0.155812	180	2	-0.232832	839	4	0.258844
242	3	0.53213	255	3	0.442578	344	4	0.153538	233	2	-0.233351	130	4	0.258292
688	3	0.531735	1163	3	0.439116	928	4	0.150896	1026	2	-0.236261	514	4	0.257751
410	3	0.531303	572	3	0.435882	796	4	0.150641	537	2	-0.238233	1027	4	0.257232
942	3	0.528656	33	3	0.429511	121	4	0.149512	756	2	-0.243502	860	4	0.256151
955	3	0.527979	1122	3	0.427344	694	4	0.148276	496	2	-0.248792	565	4	0.255731
925	3	0.519728	655	3	0.422383	1039	4	0.148032	40	2	-0.252131	252	4	0.254308
573	3	0.518485	439	3	0.415264	341	4	0.145716	193	2	-0.25742	558	4	0.254039
549	3	0.518028	940	3	0.407438	955	4	0.145057	341	2	-0.258066	135	4	0.250522
676	3	0.510643	847	3	0.402138	1092	4	0.144008	312	2	-0.260475	1167	4	0.24911
8	3	0.509861	1006	3	0.395974	943	4	0.14064	501	2	-0.264545	783	4	0.24886
1109	3	0.508929	859	3	0.38629	927	4	0.136348	1224	2	-0.264589	754	4	0.248491
835	3	0.508342	173	3	0.374925	1048	4	0.135402	1178	2	-0.267094	47	4	0.247296
844	3	0.50592	687	3	0.368981	1207	4	0.1349	670	2	-0.268438	367	4	0.246317
614	3	0.505747	29	3	0.36654	683	4	0.13482	893	2	-0.269082	874	4	0.244708
1065	3	0.5051	184	3	0.365805	1060	4	0.133774	93	2	-0.277335	529	4	0.243575
29	3	0.50497	1146	3	0.360398	851	4	0.133628	1177	2	-0.295982	24	4	0.240193
231	3	0.501234	5	3	0.349871	251	4	0.133419	1142	2	-0.305814	247	4	0.240158
934	3	0.500439	26	3	0.348503	246	4	0.133396	949	2	-0.309525	184	4	0.237955
1092	3	0.495917	547	3	0.34157	1143	4	0.13144	426	2	-0.310296	771	4	0.237424
450	3	0.491288	221	3	0.336489	861	4	0.126941	890	2	-0.317357	639	4	0.234371
701	3	0.486685	95	3	0.335156	1100	4	0.123754	121	2	-0.318401	618	4	0.230486
169	3	0.486016	21	3	0.334253	944	4	0.119541	53	2	-0.328619	862	4	0.223908
810	3	0.483857	446	3	0.329101	539	4	0.115469	1155	2	-0.331143	172	4	0.221938
1060	3	0.483706	18	3	0.327002	876	4	0.113049	1033	2	-0.331458	62	4	0.220186
139	3	0.482394	138	3	0.32496	231	4	0.109287	505	2	-0.348945	15	4	0.219446
67	3	0.47704	529	3	0.318816	179	4	0.107728	85	2	-0.355802	193	4	0.218085
52	3	0.46442	688	3	0.317333	242	4	0.106101	795	2	-0.357796	863	4	0.217499
951	3	0.44499	494	3	0.317328	401	4	0.104995	689	2	-0.3594	232	4	0.214342
171	3	0.434494	520	3	0.314552	476	4	0.101937	969	2	-0.363741	1086	4	0.213795
846	3	0.432891	1070	3	0.309167	986	4	0.101566	132	2	-0.368886	1188	4	0.212706
672	3	0.42889	574	3	0.305629	64	4	0.0981071	721	2	-0.372715	346	4	0.211692
148	3	0.428722	747	3	0.301792	643	4	0.0969468	297	2	-0.376378	847	4	0.211683
274	3	0.423809	158	3	0.297844	402	4	0.0951556	1199	2	-0.377455	1146	4	0.209577
224	3	0.415089	450	3	0.296276	42	4	0.0945988	126	2	-0.377761	281	4	0.204172
96	3	0.414623	142	3	0.296029	945	4	0.0874652	356	2	-0.384976	796	4	0.204097
1149	3	0.412347	214	3	0.295208	1171	4	0.0872023	490	2	-0.420589	158	4	0.199749
1048	3	0.3995	623	3	0.289219	981	4	0.0840528	413	2	-0.4304	427	4	0.199199
678	3	0.396531	254	3	0.281517	832	4	0.0808549	1263	3	0.504435	723	4	0.198665
269	3	0.394675	1260	3	0.280621	74	4	0.0778303	879	3	0.503544	1174	4	0.197385
632	3	0.393231	1078	3	0.276278	260	4	0.070407	640	3	0.498675	1092	4	0.196674
834	3	0.383583	247	3	0.273485	767	4	0.0675999	54	3	0.498441	241	4	0.195934
754	3	0.376588	15	3	0.273401	573	4	0.0563517	80	3	0.498319	748	4	0.195819
1246	3	0.364852	144	3	0.265462	238	4	0.0545861	26	3	0.497651	126	4	0.192128
1067	3	0.355966	558	3	0.262515	263	4	0.0512105	572	3	0.495305	117	4	0.191415
1070	3	0.350979	153	3	0.251442	871	4	0.0479946	29	3	0.493977	1144	4	0.190478
411	3	0.307251	818	3	0.249433	514	4	0.0461536	522	3	0.491468	1267	4	0.189475
1051	3	0.300605	675	3	0.239303	682	4	0.0427266	677	3	0.490277	552	4	0.189144
534	3	0.279788	1265	3	0.225815	126	4	0.0417063	255	3	0.488206	385	4	0.187973
983	3	0.26725	1247	3	0.211961	412	4	0.0351323	1264	3	0.487606	1102	4	0.18027
796	3	0.266869	13	3	0.204592	226	4	0.0324138	69	3	0.482216	1006	4	0.179634
33	3	0.255816	1117	3	0.186688	1043	4	0.0286163	846	3	0.48081	341	4	0.178526
1144	3	0.25273	1228	3	0.180343	1059	4	0.0285931	27	3	0.480692	484	4	0.178264
180	3	0.242913	75	3	0.172997	77	4	0.0274317	181	3	0.480126	156	4	0.175118
1163	3	0.241992	822	3	0.172491	1032	4	0.0266411	936	3	0.479872	941	4	0.174499
484	3	0.241303	299	3	0.171199	90	4	0.0251115	613	3	0.478438	249	4	0.173901
871	3	0.231618	1147	3	0.168816	1159	4	0.0168255	1070	3	0.476565	439	4	0.173219
1032	3	0.207126	1150	3	0.145309	8	4	0.0155583	21	3	0.473369	1050	4	0.171793
627	3	0.2044	1084	3	0.139313	207	4	0.0133201	647	3	0.470018	834	4	0.171346
477	3	0.193137	1104	3	0.134973	978	4	0.0124948	146	3	0.468108	357	4	0.171005
1219	3	0.181472	654	3	0.132946	346	4	0.00424106	1020	3	0.466537	121	4	0.165472
837	3	0.179008	892	3	0.121215	14	4	-0.00103163	33	3	0.465949	471	4	0.160786
668	3	0.176644	1124	3	0.118063	135	4	-0.00190178	439	3	0.462355	943	4	0.155872
808	3	0.166194	232	3	0.113205	565	4	-0.0118335	1163	3	0.461484	70	4	0.155854
51	3	0.164313	354	3	0.109061	31	4	-0.0195559	176	3	0.460572	818	4	0.155532
1228	3	0.154673	1074	3	0.0854616	34	4	-0.0203808	245	3	0.460119	849	4	0.154232
987	3	0.154666	252	3	0.0792458	203	4	-0.0226544	769	3	0.459629	673	4	0.153624
69	3	0.123917	1087	3	0.0712448	964	4	-0.022725	307	3	0.458595	63	4	0.153187
628	3	0.112665	22	3	0.0692433	443	4	-0.0280183	98	3	0.45795	770	4	0.153082
761	3	0.0968029	626	3	0.0626654	629	4	-0.0291699	939	3	0.453717	1147	4	0.153056
182	3	0.082988	216	3	0.0506555	1227	4	-0.0324794	243	3	0.452452	1127	4	0.151468
922	3	0.0783893	1168	3	0.0496145	415	4	-0.0326907	845	3	0.451794	855	4	0.150423
1043	3	0.0596805	215	3	0.0376097	743	4	-0.0349959	95	3	0.451587	458	4	0.148178
257	3	0.048627	1253	3	0.0214214	868	4	-0.0394274	254	3	0.451357	659	4	0.147845
522	3	0.0167352	834	3	0.018768	1130	4	-0.0428289	614	3	0.449564	112	4	0.141101
1026	3	0.00752738	941	3	-0.00654593	925	4	-0.0536675	574	3	0.446792	179	4	0.138974
188	3	-0.0103916	583	3	-0.0172275	724	4	-0.056912	330	3	0.446073	228	4	0.134969
508	3	-0.0241238	1133	3	-0.0336558	790	4	-0.0589575	1078	3	0.444979	625	4	0.131273
866	3	-0.0269415	938	3	-0.0432538	980	4	-0.0596993	655	3	0.444781	850	4	0.127061
952	3	-0.0452296	732	3	-0.0482324	1053	4	-0.0712108	675	3	0.442262	638	4	0.123487
1107	3	-0.0529465	71	3	-0.0570565	385	4	-0.0731552	688	3	0.439346	576	4	0.123461
520	4	0.730738	263	3	-0.0602644	741	4	-0.0737042	938	3	0.437124	657	4	0.123263
654	4	0.728477	141	3	-0.116196	96	4	-0.077428	138	3	0.436929	619	4	0.121239
173	4	0.728265	943	3	-0.12474	814	4	-0.0862456	1162	3	0.436818	868	4	0.111836
216	4	0.726932	839	3	-0.135869	983	4	-0.0872514	142	3	0.433961	501	4	0.10927
1039	4	0.724033	681	3	-0.141581	438	4	-0.088434	262	3	0.431899	180	4	0.108789
121	4	0.723907	1251	3	-0.142358	760	4	-0.091314	257	3	0.431512	78	4	0.0977464
1073	4	0.721976	937	3	-0.166345	820	4	-0.0993626	1104	3	0.420398	672	4	0.0968994
698	4	0.721937	1139	3	-0.181272	662	4	-0.104652	49	3	0.41666	870	4	0.094775
613	4	0.721171	765	3	-0.221469	451	4	-0.105024	19	3	0.416578	476	4	0.0916422
783	4	0.720064	72	4	0.579369	289	4	-0.110143	214	3	0.416554	384	4	0.0868154
13	4	0.719649	171	4	0.577247	420	4	-0.11513	940	3	0.412883	434	4	0.0845169
414	4	0.719033	1259	4	0.571918	638	4	-0.116262	1084	3	0.409536	1094	4	0.0763138
864	4	0.718843	1055	4	0.570686	856	4	-0.120323	494	3	0.405577	721	4	0.0756147
967	4	0.718296	325	4	0.570363	461	4	-0.127402	446	3	0.404336	784	4	0.0714038
83	4	0.716878	755	4	0.568449	948	4	-0.131412	258	3	0.400587	844	4	0.0712043
28	4	0.716645	942	4	0.567809	460	4	-0.133907	1260	3	0.398459	28	4	0.0670154
335	4	0.716366	139	4	0.56539	484	4	-0.137208	859	3	0.395236	402	4	0.0660839
961	4	0.714953	179	4	0.564586	844	4	-0.142383	547	3	0.392828	521	4	0.0550344
529	4	0.714413	478	4	0.559355	339	4	-0.142404	22	3	0.390721	349	4	0.0521514
445	4	0.712294	242	4	0.559028	1267	4	-0.145656	1168	3	0.379732	16	4	0.0470098
161	4	0.710098	838	4	0.558745	84	4	-0.146582	221	3	0.374207	1255	4	0.0411395
839	4	0.709895	934	4	0.556997	233	4	-0.14998	847	3	0.362756	809	4	0.0406552
246	4	0.709116	224	4	0.552091	1148	4	-0.150449	1087	3	0.361709	643	4	0.0376846
790	4	0.708896	986	4	0.551528	880	4	-0.152349	623	3	0.360964	1272	4	0.0374188
12	4	0.708763	20	4	0.549424	506	4	-0.153488	1122	3	0.357895	322	4	0.0356738
771	4	0.708161	627	4	0.543362	334	4	-0.153603	253	3	0.351012	1115	4	0.0340626
831	4	0.704421	826	4	0.54334	292	4	-0.154827	153	3	0.348285	233	4	0.0276002
322	4	0.704029	931	4	0.542075	542	4	-0.15605	1146	3	0.346055	1165	4	0.0249545
341	4	0.702688	754	4	0.540501	885	4	-0.157003	75	3	0.334964	224	4	0.0225657
719	4	0.699824	1065	4	0.540371	524	4	-0.159193	1091	3	0.333635	59	4	0.018619
158	4	0.699676	274	4	0.538187	949	4	-0.159284	520	3	0.324632	1179	4	0.0167722
1250	4	0.698276	767	4	0.53749	617	4	-0.159291	145	3	0.316648	632	4	0.0120159
1168	4	0.697393	731	4	0.537476	469	4	-0.162395	1251	3	0.31545	1171	4	0.0116501
71	4	0.696684	780	4	0.535272	297	4	-0.172593	892	3	0.312316	979	4	0.00808953
1100	4	0.696224	1067	4	0.533915	528	4	-0.17914	1228	3	0.310358	372	4	0.0068163
27	4	0.69195	832	4	0.533554	717	4	-0.181379	240	3	0.304013	287	4	-0.00331135
258	4	0.690828	1009	4	0.531025	883	4	-0.182438	687	3	0.303552	370	4	-0.00542515
100	4	0.689484	231	4	0.527916	1088	4	-0.190573	747	3	0.302878	267	4	-0.0111505
622	4	0.683151	676	4	0.526672	906	4	-0.191507	299	3	0.298661	229	4	-0.0313056
583	4	0.681216	632	4	0.526255	924	4	-0.191696	67	3	0.296719	788	4	-0.0338014
1147	4	0.679792	8	4	0.523725	1079	4	-0.192547	626	3	0.294826	872	4	-0.0353526
181	4	0.678896	323	4	0.523682	965	4	-0.196934	549	3	0.292318	835	4	-0.0403528
70	4	0.678311	11	4	0.519802	669	4	-0.198417	215	3	0.273568	976	4	-0.0404266
337	4	0.677475	148	4	0.518888	397	4	-0.199268	408	3	0.269804	1253	4	-0.0457769
1264	4	0.672514	1092	4	0.514741	665	4	-0.201135	558	3	0.268427	1269	4	-0.0547612
1247	4	0.670277	483	4	0.510879	651	4	-0.203117	684	3	0.259425	758	4	-0.0570811
176	4	0.668901	177	4	0.507732	1149	4	-0.203374	184	3	0.254937	794	4	-0.0591556
444	4	0.666854	1060	4	0.506845	41	4	-0.204175	854	3	0.254936	826	4	-0.0612322
943	4	0.664142	836	4	0.501304	947	4	-0.21019	71	3	0.254654	668	4	-0.0622698
372	4	0.660296	320	4	0.498674	718	4	-0.211515	102	3	0.250172	1056	4	-0.0731594
950	4	0.655445	253	4	0.49776	644	4	-0.213013	143	3	0.248211	324	4	-0.0732449
941	4	0.655271	52	4	0.494708	921	4	-0.217467	5	3	0.248053	159	4	-0.0741327
860	4	0.654844	955	4	0.481208	1261	4	-0.224621	1065	3	0.244141	284	4	-0.0750334
141	4	0.652498	756	4	0.475693	648	4	-0.22607	151	3	0.237365	129	4	-0.0781591
1006	4	0.647929	344	4	0.469163	32	4	-0.235846	583	3	0.234966	1173	4	-0.0826377
159	4	0.642968	1184	4	0.453454	762	4	-0.236129	615	3	0.234101	345	4	-0.0925392
1097	4	0.642096	706	4	0.451783	410	4	-0.237793	834	3	0.23177	160	4	-0.0949334
76	4	0.631262	739	4	0.446154	413	4	-0.241275	216	3	0.229481	472	4	-0.0970852
1068	4	0.622601	1246	4	0.443933	147	4	-0.243998	144	3	0.228381	571	4	-0.102177
1076	4	0.619471	958	4	0.441522	1093	4	-0.244311	252	3	0.222611	1243	4	-0.102568
752	4	0.61488	1219	4	0.436525	133	4	-0.244698	141	3	0.217707	403	4	-0.104497
735	4	0.614106	694	4	0.435212	395	4	-0.245931	698	3	0.216289	68	4	-0.107516
1238	4	0.613833	119	4	0.42108	129	4	-0.246662	1164	3	0.209823	382	4	-0.115989
1177	4	0.606677	701	4	0.419909	427	4	-0.247613	1117	3	0.20899	1271	4	-0.123295
1188	4	0.600796	213	4	0.411013	321	4	-0.251459	1068	3	0.208198	244	4	-0.125071
570	4	0.595972	67	4	0.383703	809	4	-0.251524	76	3	0.205594	359	4	-0.127857
639	4	0.595068	796	4	0.374678	535	4	-0.252351	654	3	0.198838	30	4	-0.130103
434	4	0.591601	408	4	0.366328	721	4	-0.252501	155	3	0.194733	1033	4	-0.130838
732	4	0.584624	642	4	0.352276	585	4	-0.254161	732	3	0.190932	888	4	-0.132158
321	4	0.583861	573	4	0.350665	887	4	-0.25564	354	3	0.190313	415	4	-0.139831
523	4	0.579893	853	4	0.341553	116	4	-0.259588	152	3	0.189741	1061	4	-0.141539
153	4	0.578751	1026	4	0.331699	1188	4	-0.259965	1259	3	0.173444	768	4	-0.147844
146	4	0.578411	155	4	0.32379	794	4	-0.261163	731	3	0.161774	866	4	-0.154701
90	4	0.572946	1053	4	0.323269	82	4	-0.26529	622	3	0.146329	325	4	-0.156222
1063	4	0.571362	1027	4	0.320273	660	4	-0.268484	249	3	0.143693	813	4	-0.156774
1265	4	0.566799	716	4	0.309959	419	4	-0.271833	12	3	0.138545	628	4	-0.157036
1196	4	0.561854	240	4	0.301255	852	4	-0.27283	25	3	0.128265	131	4	-0.157821
143	4	0.557723	460	4	0.294989	1196	4	-0.274767	1252	3	0.125563	876	4	-0.160582
643	4	0.556397	684	4	0.291996	874	4	-0.276634	822	3	0.12418	1066	4	-0.160648
792	4	0.551062	722	4	0.291013	633	4	-0.280621	52	3	0.120758	170	4	-0.162362
1150	4	0.541514	922	4	0.290796	960	4	-0.28204	1191	3	0.111878	1049	4	-0.162786
1023	4	0.540419	151	4	0.28904	127	4	-0.283125	812	3	0.11037	517	4	-0.16288
812	4	0.534975	952	4	0.280605	409	4	-0.287021	929	3	0.0996937	556	4	-0.167704
46	4	0.528514	84	4	0.254242	134	4	-0.290132	676	3	0.0949123	237	4	-0.176765
446	4	0.526582	744	4	0.252474	399	4	-0.291507	483	3	0.0878327	864	4	-0.177832
251	4	0.522604	222	4	0.241439	244	4	-0.294413	261	3	0.0872573	122	4	-0.179634
629	4	0.522208	1191	4	0.23616	132	4	-0.31125	1176	3	0.0786957	226	4	-0.181728
232	4	0.522177	402	4	0.234553	1077	4	-0.313068	62	3	0.0750645	66	4	-0.18212
585	4	0.521794	292	4	0.234059	966	4	-0.317555	70	3	0.0732027	451	4	-0.188807
631	4	0.505631	102	4	0.212639	466	4	-0.320228	444	3	0.0722033	133	4	-0.18928
847	4	0.504737	476	4	0.206396	449	4	-0.327085	772	3	0.0714769	664	4	-0.191726
547	4	0.499238	778	4	0.202404	532	4	-0.327506	1124	3	0.0711537	149	4	-0.193363
1121	4	0.499118	444	4	0.200717	1042	4	-0.328357	323	3	0.0686068	1184	4	-0.196234
262	4	0.489263	1048	4	0.19176	987	4	-0.329044	210	3	0.0659833	169	4	-0.198764
468	4	0.471115	844	4	0.171603	733	4	-0.329934	818	3	0.0654306	724	4	-0.20385
1143	4	0.463496	367	4	0.160556	1131	4	-0.33334	1073	3	0.0608448	739	4	-0.205214
309	4	0.453602	549	4	0.157054	1023	4	-0.333863	20	3	0.0590308	1230	4	-0.208067
664	4	0.431309	226	4	0.156759	128	4	-0.33594	1027	3	0.0553605	161	4	-0.210921
469	4	0.424158	951	4	0.155431	390	4	-0.344107	450	3	0.0540019	1090	4	-0.212534
640	4	0.410424	19	4	0.153082	500	4	-0.346117	716	3	0.0516652	808	4	-0.213904
203	4	0.407536	249	4	0.120403	35	4	-0.351402	18	3	0.0447515	335	4	-0.219659
851	4	0.403342	854	4	0.0997424	511	4	-0.36704	158	3	0.0415011	123	4	-0.220699
1191	4	0.370911	410	4	0.0956386	658	4	-0.369865	154	3	0.0318814	39	4	-0.229283
1237	4	0.341164	1085	4	0.0778179	773	4	-0.369873	771	3	0.0243601	292	4	-0.231565
9	4	0.31726	152	4	0.0767101	750	4	-0.37124	529	3	0.0231971	85	4	-0.232777
44	4	0.301	169	4	0.0744678	1057	4	-0.38017	1265	3	0.020969	1248	4	-0.233555
384	4	0.288404	1051	4	0.0617984	1071	4	-0.382593	156	3	0.017193	887	4	-0.234874
1153	4	0.271496	62	4	0.0566362	1030	4	-0.383559	1253	3	0.0032443	656	4	-0.247833
1195	4	0.257873	672	4	0.0496427	454	4	-0.390853	247	3	-0.00410216	827	4	-0.248771
747	4	0.256692	921	4	0.049445	649	4	-0.396779	72	3	-0.00427143	435	4	-0.252745
663	4	0.240118	411	4	0.0455072	490	4	-0.396848	1058	3	-0.00508549	1103	4	-0.25445
1059	4	0.205232	866	4	0.0334213	131	4	-0.399119	213	3	-0.00780852	1097	4	-0.256078
417	4	0.201343	77	4	0.0170639	1269	4	-0.399157	1147	3	-0.0216773	832	4	-0.259464
809	4	0.18736	835	4	-0.000263469	58	4	-0.400967	653	3	-0.023342	1016	4	-0.269049
24	4	0.174448	417	4	-0.0237364	857	4	-0.402341	1085	3	-0.0286344	53	4	-0.270373
648	4	0.169065	617	4	-0.0296222	172	4	-0.40538	1167	3	-0.0358851	682	4	-0.271031
1102	4	0.116509	1109	4	-0.035099	1154	4	-0.40584	1250	3	-0.0375738	1026	4	-0.27898
865	4	0.0925329	207	4	-0.0536378	1037	4	-0.41101	13	3	-0.0377289	651	4	-0.279621
591	4	0.084144	289	4	-0.0672129	234	4	-0.420647	631	3	-0.0397307	776	4	-0.286215
238	4	0.0617827	1149	4	-0.0760082	1268	4	-0.421738	478	3	-0.0419073	641	4	-0.302263
863	4	0.0420984	1238	4	-0.0806976	404	4	-0.424325	952	3	-0.0675315	1149	4	-0.302295
82	4	0.0228433	761	4	-0.105363	663	4	-0.428786	1006	3	-0.113905	843	4	-0.318127
758	4	0.0140256	259	4	-0.122131	620	4	-0.444166	1159	3	-0.118355	34	4	-0.319437
490	4	-0.0101536	678	4	-0.149248	935	4	-0.451445	1238	3	-0.122931	46	4	-0.323064
25	4	-0.0224624	182	4	-0.183026	442	4	-0.454057	367	3	-0.129537	264	4	-0.342324
813	4	-0.0584387	269	4	-0.184134	930	4	-0.456655	627	3	-0.155259	967	4	-0.343102
